# Supplementary material for: RNA Sequencing of Cardiac in a Rat Model Uncovers Potential Target LncRNA of Diabetic Cardiomyopathy
Source: Front Genet. 2022 Apr 13;13:848364. doi: 10.3389/fgene.2022.848364 (PMC9044075; doi:10.3389/fgene.2022.848364)
Supplement: Supplementary file 1 [file Table2.XLSX]

## Sheet: GO_up-top30
id	Term	Category	ListHits	ListTotal	PopHits	PopTotal	pValue	qValue	Enrichment_score	Gene	log10（p）
GO:0005506	iron ion binding	molecular_function	11	293	184	19037	2.92643e-05	0.000598153	3.88424	Cyp27b1; LOC100360087; Cyp2e1; LOC681458; Aox1; Aox3; Dpyd; Cyp2w1; Cyp4f1; Cyp1b1; Alox15	4.53366
GO:0005215	transporter activity	molecular_function	6	293	66	19037	6.82291e-05	0.00119831	5.90661	Slco4a1; Slc6a13; Slc12a3; Slc6a7; Slc13a3; Slc13a4	4.16603
GO:0004497	monooxygenase activity	molecular_function	5	293	62	19037	0.00037667	0.00320102	5.23973	Cyp27b1; Cyp2e1; Cyp2w1; Cyp4f1; Cyp1b1	3.42404
GO:0020037	heme binding	molecular_function	8	293	155	19037	0.000679125	0.00402467	3.35343	Duox2; Nr1d1; Cyp27b1; Cyp2e1; Cyp2w1; Hmox1; Cyp4f1; Cyp1b1	3.16805
GO:0000976	transcription regulatory region sequence-specific DNA binding	molecular_function	5	293	83	19037	0.00176786	0.00736662	3.91402	Rorc; Arntl; Nr1d1; Ivns1abp; Pitx2	2.75255
GO:0008144	drug binding	molecular_function	5	293	112	19037	0.00775359	0.0184668	2.90057	Chrna2; Chka; Drd4; Mt2A; Sfrp1	2.1105
GO:0001078	transcriptional repressor activity, RNA polymerase II proximal promoter sequence-specific DNA binding	molecular_function	6	293	150	19037	0.00866371	0.0199822	2.59891	Klf8; Rorc; Nr1d1; Tgif1; Pitx2; Glis3	2.0623
GO:0030246	carbohydrate binding	molecular_function	6	293	177	19037	0.0199689	0.0364764	2.20246	Acan; Gckr; Asgr1; C4b; LOC689757; Clec4d	1.69965
GO:0005102	signaling receptor binding	molecular_function	11	293	397	19037	0.020545	0.0372417	1.80025	Srms; Nppa; Edn1; Acot2; Acot4; Spon2; Nrxn1; Wnt5b; Mchr1; Ech1; Map7	1.68729
GO:0042803	protein homodimerization activity	molecular_function	20	293	914	19037	0.0443441	0.0669706	1.42172	Txnrd1; Mat1a; Asgr1; Trim66; Myh7; Syt6; Chka; Prkg1; Figf; Aox1; Aox3; Foxp3; Atp2a1; Dpyd; Slc11a1; Hmox1; Pitx2; Sqstm1; Ntsr1; Mgst1	1.35316
GO:0005615	extracellular space	cellular_component	37	293	1300	19037	0.000104754	0.00177408	1.84922	Rnase6; LOC103689965; Ccl22; Sostdc1; Fmod; Testin; Defb1; Acan; Apom; Nppa; RGD1564827; Lepr; Lox; C4a; C4b; C1qtnf4; Wfikkn2; Fgf7; Angptl4; Edn1; Adamts4; Ptgds; Pla2g7; Dkk3; Tgfa; Mmp14; Figf; C3; Spon2; Cp; Wnt2b; Wnt5b; Igfbp3; Met; Sspo; Sfrp1; Sfrp2	3.97983
GO:0005578	proteinaceous extracellular matrix	cellular_component	12	293	243	19037	0.000106272	0.00178703	3.20853	Tnr; Fmod; Acan; Lox; Angptl4; Fbn2; Adamts4; Spon2; Wnt2b; Wnt5b; Sfrp1; Gpc3	3.97358
GO:0031012	extracellular matrix	cellular_component	8	293	224	19037	0.00807252	0.0186914	2.32045	Fmod; Acan; Nppa; Fbn2; Mmp14; Spon2; Sfrp1; Sfrp2	2.09299
GO:0009986	cell surface	cellular_component	17	293	632	19037	0.00933793	0.021396	1.74768	Tnr; Adgrv1; Slc3a2; Gpihbp1; Kcna4; Gjd3; Fcgr3a; Tgfa; Nrxn1; Wnt5b; Otoa; Cyp2w1; Adtrp; Slc11a1; Tnfsf18; Sfrp1; Ntsr1	2.02975
GO:0030054	cell junction	cellular_component	13	293	448	19037	0.00990265	0.0215801	1.88537	Testin; Chrna2; C4a; Duox2; Anks1b; Gjb2; Rims1; Syt6; Cadps; Gabrb1; Colq; Grik3; Gabrr2	2.00425
GO:0016020	membrane	cellular_component	29	293	1268	19037	0.0126879	0.0261592	1.48597	Slc3a2; A4galt; Chrna2; Ebi3; Sptbn4; Anks1b; Gpihbp1; Kcna4; MAST1; Rims1; Pkd1l1; Slc30a2; Scn1a; Cmah; Prkg1; Figf; Atp2a1; Pkhd1; Galnt15; Met; Drd4; Tfcp2l1; Adtrp; Hmox1; Gabrb1; Pik3c2g; Wbscr17; Slc13a3; Alox15	1.89661
GO:0030424	axon	cellular_component	11	293	403	19037	0.0227645	0.0401	1.77345	C4a; C4b; Sptbn4; Uchl1; Kcna4; Hcn3; Scn1a; Drd4; Penk; Grik3; Ntsr1	1.64274
GO:0043025	neuronal cell body	cellular_component	14	293	584	19037	0.0374032	0.0583825	1.55756	Txnrd1; Acan; C4b; Sptbn4; Uchl1; Hcn3; Nr1d1; Scn1a; Nrxn1; Met; Drd4; Cpne5; Penk; Ntsr1	1.42709
GO:0045202	synapse	cellular_component	9	293	344	19037	0.041016	0.0628629	1.69987	Adgrv1; Chrna2; C4a; C4b; Hcn3; Rims1; Gabrb1; Gabrr2; Ntsr1	1.38705
GO:0005887	integral component of plasma membrane	cellular_component	23	293	1070	19037	0.0417494	0.0639044	1.39661	Hcrtr1; Chrna2; Slco4a1; Slc6a13; Kcna4; Hcn3; Slc38a4; Slco1c1; Kcnq5; Tnfrsf13b; Tgfa; Slc7a8; Npffr1; Met; Drd4; Gabrb1; LOC100909595; Grik3; Slc6a7; Gabrr2; Ntsr1; Slc13a3; Slc13a4	1.37935
GO:0042060	wound healing	biological_process	9	293	129	19037	3.13817e-05	0.00063595	4.53298	Fmod; Lepr; Lox; Fgf7; Fcgr3a; Tgfa; Wnt5b; Slc11a1; Alox15	4.50332
GO:0055114	oxidation-reduction process	biological_process	22	293	589	19037	4.48803e-05	0.000806145	2.42682	Hadhb; Vkorc1l1; Lox; Duox2; Retsat; LOC102556347; Cmah; Cyp27b1; Pir; Cyp2e1; LOC681458; Aox1; Aox3; Cp; Dpyd; Cyp2w1; Prodh2; Cyp4f1; Aldh18a1; Cyp1b1; Cbr1; Mgst1	4.34794
GO:0008584	male gonad development	biological_process	9	293	147	19037	9.50868e-05	0.0016337	3.97792	Bik; Lepr; Mmp14; Wnt2b; Met; Pitx2; Sfrp1; Sfrp2; Cyp1b1	4.02188
GO:0001525	angiogenesis	biological_process	9	293	194	19037	0.000876038	0.00492201	3.0142	Prok2; Lepr; Angptl4; Tgfa; Mmp14; Figf; Nrxn1; Hmox1; Cyp1b1	3.05748
GO:0001666	response to hypoxia	biological_process	11	293	268	19037	0.000958827	0.00527466	2.66679	Nppa; Lepr; Arnt2; Angptl4; Edn1; Mmp14; Acot2; Figf; Igfbp3; Penk; Hmox1	3.01826
GO:0032496	response to lipopolysaccharide	biological_process	11	293	283	19037	0.00152532	0.00646966	2.52544	Gjb2; Edn1; Ptgfr; Cyp27b1; LOC103694380; Spon2; Igfbp3; Slc11a1; Penk; Cbr1; Mgst1	2.81664
GO:0008285	negative regulation of cell proliferation	biological_process	13	293	386	19037	0.00275652	0.00956912	2.1882	Tgif1; Cyp27b1; Foxp3; Igfbp3; Ndrg1; Hmox1; Tp53inp1; Sfrp1; Sfrp2; LOC367975; Cyp1b1; Gpc3; Plk5	2.55964
GO:0042493	response to drug	biological_process	16	293	520	19037	0.00300912	0.0102953	1.99916	Txnrd1; Acan; Lox; Edn1; Tgif1; Tgfa; Cyp27b1; Acot2; Cyp2e1; Hmgcs2; Dpyd; Igfbp3; Met; Sfrp1; Sfrp2; Mgst1	2.52156
GO:0043065	positive regulation of apoptotic process	biological_process	11	293	345	19037	0.00744655	0.0184106	2.07159	Rassf6; Igfbp3; Gadd45b; Hrk; Hmox1; Tp53inp1; Sfrp1; Sfrp2; Zfp622; Cyp1b1; Ntsr1	2.12804
GO:0008284	positive regulation of cell proliferation	biological_process	13	293	544	19037	0.0428155	0.0654939	1.55266	Prok2; Lexm; Arnt2; Fgf7; Edn1; Ptgfr; Acer2; Tgfa; Figf; Pkhd1; Il31ra; Sfrp1; Sfrp2	1.3684

## Sheet: GO_down-top30
id	Term	Category	ListHits	ListTotal	PopHits	PopTotal	pValue	qValue	Enrichment_score	log10pvalue
GO:0046982	protein heterodimerization activity	molecular_function	42	452	598	19037	1.0878e-10	2.06277e-09	2.95807	9.96345
GO:0003777	microtubule motor activity	molecular_function	13	452	98	19037	7.83895e-08	1.38337e-06	5.58698	7.10574
GO:0003677	DNA binding	molecular_function	48	452	968	19037	4.96215e-07	8.2334e-06	2.08846	6.30433
GO:0008017	microtubule binding	molecular_function	19	452	257	19037	3.66624e-06	5.7696e-05	3.11373	5.43578
GO:0016887	ATPase activity	molecular_function	14	452	190	19037	5.06596e-05	0.000712175	3.10338	4.29534
GO:0005524	ATP binding	molecular_function	49	452	1365	19037	0.00148481	0.00781349	1.5119	2.82833
GO:0019901	protein kinase binding	molecular_function	22	452	501	19037	0.00210371	0.00954327	1.84946	2.67701
GO:0042803	protein homodimerization activity	molecular_function	31	452	914	19037	0.0186296	0.0400537	1.42848	1.7298
GO:0019899	enzyme binding	molecular_function	16	452	411	19037	0.019588	0.0419369	1.6396	1.70801
GO:0000977	RNA polymerase II regulatory region sequence-specific DNA binding	molecular_function	11	452	288	19037	0.04306	0.0725509	1.60865	1.36593
GO:0000786	nucleosome	cellular_component	23	452	80	19037	2.6789e-20	5.24274e-19	12.1087	19.572
GO:0030496	midbody	cellular_component	22	452	136	19037	1.33347e-13	2.59304e-12	6.81309	12.875
GO:0005874	microtubule	cellular_component	21	452	259	19037	2.71477e-07	4.60455e-06	3.41491	6.56627
GO:0005813	centrosome	cellular_component	26	452	478	19037	3.19087e-05	0.000457358	2.2909	4.49609
GO:0005615	extracellular space	cellular_component	50	452	1300	19037	0.000284747	0.00319607	1.61989	3.54554
GO:0043025	neuronal cell body	cellular_component	27	452	584	19037	0.000366947	0.00378279	1.9472	3.4354
GO:0005634	nucleus	cellular_component	138	452	4735	19037	0.00243731	0.0109428	1.22749	2.61309
GO:0005576	extracellular region	cellular_component	26	452	669	19037	0.00536313	0.0171119	1.63684	2.27058
GO:0005654	nucleoplasm	cellular_component	62	452	2021	19037	0.0148107	0.0345169	1.29207	1.82942
GO:0005783	endoplasmic reticulum	cellular_component	31	452	949	19037	0.0295601	0.0561937	1.3758	1.52929
GO:0007059	chromosome segregation	biological_process	16	452	68	19037	2.65663e-13	5.13335e-12	9.90994	12.5757
GO:0000281	mitotic cytokinesis	biological_process	14	452	61	19037	8.85882e-12	1.701e-10	9.66626	11.0526
GO:0006334	nucleosome assembly	biological_process	16	452	94	19037	7.05965e-11	1.34707e-09	7.16889	10.1512
GO:0000278	mitotic cell cycle	biological_process	17	452	112	19037	1.49782e-10	2.82275e-09	6.3928	9.82454
GO:0051301	cell division	biological_process	19	452	181	19037	1.24612e-08	2.25112e-07	4.42115	7.90444
GO:0042493	response to drug	biological_process	24	452	520	19037	0.000719317	0.00468246	1.94387	3.14308
GO:0010469	regulation of signaling receptor activity	biological_process	19	452	389	19037	0.00107813	0.00677268	2.05714	2.96733
GO:0007568	aging	biological_process	14	452	323	19037	0.0106914	0.0278145	1.82552	1.97097
GO:0006508	proteolysis	biological_process	17	452	460	19037	0.0271214	0.0519784	1.55651	1.56669
GO:0045893	positive regulation of transcription, DNA-templated	biological_process	21	452	610	19037	0.0349194	0.0633823	1.44994	1.45693

## Sheet: KEGG_up-top10
id	Term		ListTotal	PopHits	PopTotal	pValue	qValue	Enrichment_score	Gene	hyperlink_only_excel	log10pvalue	ListHits
rno05200	Pathways in cancer		122	517	7960	0.0263195	0.144757	1.64061	Arnt2; Dapk1; Fgf7; Frat1; Frat2; Gadd45b; Hmox1; Met; Mgst1; Tgfa; Txnrd1; Wnt2b; Wnt5b	rno05200	1.57972	13
rno05224	Breast cancer		122	146	7960	0.00700619	0.072982	2.68134	Fgf7; Frat1; Frat2; Gadd45b; Wnt2b; Wnt5b	rno05224	2.15452	6
rno04310	Wnt signaling pathway		122	145	7960	0.00675415	0.072982	2.69983	Frat1; Frat2; Sfrp1; Sfrp2; Wnt2b; Wnt5b	rno04310	2.17043	6
rno05226	Gastric cancer		122	149	7960	0.00198954	0.0318152	3.06524	Fgf7; Frat1; Frat2; Gadd45b; Met; Wnt2b; Wnt5b	rno05226	2.70125	7
rno00590	Arachidonic acid metabolism		122	77	7960	0.00111859	0.0232418	4.23675	Alox15; Cbr1; Cyp2e1; Cyp4f1; Ptgds	rno00590	2.95133	5
rno04080	Neuroactive ligand-receptor interaction		122	315	7960	0.00102714	0.0232418	2.48556	Chrna2; Drd4; Gabrb1; Gabrr2; Glp2r; Grik3; Hcrtr1; Lepr; Mchr1; Npffr1; Ntsr1; Ptgfr	rno04080	2.98837	12
rno04216	Ferroptosis		122	40	7960	0.000333691	0.0145741	6.52459	Alox15; Cp; Hmox1; Slc3a2	rno04216	3.47666	4
rno04710	Circadian rhythm		122	30	7960	8.16745e-05	0.00509105	8.69945	Arntl; Npas2; Nr1d1; Rorc	rno04710	4.08791	4
rno05225	Hepatocellular carcinoma		122	174	7960	6.80734e-05	0.00509105	3.74976	Frat1; Frat2; Gadd45b; Hmox1; Met; Mgst1; Tgfa; Txnrd1; Wnt2b; Wnt5b	rno05225	4.16702	10
rno00062	Fatty acid elongation		122	28	7960	5.77251e-05	0.00509105	9.32084	Acot1; Acot2; Acot4; Hadhb	rno00062	4.23864	4

## Sheet: KEGG_down-top10
id	Term	ListTotal	PopHits	PopTotal	pValue	qValue	Enrichment_score	Gene	hyperlink_only_excel	log10pvalue	ListHits
rno05166	HTLV-I infection	181	283	7960	0.0122729	0.112879	1.86479	Adcy1; Bub1b; Ccnb2; Cd3d; Cd3g; Cdc20; Egr1; Egr2; Il2ra; Mybl2; Pttg1; RT1-DMa	rno05166	1.91105	12
rno04151	PI3K-Akt signaling pathway	181	338	7960	0.00427403	0.0689951	1.95168	Ccne2; Col1a1; Col1a2; Efna4; Fgf16; Fgf18; Fgfr4; G6pc; Gngt2; Il2ra; Itgb6; Nr4a1; Pck1; Spp1; Ywhah	rno04151	2.36916	15
rno05203	Viral carcinogenesis	181	215	7960	0.00358064	0.0655762	2.25003	Ccna2; Ccne2; Cdc20; Cdk1; Egr2; Egr3; Hist1h2bcl1; Hist1h2bd; Hist1h2bf; Hist1h2bk; Ywhah	rno05203	2.44604	11
rno04080	Neuroactive ligand-receptor interaction	181	315	7960	0.000795945	0.0224854	2.2338	Adra1d; Adra2c; Apln; Chrna1; Crhr2; Gabrq; Gcgr; Ghrhr; Htr4; Lep; Lhb; Mcpt8l2; Nmb; Ntsr2; P2rx6; P2ry1	rno04080	3.09912	16
rno04114	Oocyte meiosis	181	112	7960	0.000219456	0.00708529	3.53394	Adcy1; Ccnb2; Ccne2; Cdc20; Cdk1; Espl1; Plk1; Pttg1; Ywhah	rno04114	3.65865	9
rno04640	Hematopoietic cell lineage	181	91	7960	0.000209964	0.00708529	3.86619	Cd34; Cd3d; Cd3g; Cd8a; Fcer2; Il2ra; RT1-DMa; Tfrc	rno04640	3.67785	8
rno04974	Protein digestion and absorption	181	89	7960	0.000177042	0.00708529	3.95307	Atp1a3; Atp1b4; Col15a1; Col1a1; Col1a2; Col3a1; Mep1a; Slc9a3	rno04974	3.75192	8
rno05034	Alcoholism	181	145	7960	2.38157e-05	0.00179411	3.63955	Fosb; Gngt2; H2afy2; Hist1h2ac; Hist1h2ah; Hist1h2ai; Hist1h2ak; Hist1h2bcl1; Hist1h2bd; Hist1h2bf; Hist1h2bk; Hist1h3a	rno05034	4.62314	12
rno04110	Cell cycle	181	124	7960	4.28593e-06	0.00048431	4.25593	Bub1b; Ccna2; Ccnb2; Ccne2; Cdc20; Cdc6; Cdk1; Espl1; Plk1; Pttg1; Ttk; Ywhah	rno04110	5.36796	12
rno05322	Systemic lupus erythematosus	181	96	7960	2.19662e-07	4.96435e-05	5.49724	H2afy2; Hist1h2ac; Hist1h2ah; Hist1h2ai; Hist1h2ak; Hist1h2bcl1; Hist1h2bd; Hist1h2bf; Hist1h2bk; Hist1h3a; Mcpt8l2; RT1-DMa	rno05322	6.65825	12

## Sheet: summary_lncRNA_KEGG
Term_ID	Term_description	Category	Hit_lncRNA	lncRNAs
rno00010	Glycolysis / Gluconeogenesis	Meta.	18	ENSRNOT00000085407;ENSRNOT00000086428;TCONS_00007208;TCONS_00030977;TCONS_00030993;TCONS_00031360;TCONS_00032783;TCONS_00037447;TCONS_00040805;XR_001837055.1;XR_001837938.1;XR_001838305.1;XR_001838576.1;XR_001840342.1;XR_001842342.1;XR_350595.2;XR_354943.2;XR_597790.2
rno00020	Citrate cycle (TCA cycle)	Meta.	7	ENSRNOT00000085407;TCONS_00012152;TCONS_00032783;TCONS_00040805;XR_354943.2;XR_362343.2;XR_597790.2
rno00051	Fructose and mannose metabolism	Meta.	3	TCONS_00026703;XR_001835970.1;XR_596819.2
rno00052	Galactose metabolism	Meta.	9	ENSRNOT00000085407;ENSRNOT00000093045;TCONS_00007208;TCONS_00032783;TCONS_00040805;XR_001838305.1;XR_350595.2;XR_354943.2;XR_597790.2
rno00061	Fatty acid biosynthesis	Meta.	55	ENSRNOT00000077533;ENSRNOT00000077614;ENSRNOT00000080548;ENSRNOT00000081485;ENSRNOT00000081933;ENSRNOT00000086846;ENSRNOT00000089245;NR_131133.1;TCONS_00002723;TCONS_00003292;TCONS_00006393;TCONS_00007406;TCONS_00012326;TCONS_00013978;TCONS_00015495;TCONS_00016432;TCONS_00020698;TCONS_00023695;TCONS_00030226;TCONS_00033104;TCONS_00035549;TCONS_00036669;XR_001835752.1;XR_001836078.1;XR_001836741.1…
rno00062	Fatty acid elongation	Meta.	59	ENSRNOT00000077614;ENSRNOT00000078455;ENSRNOT00000081933;ENSRNOT00000084263;ENSRNOT00000091957;NR_131133.1;TCONS_00000087;TCONS_00001260;TCONS_00001261;TCONS_00003750;TCONS_00004703;TCONS_00007035;TCONS_00007406;TCONS_00008059;TCONS_00012326;TCONS_00013818;TCONS_00013978;TCONS_00017290;TCONS_00018783;TCONS_00019869;TCONS_00020698;TCONS_00021207;TCONS_00021824;TCONS_00023525;TCONS_00026346;TCONS_0…
rno00071	Fatty acid degradation	Meta.	13	ENSRNOT00000084263;TCONS_00008059;TCONS_00024866;TCONS_00036517;XR_001835750.1;XR_001836099.1;XR_001836733.1;XR_001839367.1;XR_001839787.1;XR_001841061.1;XR_001841284.1;XR_001841751.1;XR_361619.3
rno00072	Synthesis and degradation of ketone bodies	Meta.	26	ENSRNOT00000079756;ENSRNOT00000080500;TCONS_00003606;TCONS_00005800;TCONS_00009115;TCONS_00019869;TCONS_00031143;TCONS_00033104;TCONS_00040090;XR_001836600.1;XR_001837581.1;XR_001838050.1;XR_001838969.1;XR_001839040.1;XR_001840202.1;XR_001840731.1;XR_350840.2;XR_353842.3;XR_356524.2;XR_359103.3;XR_360708.3;XR_591306.2;XR_592353.1;XR_592670.1;XR_595402.2;XR_595992.2
rno00100	Steroid biosynthesis	Meta.	8	ENSRNOT00000088342;NR_126574.1;TCONS_00002802;XR_001838482.1;XR_001839002.1;XR_001842405.1;XR_592769.2;XR_597051.2
rno00130	Ubiquinone and other terpenoid-quinone biosynthesis	Meta.	17	ENSRNOT00000092583;TCONS_00000056;TCONS_00000330;TCONS_00001372;TCONS_00007035;TCONS_00009946;TCONS_00010792;TCONS_00011197;TCONS_00024208;TCONS_00030972;TCONS_00037314;TCONS_00040077;XR_001835506.1;XR_001841921.1;XR_001842173.1;XR_357431.2;XR_359103.3
rno00140	Steroid hormone biosynthesis	Meta.	8	ENSRNOT00000080500;ENSRNOT00000082276;ENSRNOT00000089993;TCONS_00005160;XR_001839040.1;XR_358105.3;XR_358458.3;XR_592716.1
rno00220	Arginine biosynthesis	Meta.	4	TCONS_00037447;XR_592698.1;XR_595992.2;XR_596471.1
rno00230	Purine metabolism	Meta.	4	ENSRNOT00000093045;TCONS_00007208;TCONS_00040805;XR_354943.2
rno00240	Pyrimidine metabolism	Meta.	10	ENSRNOT00000085407;ENSRNOT00000093045;TCONS_00007208;TCONS_00012152;TCONS_00029992;TCONS_00040805;XR_354943.2;XR_355870.3;XR_362343.2;XR_597790.2
rno00250	Alanine, aspartate and glutamate metabolism	Meta.	17	TCONS_00004703;TCONS_00012810;TCONS_00013706;TCONS_00021824;TCONS_00025673;TCONS_00031018;XR_001835750.1;XR_001837816.1;XR_001837942.1;XR_001841061.1;XR_001841284.1;XR_001841751.1;XR_001841949.1;XR_351464.3;XR_361619.3;XR_592698.1;XR_593474.2
rno00260	Glycine, serine and threonine metabolism	Meta.	44	ENSRNOT00000077533;ENSRNOT00000077614;ENSRNOT00000079354;ENSRNOT00000081647;NR_126575.1;NR_131086.1;NR_131133.1;TCONS_00004863;TCONS_00008059;TCONS_00012326;TCONS_00013818;TCONS_00013835;TCONS_00013978;TCONS_00015495;TCONS_00020698;TCONS_00026346;TCONS_00035549;TCONS_00040144;XR_001836099.1;XR_001836134.1;XR_001836563.1;XR_001837175.1;XR_001837622.1;XR_001837815.1;XR_001837827.1;XR_001839002.1;XR…
rno00270	Cysteine and methionine metabolism	Meta.	7	ENSRNOT00000086428;TCONS_00030993;TCONS_00031360;XR_001837938.1;XR_001838952.1;XR_001840342.1;XR_356678.3
rno00280	Valine, leucine and isoleucine degradation	Meta.	50	ENSRNOT00000071923;ENSRNOT00000077533;ENSRNOT00000077614;ENSRNOT00000078455;ENSRNOT00000079756;ENSRNOT00000081933;ENSRNOT00000084263;ENSRNOT00000089483;NR_131086.1;NR_131133.1;TCONS_00000058;TCONS_00000080;TCONS_00000087;TCONS_00003750;TCONS_00004703;TCONS_00006393;TCONS_00012326;TCONS_00013706;TCONS_00013978;TCONS_00015495;TCONS_00020698;TCONS_00031018;XR_001836352.1;XR_001836600.1;XR_001837816.…
rno00310	Lysine degradation	Meta.	2	ENSRNOT00000081647;XR_001836134.1
rno00330	Arginine and proline metabolism	Meta.	27	ENSRNOT00000079756;ENSRNOT00000081647;ENSRNOT00000081933;TCONS_00021824;TCONS_00031101;TCONS_00036668;TCONS_00040144;TCONS_00040563;XR_001837816.1;XR_001838002.1;XR_001839110.1;XR_001839367.1;XR_001839787.1;XR_001840379.1;XR_001841284.1;XR_001841618.1;XR_001841751.1;XR_001842342.1;XR_001842810.1;XR_146072.3;XR_361619.3;XR_590344.2;XR_590624.2;XR_591974.1;XR_593474.2;XR_595992.2;XR_597051.2
rno00340	Histidine metabolism	Meta.	7	TCONS_00032892;TCONS_00035754;XR_001835970.1;XR_001838255.1;XR_001840965.1;XR_355847.3;XR_594348.2
rno00350	Tyrosine metabolism	Meta.	46	ENSRNOT00000071923;ENSRNOT00000077533;ENSRNOT00000077614;ENSRNOT00000079208;ENSRNOT00000079756;ENSRNOT00000079825;ENSRNOT00000081933;NR_131086.1;NR_131133.1;TCONS_00000058;TCONS_00006393;TCONS_00011472;TCONS_00012326;TCONS_00013706;TCONS_00013978;TCONS_00017290;TCONS_00020698;TCONS_00024745;TCONS_00031018;TCONS_00031101;TCONS_00035754;TCONS_00038521;XR_001835970.1;XR_001837055.1;XR_001837391.1;XR…
rno00360	Phenylalanine metabolism	Meta.	8	TCONS_00000058;TCONS_00032892;TCONS_00035754;XR_001835970.1;XR_001838255.1;XR_001840965.1;XR_355847.3;XR_594348.2
rno00380	Tryptophan metabolism	Meta.	44	ENSRNOT00000071923;ENSRNOT00000077533;ENSRNOT00000077614;ENSRNOT00000079756;ENSRNOT00000080500;ENSRNOT00000081647;ENSRNOT00000081933;ENSRNOT00000082276;ENSRNOT00000084263;NR_037704.1;NR_110713.1;NR_131086.1;TCONS_00000058;TCONS_00000080;TCONS_00001276;TCONS_00005160;TCONS_00006393;TCONS_00012326;TCONS_00013706;TCONS_00020698;TCONS_00028381;TCONS_00031018;TCONS_00040563;XR_001836352.1;XR_001837391…
rno00410	beta-Alanine metabolism	Meta.	19	ENSRNOT00000088342;TCONS_00004703;TCONS_00012810;TCONS_00013706;TCONS_00025673;TCONS_00035754;TCONS_00038058;XR_001835750.1;XR_001835970.1;XR_001837942.1;XR_001838255.1;XR_001838482.1;XR_001840965.1;XR_001841949.1;XR_351464.3;XR_355847.3;XR_361255.2;XR_593474.2;XR_594348.2
rno00450	Selenocompound metabolism	Meta.	34	ENSRNOT00000079208;ENSRNOT00000081647;ENSRNOT00000084188;ENSRNOT00000085430;ENSRNOT00000088340;ENSRNOT00000088342;NR_126574.1;TCONS_00001276;TCONS_00002802;TCONS_00005160;TCONS_00028335;TCONS_00028687;TCONS_00029259;TCONS_00029703;TCONS_00033447;TCONS_00040563;XR_001836103.1;XR_001836860.1;XR_001837609.1;XR_001837827.1;XR_001837938.1;XR_001838002.1;XR_001838482.1;XR_001838738.1;XR_001838952.1;XR_…
rno00480	Glutathione metabolism	Meta.	7	TCONS_00033104;TCONS_00036517;XR_001836733.1;XR_001838969.1;XR_001839367.1;XR_001841284.1;XR_591224.2
rno00500	Starch and sucrose metabolism	Meta.	10	ENSRNOT00000085407;ENSRNOT00000093045;TCONS_00007208;TCONS_00032783;TCONS_00037447;TCONS_00040805;XR_001838305.1;XR_350595.2;XR_354943.2;XR_597790.2
rno00510	N-Glycan biosynthesis	Meta.	2	ENSRNOT00000076586;XR_001838576.1
rno00512	Mucin type O-glycan biosynthesis	Meta.	19	ENSRNOT00000078455;TCONS_00000080;TCONS_00000087;TCONS_00006393;TCONS_00011472;TCONS_00019863;TCONS_00031018;XR_001836352.1;XR_001837174.1;XR_001838971.1;XR_001840705.1;XR_001841618.1;XR_146333.3;XR_353702.3;XR_361255.2;XR_590344.2;XR_594808.2;XR_596525.2;XR_597242.2
rno00514	Other types of O-glycan biosynthesis	Meta.	11	TCONS_00002723;TCONS_00011387;TCONS_00013372;TCONS_00023695;TCONS_00036669;XR_001835752.1;XR_001839958.1;XR_001842809.1;XR_590364.1;XR_596590.2;XR_596899.2
rno00520	Amino sugar and nucleotide sugar metabolism	Meta.	1	ENSRNOT00000079208
rno00561	Glycerolipid metabolism	Meta.	3	XR_001840379.1;XR_355253.3;XR_355771.3
rno00562	Inositol phosphate metabolism	Meta.	2	TCONS_00037145;XR_356524.2
rno00564	Glycerophospholipid metabolism	Meta.	1	ENSRNOT00000091235
rno00565	Ether lipid metabolism	Meta.	2	ENSRNOT00000088342;TCONS_00033447
rno00590	Arachidonic acid metabolism	Meta.	20	ENSRNOT00000092583;NR_132127.1;TCONS_00000056;TCONS_00000087;TCONS_00000330;TCONS_00009946;TCONS_00010792;TCONS_00011197;TCONS_00024208;TCONS_00030972;TCONS_00037314;TCONS_00038157;TCONS_00040077;XR_001835506.1;XR_001837174.1;XR_001842173.1;XR_357431.2;XR_359103.3;XR_594808.2;XR_596920.1
rno00591	Linoleic acid metabolism	Meta.	5	TCONS_00024208;TCONS_00038157;TCONS_00040077;XR_594808.2;XR_596920.1
rno00592	alpha-Linolenic acid metabolism	Meta.	3	XR_001838255.1;XR_362089.3;XR_594348.2
rno00600	Sphingolipid metabolism	Meta.	4	ENSRNOT00000091957;XR_359103.3;XR_592386.2;XR_596920.1
rno00601	Glycosphingolipid biosynthesis - lacto and neolacto series	Meta.	8	ENSRNOT00000092583;ENSRNOT00000093555;NR_126575.1;TCONS_00000330;TCONS_00037314;TCONS_00040077;XR_001842405.1;XR_357431.2
rno00603	Glycosphingolipid biosynthesis - globo and isoglobo series	Meta.	11	ENSRNOT00000092583;TCONS_00000056;TCONS_00000330;TCONS_00009946;TCONS_00010792;TCONS_00011197;TCONS_00037314;TCONS_00040077;XR_001837174.1;XR_001842173.1;XR_357431.2
rno00620	Pyruvate metabolism	Meta.	11	ENSRNOT00000086428;TCONS_00012152;TCONS_00029703;TCONS_00030993;TCONS_00031360;TCONS_00040805;XR_001837938.1;XR_001838952.1;XR_001840342.1;XR_362343.2;XR_597790.2
rno00640	Propanoate metabolism	Meta.	15	ENSRNOT00000086428;TCONS_00004703;TCONS_00015179;TCONS_00025673;TCONS_00029703;TCONS_00030993;TCONS_00031360;XR_001835750.1;XR_001837816.1;XR_001837938.1;XR_001837942.1;XR_001838952.1;XR_001840342.1;XR_001840965.1;XR_594348.2
rno00650	Butanoate metabolism	Meta.	26	ENSRNOT00000078597;ENSRNOT00000079756;TCONS_00003606;TCONS_00004703;TCONS_00005800;TCONS_00009115;TCONS_00013706;TCONS_00019869;TCONS_00025673;TCONS_00028310;TCONS_00031143;TCONS_00040090;XR_001836600.1;XR_001837581.1;XR_001837942.1;XR_001838255.1;XR_001840731.1;XR_001840965.1;XR_001841949.1;XR_350840.2;XR_361255.2;XR_592353.1;XR_592903.2;XR_594348.2;XR_595402.2;XR_595992.2
rno00670	One carbon pool by folate	Meta.	11	ENSRNOT00000078597;TCONS_00028310;TCONS_00030684;TCONS_00037049;XR_001837942.1;XR_001840965.1;XR_356014.2;XR_361342.2;XR_591329.2;XR_592903.2;XR_594348.2
rno00750	Vitamin B6 metabolism	Meta.	44	ENSRNOT00000071923;ENSRNOT00000077533;ENSRNOT00000077614;ENSRNOT00000079756;ENSRNOT00000081933;NR_131086.1;NR_131133.1;TCONS_00000058;TCONS_00000078;TCONS_00000087;TCONS_00003292;TCONS_00006393;TCONS_00012326;TCONS_00013706;TCONS_00013978;TCONS_00020698;TCONS_00024745;TCONS_00031018;TCONS_00038521;XR_001836352.1;XR_001836741.1;XR_001837055.1;XR_001837174.1;XR_001837391.1;XR_001838050.1;XR_0018394…
rno00760	Nicotinate and nicotinamide metabolism	Meta.	21	ENSRNOT00000071923;ENSRNOT00000079756;NR_131086.1;NR_131133.1;TCONS_00000058;TCONS_00000087;TCONS_00013706;TCONS_00031018;XR_001836352.1;XR_001837391.1;XR_001840202.1;XR_001842500.1;XR_146333.3;XR_355771.3;XR_355816.3;XR_359103.3;XR_360997.3;XR_361255.2;XR_590364.1;XR_591365.2;XR_592698.1
rno00770	Pantothenate and CoA biosynthesis	Meta.	8	ENSRNOT00000085430;ENSRNOT00000088342;NR_126574.1;TCONS_00002802;XR_001838482.1;XR_001839002.1;XR_001839007.1;XR_001839477.1
rno00790	Folate biosynthesis	Meta.	6	ENSRNOT00000064894;TCONS_00000328;TCONS_00029372;TCONS_00033447;XR_001835969.1;XR_591823.2
rno00830	Retinol metabolism	Meta.	36	ENSRNOT00000071923;ENSRNOT00000077614;ENSRNOT00000079756;NR_131086.1;NR_131133.1;TCONS_00000058;TCONS_00000087;TCONS_00003292;TCONS_00013706;TCONS_00013978;TCONS_00031018;XR_001836078.1;XR_001836352.1;XR_001836741.1;XR_001837174.1;XR_001839431.1;XR_001840202.1;XR_001840304.1;XR_001842173.1;XR_146333.3;XR_146366.4;XR_353842.3;XR_355253.3;XR_355771.3;XR_355816.3;XR_356138.3;XR_358881.3;XR_359103.3;…
rno00860	Porphyrin and chlorophyll metabolism	Meta.	30	ENSRNOT00000081647;ENSRNOT00000082276;ENSRNOT00000088340;ENSRNOT00000088342;NR_037704.1;NR_110713.1;TCONS_00000080;TCONS_00002802;TCONS_00005160;TCONS_00008059;TCONS_00009758;TCONS_00013978;TCONS_00017290;TCONS_00028335;TCONS_00028381;TCONS_00035549;XR_001837622.1;XR_001837827.1;XR_001838002.1;XR_001839002.1;XR_001839040.1;XR_001840337.1;XR_001841875.1;XR_001842342.1;XR_353459.3;XR_355734.1;XR_35…
rno00980	Metabolism of xenobiotics by cytochrome P450	Meta.	15	ENSRNOT00000079825;ENSRNOT00000080500;ENSRNOT00000081933;ENSRNOT00000082276;NR_037704.1;TCONS_00004863;TCONS_00005160;TCONS_00033104;XR_001836600.1;XR_001839040.1;XR_358105.3;XR_358458.3;XR_360997.3;XR_591224.2;XR_592716.1
rno00982	Drug metabolism - cytochrome P450	Meta.	41	ENSRNOT00000071923;ENSRNOT00000077533;ENSRNOT00000077614;ENSRNOT00000079756;ENSRNOT00000079825;ENSRNOT00000081933;NR_131086.1;TCONS_00000058;TCONS_00000087;TCONS_00004863;TCONS_00006393;TCONS_00012326;TCONS_00013706;TCONS_00013978;TCONS_00017290;TCONS_00020698;TCONS_00031101;TCONS_00033104;TCONS_00038521;XR_001836352.1;XR_001836600.1;XR_001837055.1;XR_001839431.1;XR_001840202.1;XR_001842342.1;XR_…
rno00983	Drug metabolism - other enzymes	Meta.	71	ENSRNOT00000077614;ENSRNOT00000078455;ENSRNOT00000079354;ENSRNOT00000081933;ENSRNOT00000085407;ENSRNOT00000089581;NR_126575.1;NR_131133.1;TCONS_00000087;TCONS_00001260;TCONS_00001261;TCONS_00003750;TCONS_00006393;TCONS_00007406;TCONS_00012326;TCONS_00013818;TCONS_00013835;TCONS_00013978;TCONS_00015495;TCONS_00017290;TCONS_00018783;TCONS_00019869;TCONS_00020698;TCONS_00021207;TCONS_00021824;TCONS_…
rno01040	Biosynthesis of unsaturated fatty acids	Meta.	46	ENSRNOT00000081933;ENSRNOT00000089581;ENSRNOT00000091957;NR_131086.1;NR_131133.1;TCONS_00000087;TCONS_00003750;TCONS_00004703;TCONS_00007035;TCONS_00007406;TCONS_00012152;TCONS_00012326;TCONS_00013818;TCONS_00013978;TCONS_00017290;TCONS_00018783;TCONS_00020698;TCONS_00021914;TCONS_00023525;TCONS_00026346;TCONS_00029372;TCONS_00029721;TCONS_00036517;TCONS_00037145;XR_001835506.1;XR_001835969.1;XR_…
rno01521	EGFR tyrosine kinase inhibitor resistance	HD	3	ENSRNOT00000085430;XR_001839477.1;XR_593718.2
rno01524	Platinum drug resistance	HD	6	ENSRNOT00000086758;XR_001836733.1;XR_001838969.1;XR_001839787.1;XR_001841284.1;XR_591602.2
rno03008	Ribosome biogenesis in eukaryotes	GIP	2	TCONS_00030993;XR_001840342.1
rno03013	RNA transport	GIP	2	TCONS_00007504;TCONS_00010408
rno03015	mRNA surveillance pathway	GIP	4	ENSRNOT00000086428;TCONS_00007504;TCONS_00010408;TCONS_00031360
rno03018	RNA degradation	GIP	5	ENSRNOT00000086428;TCONS_00007504;TCONS_00010408;TCONS_00031360;XR_001838576.1
rno03020	RNA polymerase	GIP	7	ENSRNOT00000093045;TCONS_00007208;TCONS_00040805;XR_001836937.1;XR_001838305.1;XR_350595.2;XR_354943.2
rno03060	Protein export	GIP	17	ENSRNOT00000089143;ENSRNOT00000090398;ENSRNOT00000093555;TCONS_00008741;TCONS_00011472;TCONS_00023344;TCONS_00026441;TCONS_00027545;TCONS_00028314;XR_001837729.1;XR_001837914.1;XR_001838505.1;XR_001841361.1;XR_001841749.1;XR_591574.2;XR_594869.2;XR_596882.2
rno03320	PPAR signaling pathway	OS	7	TCONS_00004703;TCONS_00012152;TCONS_00037145;XR_001841061.1;XR_356524.2;XR_360997.3;XR_593577.2
rno03430	Mismatch repair	GIP	2	TCONS_00013372;XR_001841361.1
rno03440	Homologous recombination	GIP	12	ENSRNOT00000089245;ENSRNOT00000093725;TCONS_00003292;TCONS_00016429;TCONS_00031143;XR_001836078.1;XR_001837391.1;XR_001837581.1;XR_350840.2;XR_358758.3;XR_592670.1;XR_595992.2
rno03460	Fanconi anemia pathway	GIP	14	ENSRNOT00000079756;ENSRNOT00000093725;TCONS_00003292;TCONS_00016429;TCONS_00031143;TCONS_00033104;XR_001836078.1;XR_001837391.1;XR_001837581.1;XR_001839367.1;XR_350840.2;XR_358758.3;XR_592670.1;XR_593474.2
rno04010	MAPK signaling pathway	EIP	4	ENSRNOT00000080548;ENSRNOT00000085430;TCONS_00012810;XR_350595.2
rno04012	ErbB signaling pathway	EIP	2	XR_001837914.1;XR_594869.2
rno04014	Ras signaling pathway	EIP	5	ENSRNOT00000085430;ENSRNOT00000089483;TCONS_00012810;TCONS_00022360;XR_593718.2
rno04015	Rap1 signaling pathway	EIP	2	TCONS_00012810;TCONS_00032892
rno04020	Calcium signaling pathway	EIP	6	TCONS_00007504;TCONS_00010408;TCONS_00011472;TCONS_00026441;XR_001842810.1;XR_592903.2
rno04022	cGMP - PKG signaling pathway	EIP	6	ENSRNOT00000090398;XR_001841751.1;XR_361342.2;XR_591574.2;XR_592698.1;XR_592903.2
rno04024	cAMP signaling pathway	EIP	1	XR_592698.1
rno04060	Cytokine-cytokine receptor interaction	EIP	3	TCONS_00026441;XR_001836102.1;XR_357432.2
rno04062	Chemokine signaling pathway	OS	5	TCONS_00013981;TCONS_00023695;TCONS_00035335;XR_001839341.1;XR_362640.3
rno04066	HIF-1 signaling pathway	EIP	5	TCONS_00028335;TCONS_00028381;TCONS_00038521;XR_001837174.1;XR_001838050.1
rno04068	FoxO signaling pathway	EIP	10	ENSRNOT00000085407;TCONS_00009115;TCONS_00030977;TCONS_00032783;TCONS_00040805;XR_350595.2;XR_354943.2;XR_592353.1;XR_592716.1;XR_597790.2
rno04070	Phosphatidylinositol signaling system	EIP	1	TCONS_00024745
rno04072	Phospholipase D signaling pathway	EIP	6	TCONS_00007504;TCONS_00010408;XR_001840379.1;XR_001842810.1;XR_593714.2;XR_593715.2
rno04080	Neuroactive ligand-receptor interaction	EIP	60	ENSRNOT00000077533;ENSRNOT00000079756;ENSRNOT00000079825;ENSRNOT00000080500;ENSRNOT00000088404;NR_110713.1;TCONS_00000058;TCONS_00000078;TCONS_00000080;TCONS_00000087;TCONS_00004703;TCONS_00006393;TCONS_00009115;TCONS_00010792;TCONS_00011178;TCONS_00013706;TCONS_00013978;TCONS_00017290;TCONS_00019863;TCONS_00024745;TCONS_00026703;TCONS_00030972;TCONS_00031018;TCONS_00031101;TCONS_00032892;TCONS_0…
rno04110	Cell cycle	CP	95	ENSRNOT00000064894;ENSRNOT00000077533;ENSRNOT00000077614;ENSRNOT00000078455;ENSRNOT00000079756;ENSRNOT00000079825;ENSRNOT00000081933;ENSRNOT00000086066;ENSRNOT00000086758;ENSRNOT00000089245;ENSRNOT00000089581;ENSRNOT00000093725;NR_110713.1;NR_131133.1;TCONS_00001260;TCONS_00001261;TCONS_00003292;TCONS_00006393;TCONS_00007406;TCONS_00008059;TCONS_00009115;TCONS_00011178;TCONS_00012326;TCONS_000138…
rno04114	Oocyte meiosis	CP	51	ENSRNOT00000064894;ENSRNOT00000078455;ENSRNOT00000079825;ENSRNOT00000089245;ENSRNOT00000093725;NR_131133.1;TCONS_00001260;TCONS_00003292;TCONS_00006393;TCONS_00007406;TCONS_00009115;TCONS_00012326;TCONS_00014232;TCONS_00016432;TCONS_00017290;TCONS_00018783;TCONS_00019869;TCONS_00020698;TCONS_00021824;TCONS_00026346;TCONS_00030684;TCONS_00033104;TCONS_00036668;TCONS_00037049;XR_001836102.1;XR_0018…
rno04115	p53 signaling pathway	CP	44	ENSRNOT00000078455;ENSRNOT00000086758;ENSRNOT00000089245;ENSRNOT00000093725;NR_131133.1;TCONS_00001260;TCONS_00003292;TCONS_00006393;TCONS_00007406;TCONS_00012326;TCONS_00014232;TCONS_00015495;TCONS_00016429;TCONS_00019863;TCONS_00019869;TCONS_00020698;TCONS_00021824;TCONS_00024866;TCONS_00030972;TCONS_00033104;XR_001836600.1;XR_001836733.1;XR_001837581.1;XR_001838835.1;XR_001838969.1;XR_00183943…
rno04120	Ubiquitin mediated proteolysis	GIP	1	XR_592670.1
rno04145	Phagosome	CP	7	ENSRNOT00000082318;ENSRNOT00000090255;TCONS_00011023;TCONS_00024066;TCONS_00029721;XR_001842665.1;XR_591329.2
rno04146	Peroxisome	CP	37	ENSRNOT00000077533;ENSRNOT00000077614;ENSRNOT00000079354;ENSRNOT00000084263;ENSRNOT00000086758;NR_131133.1;TCONS_00000087;TCONS_00003750;TCONS_00013818;TCONS_00013835;TCONS_00013981;TCONS_00015495;TCONS_00026346;XR_001836099.1;XR_001836352.1;XR_001836563.1;XR_001837175.1;XR_001839745.1;XR_001839787.1;XR_001840304.1;XR_146333.3;XR_146366.4;XR_349856.3;XR_353459.3;XR_353842.3;XR_355816.3;XR_357689.…
rno04151	PI3K-Akt signaling pathway	EIP	18	ENSRNOT00000080548;ENSRNOT00000085430;TCONS_00002802;TCONS_00012810;TCONS_00025673;TCONS_00028310;TCONS_00035335;TCONS_00037049;TCONS_00038058;TCONS_00040805;XR_001836741.1;XR_350595.2;XR_355771.3;XR_356014.2;XR_362343.2;XR_591329.2;XR_595992.2;XR_597790.2
rno04152	AMPK signaling pathway	EIP	13	ENSRNOT00000085407;ENSRNOT00000093045;TCONS_00012152;TCONS_00030977;TCONS_00032783;TCONS_00037447;TCONS_00040805;XR_001838305.1;XR_001838969.1;XR_354943.2;XR_357432.2;XR_591693.1;XR_597790.2
rno04210	Apoptosis	CP	1	XR_001835541.1
rno04215	Apoptosis - multiple species	CP	1	XR_001837729.1
rno04216	Ferroptosis	CP	76	ENSRNOT00000077533;ENSRNOT00000078455;ENSRNOT00000079756;ENSRNOT00000079825;ENSRNOT00000080500;ENSRNOT00000081647;ENSRNOT00000081933;ENSRNOT00000082276;ENSRNOT00000086066;ENSRNOT00000088340;ENSRNOT00000088342;ENSRNOT00000088404;ENSRNOT00000092583;NR_037704.1;NR_110713.1;TCONS_00000056;TCONS_00000087;TCONS_00003292;TCONS_00005160;TCONS_00006393;TCONS_00008059;TCONS_00009758;TCONS_00009946;TCONS_00…
rno04217	Necroptosis	CP	23	ENSRNOT00000078455;TCONS_00001260;TCONS_00001261;TCONS_00007406;TCONS_00013818;TCONS_00013981;TCONS_00014232;TCONS_00016432;TCONS_00019869;TCONS_00021207;TCONS_00021824;TCONS_00022360;TCONS_00024866;TCONS_00028335;TCONS_00028531;XR_001837622.1;XR_001841875.1;XR_146072.3;XR_146219.3;XR_146366.4;XR_590849.1;XR_591458.2;XR_596146.2
rno04218	Cellular senescence	CP	21	ENSRNOT00000078455;ENSRNOT00000089245;ENSRNOT00000093725;TCONS_00001260;TCONS_00003292;TCONS_00007406;TCONS_00012326;TCONS_00013981;TCONS_00015495;TCONS_00016429;TCONS_00021824;TCONS_00031143;XR_001836078.1;XR_001836600.1;XR_086274.4;XR_353459.3;XR_358758.3;XR_360708.3;XR_590849.1;XR_592670.1;XR_596590.2
rno04260	Cardiac muscle contraction	OS	10	ENSRNOT00000076586;ENSRNOT00000089143;TCONS_00013835;TCONS_00029992;TCONS_00041237;XR_001836563.1;XR_001838305.1;XR_001838576.1;XR_001842838.1;XR_591602.2
rno04261	Adrenergic signaling in cardiomyocytes	OS	21	ENSRNOT00000089581;NR_131086.1;TCONS_00004703;TCONS_00026703;TCONS_00038058;TCONS_00041237;XR_001836964.1;XR_001837055.1;XR_001837816.1;XR_001838499.1;XR_001840619.1;XR_001841949.1;XR_351464.3;XR_352834.3;XR_356014.2;XR_361255.2;XR_361445.3;XR_591329.2;XR_591667.2;XR_591693.1;XR_592903.2
rno04270	Vascular smooth muscle contraction	OS	2	XR_361255.2;XR_592903.2
rno04310	Wnt signaling pathway	EIP	14	ENSRNOT00000080500;TCONS_00000087;TCONS_00009758;TCONS_00011178;XR_001836352.1;XR_001838971.1;XR_001839040.1;XR_001839259.1;XR_355816.3;XR_358105.3;XR_358881.3;XR_593579.2;XR_594808.2;XR_596525.2
rno04330	Notch signaling pathway	EIP	2	TCONS_00036669;XR_590364.1
rno04350	TGF-beta signaling pathway	EIP	6	ENSRNOT00000077309;ENSRNOT00000084188;XR_001837827.1;XR_001839719.1;XR_350198.3;XR_594869.2
rno04360	Axon guidance	OS	5	ENSRNOT00000089483;XR_001836099.1;XR_001836741.1;XR_001841749.1;XR_596899.2
rno04371	Apelin signaling pathway	EIP	2	ENSRNOT00000080548;TCONS_00002723
rno04390	Hippo signaling pathway	EIP	5	ENSRNOT00000086758;TCONS_00004863;XR_001836741.1;XR_360708.3;XR_591618.2
rno04392	Hippo signaling pathway - multiple species	EIP	6	TCONS_00015179;TCONS_00021803;XR_001839398.1;XR_001840379.1;XR_001840513.1;XR_591277.2
rno04510	Focal adhesion	CP	5	ENSRNOT00000078597;TCONS_00008741;TCONS_00025673;TCONS_00028310;XR_594348.2
rno04512	ECM-receptor interaction	EIP	28	ENSRNOT00000078597;ENSRNOT00000081169;TCONS_00025673;TCONS_00028310;TCONS_00030226;TCONS_00031045;TCONS_00031101;TCONS_00033104;TCONS_00035253;TCONS_00035754;TCONS_00036668;TCONS_00037049;TCONS_00038058;TCONS_00038157;XR_001835750.1;XR_001838969.1;XR_001840731.1;XR_001840965.1;XR_001841949.1;XR_355771.3;XR_356014.2;XR_361255.2;XR_361759.3;XR_592780.1;XR_592903.2;XR_593474.2;XR_594348.2;XR_595992.2
rno04514	Cell adhesion molecules (CAMs)	EIP	10	ENSRNOT00000064894;ENSRNOT00000093045;TCONS_00001372;TCONS_00007208;XR_001835970.1;XR_001837055.1;XR_350595.2;XR_354943.2;XR_591693.1;XR_591855.2
rno04520	Adherens junction	CP	2	XR_001842838.1;XR_354003.3
rno04540	Gap junction	CP	45	ENSRNOT00000078455;ENSRNOT00000081933;ENSRNOT00000089581;TCONS_00001261;TCONS_00007406;TCONS_00008059;TCONS_00017290;TCONS_00018783;TCONS_00019869;TCONS_00020698;TCONS_00021824;TCONS_00021914;TCONS_00026346;TCONS_00031101;TCONS_00035549;TCONS_00037049;XR_001835541.1;XR_001835750.1;XR_001837816.1;XR_001838499.1;XR_001839002.1;XR_001839431.1;XR_001839745.1;XR_001840619.1;XR_001841618.1;XR_001841751…
rno04550	Signaling pathways regulating pluripotency of stem cells	CP	1	NR_132640.1
rno04611	Platelet activation	OS	28	ENSRNOT00000089581;TCONS_00004703;TCONS_00008741;TCONS_00012810;TCONS_00017290;TCONS_00018783;TCONS_00026703;TCONS_00030684;TCONS_00031101;TCONS_00037049;TCONS_00041237;XR_001835541.1;XR_001835750.1;XR_001837282.1;XR_001837816.1;XR_001838499.1;XR_001841061.1;XR_001841284.1;XR_001841949.1;XR_356014.2;XR_361255.2;XR_361342.2;XR_361619.3;XR_361759.3;XR_362089.3;XR_592903.2;XR_593474.2;XR_594348.2
rno04612	Antigen processing and presentation	OS	4	ENSRNOT00000086758;ENSRNOT00000089143;XR_001837914.1;XR_594869.2
rno04614	Renin-angiotensin system	OS	11	ENSRNOT00000089143;ENSRNOT00000090398;TCONS_00023344;TCONS_00027545;TCONS_00028314;XR_001837729.1;XR_001837914.1;XR_001838505.1;XR_001841361.1;XR_354003.3;XR_596882.2
rno04620	Toll-like receptor signaling pathway	OS	1	XR_001840731.1
rno04625	C-type lectin receptor signaling pathway	OS	18	ENSRNOT00000080548;ENSRNOT00000081485;ENSRNOT00000086846;TCONS_00002723;TCONS_00011387;TCONS_00013372;TCONS_00015358;TCONS_00016432;TCONS_00023695;TCONS_00036669;XR_001835752.1;XR_001839958.1;XR_001840253.1;XR_001842809.1;XR_355253.3;XR_356138.3;XR_596590.2;XR_596899.2
rno04630	Jak-STAT signaling pathway	EIP	2	TCONS_00000058;XR_001836741.1
rno04640	Hematopoietic cell lineage	OS	32	ENSRNOT00000078597;ENSRNOT00000086758;ENSRNOT00000089245;ENSRNOT00000093725;TCONS_00006393;TCONS_00008059;TCONS_00013818;TCONS_00014232;TCONS_00020698;TCONS_00021824;TCONS_00026346;TCONS_00028310;TCONS_00036517;XR_001835970.1;XR_001836600.1;XR_001836733.1;XR_001837055.1;XR_001837282.1;XR_001837827.1;XR_001839431.1;XR_001841061.1;XR_001842089.1;XR_356524.2;XR_358758.3;XR_360708.3;XR_361445.3;XR_36…
rno04657	IL-17 signaling pathway	OS	1	TCONS_00029992
rno04658	Th1 and Th2 cell differentiation	OS	3	ENSRNOT00000093725;XR_358758.3;XR_591306.2
rno04659	Th17 cell differentiation	OS	12	ENSRNOT00000093725;TCONS_00000078;TCONS_00021207;TCONS_00029372;TCONS_00031045;TCONS_00035253;TCONS_00040144;XR_001838050.1;XR_001839431.1;XR_146219.3;XR_358758.3;XR_591306.2
rno04660	T cell receptor signaling pathway	OS	8	ENSRNOT00000089245;ENSRNOT00000093725;TCONS_00014232;TCONS_00036517;XR_001837827.1;XR_358758.3;XR_591306.2;XR_595460.1
rno04668	TNF signaling pathway	EIP	5	TCONS_00029992;XR_001836102.1;XR_001840705.1;XR_362349.3;XR_362640.3
rno04672	Intestinal immune network for IgA production	OS	6	ENSRNOT00000071923;ENSRNOT00000093045;TCONS_00007208;XR_001836937.1;XR_001838305.1;XR_350595.2
rno04710	Circadian rhythm	OS	25	ENSRNOT00000093662;NR_132127.1;TCONS_00004863;TCONS_00007186;TCONS_00015179;TCONS_00021803;TCONS_00031045;TCONS_00031099;TCONS_00032271;TCONS_00035253;XR_001835541.1;XR_001835969.1;XR_001835971.1;XR_001836134.1;XR_001837130.1;XR_001838041.1;XR_001839398.1;XR_001840513.1;XR_001842696.1;XR_001842761.1;XR_350198.3;XR_591210.1;XR_591277.2;XR_591994.2;XR_596920.1
rno04713	Circadian entrainment	OS	1	XR_001839782.1
rno04721	Synaptic vesicle cycle	OS	6	ENSRNOT00000071923;TCONS_00004863;XR_001837055.1;XR_001837816.1;XR_001840337.1;XR_361445.3
rno04723	Retrograde endocannabinoid signaling	OS	22	ENSRNOT00000080548;ENSRNOT00000081485;TCONS_00002723;TCONS_00004703;TCONS_00008741;TCONS_00011387;TCONS_00015358;TCONS_00026703;TCONS_00037049;TCONS_00041237;XR_001838499.1;XR_001840337.1;XR_001840619.1;XR_355253.3;XR_356014.2;XR_361619.3;XR_591329.2;XR_591365.2;XR_591667.2;XR_592903.2;XR_593714.2;XR_593715.2
rno04724	Glutamatergic synapse	OS	4	TCONS_00037049;XR_001840619.1;XR_361342.2;XR_592903.2
rno04725	Cholinergic synapse	OS	11	TCONS_00030684;TCONS_00037049;XR_001837816.1;XR_001840619.1;XR_001841284.1;XR_001841749.1;XR_001841751.1;XR_361342.2;XR_361619.3;XR_592903.2;XR_593474.2
rno04726	Serotonergic synapse	OS	2	TCONS_00024208;TCONS_00040090
rno04727	GABAergic synapse	OS	14	ENSRNOT00000089245;TCONS_00004703;TCONS_00014232;XR_001835750.1;XR_001836964.1;XR_001837942.1;XR_001839782.1;XR_001841949.1;XR_356014.2;XR_361255.2;XR_361619.3;XR_361759.3;XR_592903.2;XR_594348.2
rno04810	Regulation of actin cytoskeleton	CP	3	TCONS_00028310;XR_001837942.1;XR_355771.3
rno04910	Insulin signaling pathway	OS	6	ENSRNOT00000085407;TCONS_00030977;TCONS_00032783;TCONS_00040805;XR_354943.2;XR_597790.2
rno04911	Insulin secretion	OS	5	ENSRNOT00000089143;TCONS_00029992;XR_001840619.1;XR_001841061.1;XR_361342.2
rno04913	Ovarian Steroidogenesis	OS	6	ENSRNOT00000089993;ENSRNOT00000091957;TCONS_00004703;TCONS_00016429;TCONS_00031101;XR_001841284.1
rno04914	Progesterone-mediated oocyte maturation	OS	38	ENSRNOT00000086066;ENSRNOT00000089245;ENSRNOT00000093725;NR_131133.1;TCONS_00003292;TCONS_00007406;TCONS_00009115;TCONS_00013981;TCONS_00014232;TCONS_00016429;TCONS_00016432;TCONS_00018783;TCONS_00019869;TCONS_00020698;TCONS_00021824;TCONS_00028531;TCONS_00031143;TCONS_00033104;XR_001836078.1;XR_001836600.1;XR_001838835.1;XR_001838969.1;XR_001839367.1;XR_001840253.1;XR_001840304.1;XR_001842089.1;…
rno04915	Estrogen signaling pathway	OS	2	XR_001840619.1;XR_361342.2
rno04916	Melanogenesis	OS	3	TCONS_00000078;TCONS_00028335;XR_001838050.1
rno04918	Thyroid hormone synthesis	OS	24	ENSRNOT00000086758;ENSRNOT00000089143;ENSRNOT00000090398;ENSRNOT00000093662;TCONS_00007035;TCONS_00013835;TCONS_00023344;TCONS_00027545;TCONS_00028314;TCONS_00029992;XR_001837729.1;XR_001837914.1;XR_001838305.1;XR_001838499.1;XR_001839341.1;XR_001840619.1;XR_001841361.1;XR_001841751.1;XR_357432.2;XR_361342.2;XR_362089.3;XR_591574.2;XR_594869.2;XR_596882.2
rno04919	Thyroid hormone signaling pathway	OS	1	TCONS_00029992
rno04920	Adipocytokine signaling pathway	OS	18	ENSRNOT00000079825;ENSRNOT00000085407;ENSRNOT00000093045;TCONS_00003292;TCONS_00012152;TCONS_00030977;TCONS_00032783;TCONS_00033104;TCONS_00037447;TCONS_00040805;XR_001836078.1;XR_001836099.1;XR_001838305.1;XR_001838969.1;XR_001839787.1;XR_354943.2;XR_595460.1;XR_597790.2
rno04921	Oxytocin signaling pathway	OS	9	TCONS_00030684;TCONS_00037049;XR_001837816.1;XR_001840619.1;XR_001841749.1;XR_001841751.1;XR_361342.2;XR_592903.2;XR_593474.2
rno04922	Glucagon signaling pathway	OS	13	ENSRNOT00000085407;ENSRNOT00000086428;TCONS_00030977;TCONS_00030993;TCONS_00031360;TCONS_00032783;TCONS_00037447;TCONS_00040805;XR_001835970.1;XR_001840342.1;XR_354943.2;XR_591693.1;XR_597790.2
rno04923	Regulation of lipolysis in adipocyte	OS	2	XR_001838499.1;XR_145872.3
rno04925	Aldosterone synthesis and secretion	OS	17	ENSRNOT00000080548;ENSRNOT00000081485;ENSRNOT00000086846;ENSRNOT00000089143;TCONS_00002723;TCONS_00011387;TCONS_00013372;TCONS_00015358;TCONS_00016432;TCONS_00023695;TCONS_00029992;TCONS_00035335;XR_001839341.1;XR_001840253.1;XR_001840619.1;XR_001842809.1;XR_361342.2
rno04926	Relaxin signaling pathway	OS	24	TCONS_00004703;TCONS_00008741;TCONS_00012810;TCONS_00026703;TCONS_00030684;TCONS_00031101;TCONS_00037049;TCONS_00041237;XR_001835750.1;XR_001837282.1;XR_001837816.1;XR_001838499.1;XR_001841061.1;XR_001841284.1;XR_001841949.1;XR_356014.2;XR_361255.2;XR_361342.2;XR_361619.3;XR_362089.3;XR_362640.3;XR_592903.2;XR_593474.2;XR_594348.2
rno04927	Cortisol synthesis and secretion	OS	24	ENSRNOT00000078597;ENSRNOT00000089993;TCONS_00004703;TCONS_00004863;TCONS_00012810;TCONS_00031101;TCONS_00035335;TCONS_00038058;TCONS_00038521;XR_001836964.1;XR_001837055.1;XR_001837816.1;XR_001838255.1;XR_001838499.1;XR_001840337.1;XR_001841949.1;XR_001842696.1;XR_352834.3;XR_356014.2;XR_361255.2;XR_361445.3;XR_361759.3;XR_591667.2;XR_593474.2
rno04931	Insulin resistance	HD	6	ENSRNOT00000085407;TCONS_00030977;TCONS_00032783;TCONS_00040805;XR_354943.2;XR_597790.2
rno04932	Non-alcoholic fatty liver disease (NAFLD)	HD	2	TCONS_00030977;XR_350198.3
rno04933	AGE-RAGE signaling pathway in diabetic complications	HD	18	TCONS_00008741;TCONS_00012810;TCONS_00026703;TCONS_00031101;TCONS_00037145;TCONS_00041237;XR_001835750.1;XR_001836964.1;XR_001837282.1;XR_001837816.1;XR_001841061.1;XR_001841949.1;XR_356014.2;XR_361619.3;XR_361759.3;XR_362089.3;XR_593474.2;XR_594348.2
rno04934	Cushing's syndrome	HD	21	ENSRNOT00000078597;TCONS_00004703;TCONS_00004863;TCONS_00012810;TCONS_00013706;TCONS_00026703;TCONS_00028310;TCONS_00038058;XR_001836937.1;XR_001836964.1;XR_001837055.1;XR_001838255.1;XR_001841949.1;XR_351464.3;XR_352834.3;XR_356014.2;XR_361255.2;XR_361445.3;XR_361759.3;XR_591667.2;XR_591693.1
rno04940	Type I diabetes mellitus	HD	2	TCONS_00007208;XR_001838305.1
rno04960	Aldosterone-regulated sodium reabsorption	OS	19	ENSRNOT00000085407;ENSRNOT00000089143;ENSRNOT00000090398;ENSRNOT00000093045;TCONS_00007208;TCONS_00012152;TCONS_00029992;TCONS_00032783;TCONS_00035335;TCONS_00040805;XR_001838305.1;XR_001841361.1;XR_354003.3;XR_354943.2;XR_357432.2;XR_362343.2;XR_592698.1;XR_596819.2;XR_597790.2
rno04961	Endocrine and other factor-regulated calcium reabsorption	OS	19	ENSRNOT00000089143;ENSRNOT00000090398;TCONS_00023344;TCONS_00027545;TCONS_00028314;TCONS_00029992;TCONS_00035335;XR_001837729.1;XR_001837914.1;XR_001838305.1;XR_001838505.1;XR_001840619.1;XR_001841361.1;XR_354003.3;XR_357432.2;XR_361342.2;XR_591574.2;XR_596882.2;XR_597790.2
rno04964	Proximal tubule bicarbonate reclamation	OS	37	ENSRNOT00000078597;ENSRNOT00000085407;ENSRNOT00000089143;ENSRNOT00000089993;ENSRNOT00000090397;ENSRNOT00000090398;ENSRNOT00000093045;TCONS_00000051;TCONS_00012152;TCONS_00025673;TCONS_00028310;TCONS_00029992;TCONS_00030977;TCONS_00032783;TCONS_00035335;TCONS_00035754;TCONS_00040805;XR_001835970.1;XR_001836937.1;XR_001837282.1;XR_001838255.1;XR_001838305.1;XR_001839341.1;XR_001840965.1;XR_00184136…
rno04966	Collecting duct acid secretion	OS	3	TCONS_00012152;XR_001838738.1;XR_001842405.1
rno04970	Salivary secretion	OS	12	ENSRNOT00000081169;ENSRNOT00000089143;ENSRNOT00000089993;TCONS_00000051;TCONS_00029992;XR_001838305.1;XR_001838499.1;XR_001839782.1;XR_001840619.1;XR_361255.2;XR_361342.2;XR_592903.2
rno04971	Gastric acid secretion	OS	7	ENSRNOT00000089143;TCONS_00029992;XR_001838305.1;XR_001838499.1;XR_001840619.1;XR_001841061.1;XR_361342.2
rno04972	Pancreatic secretion	OS	3	TCONS_00029992;XR_001840619.1;XR_361342.2
rno04973	Carbohydrate digestion and absorption	OS	17	ENSRNOT00000085407;ENSRNOT00000089143;ENSRNOT00000090398;ENSRNOT00000093045;TCONS_00007208;TCONS_00012152;TCONS_00029992;TCONS_00032783;TCONS_00035335;TCONS_00040805;XR_001838305.1;XR_001841361.1;XR_350595.2;XR_354943.2;XR_357432.2;XR_592698.1;XR_597790.2
rno04974	Protein digestion and absorption	OS	75	ENSRNOT00000077533;ENSRNOT00000078597;ENSRNOT00000079354;ENSRNOT00000081933;ENSRNOT00000085407;ENSRNOT00000088404;ENSRNOT00000089143;ENSRNOT00000093045;NR_131086.1;TCONS_00004703;TCONS_00008741;TCONS_00012810;TCONS_00013706;TCONS_00013835;TCONS_00013978;TCONS_00015495;TCONS_00017290;TCONS_00025673;TCONS_00026703;TCONS_00028310;TCONS_00029992;TCONS_00031101;TCONS_00035549;TCONS_00037145;TCONS_0003…
rno04976	Bile secretion	OS	12	ENSRNOT00000089143;ENSRNOT00000089993;ENSRNOT00000090397;TCONS_00000051;TCONS_00029992;XR_001838305.1;XR_001840619.1;XR_001841751.1;XR_361342.2;XR_592903.2;XR_593474.2;XR_594348.2
rno04977	Vitamin digestion and absorption	OS	3	XR_001836741.1;XR_001841749.1;XR_596899.2
rno04978	Mineral absorption	OS	31	ENSRNOT00000079208;ENSRNOT00000081647;ENSRNOT00000085430;ENSRNOT00000088342;ENSRNOT00000089143;ENSRNOT00000089993;ENSRNOT00000090397;ENSRNOT00000090398;ENSRNOT00000093045;NR_126574.1;TCONS_00000051;TCONS_00000328;TCONS_00002802;TCONS_00025673;TCONS_00029992;TCONS_00033447;TCONS_00035335;TCONS_00035754;TCONS_00037145;TCONS_00040805;XR_001837626.1;XR_001838002.1;XR_001838305.1;XR_001838482.1;XR_001…
rno04979	Cholesterol metabolism	OS	1	TCONS_00011023
rno05020	Prion diseases	HD	18	ENSRNOT00000089143;ENSRNOT00000090398;TCONS_00008741;TCONS_00011472;TCONS_00023344;TCONS_00026441;TCONS_00027545;TCONS_00028314;TCONS_00030226;TCONS_00036669;XR_001837729.1;XR_001837914.1;XR_001838505.1;XR_001839958.1;XR_001841361.1;XR_590364.1;XR_594869.2;XR_596882.2
rno05032	Morphine addiction	HD	1	XR_361619.3
rno05033	Nicotine addiction	HD	31	ENSRNOT00000093662;TCONS_00001276;TCONS_00004703;TCONS_00008741;TCONS_00014633;TCONS_00017290;TCONS_00026703;TCONS_00031099;TCONS_00031101;TCONS_00040563;TCONS_00041237;XR_001835750.1;XR_001836964.1;XR_001837055.1;XR_001837609.1;XR_001837942.1;XR_001838499.1;XR_001839398.1;XR_001840337.1;XR_001842696.1;XR_001842761.1;XR_351464.3;XR_356014.2;XR_356524.2;XR_361255.2;XR_361445.3;XR_361619.3;XR_36175…
rno05034	Alcoholism	HD	88	ENSRNOT00000077614;ENSRNOT00000078455;ENSRNOT00000080548;ENSRNOT00000081485;ENSRNOT00000084263;ENSRNOT00000086066;ENSRNOT00000086846;ENSRNOT00000089245;ENSRNOT00000089581;NR_126575.1;NR_131133.1;NR_132640.1;TCONS_00001260;TCONS_00001261;TCONS_00002723;TCONS_00003750;TCONS_00006393;TCONS_00007406;TCONS_00008059;TCONS_00011387;TCONS_00012326;TCONS_00013372;TCONS_00013818;TCONS_00013835;TCONS_000139…
rno05100	Bacterial invasion of epithelial cells	HD	1	ENSRNOT00000076586
rno05133	Pertussis	HD	2	TCONS_00024066;XR_001842665.1
rno05134	Legionellosis	HD	1	TCONS_00014633
rno05140	Leishmaniasis	HD	6	ENSRNOT00000077309;ENSRNOT00000082318;TCONS_00024066;TCONS_00024208;XR_001838305.1;XR_001842665.1
rno05142	Chagas disease (American trypanosomiasis)	HD	6	ENSRNOT00000093725;TCONS_00030972;TCONS_00036517;XR_001841921.1;XR_358758.3;XR_591306.2
rno05146	Amoebiasis	HD	28	ENSRNOT00000089581;TCONS_00004703;TCONS_00008741;TCONS_00012810;TCONS_00026703;TCONS_00030684;TCONS_00031101;TCONS_00037049;TCONS_00037145;TCONS_00041237;XR_001835750.1;XR_001836964.1;XR_001837282.1;XR_001837816.1;XR_001838499.1;XR_001841061.1;XR_001841284.1;XR_001841949.1;XR_356014.2;XR_361255.2;XR_361342.2;XR_361445.3;XR_361619.3;XR_361759.3;XR_362089.3;XR_592903.2;XR_593474.2;XR_594348.2
rno05150	Staphylococcus aureus infection	HD	13	ENSRNOT00000077309;ENSRNOT00000082318;ENSRNOT00000090255;ENSRNOT00000093045;TCONS_00007208;TCONS_00011023;TCONS_00014633;TCONS_00024066;TCONS_00029721;XR_001838305.1;XR_001842665.1;XR_001842804.1;XR_350595.2
rno05161	Hepatitis B	HD	23	ENSRNOT00000080548;ENSRNOT00000081485;ENSRNOT00000086846;NR_131133.1;TCONS_00002723;TCONS_00011387;TCONS_00013372;TCONS_00013981;TCONS_00015358;TCONS_00016432;TCONS_00023695;TCONS_00036669;XR_001835752.1;XR_001836078.1;XR_001839958.1;XR_001840253.1;XR_001840304.1;XR_001842809.1;XR_086274.4;XR_358881.3;XR_596146.2;XR_596590.2;XR_596899.2
rno05162	Measles	HD	11	ENSRNOT00000086758;ENSRNOT00000089245;ENSRNOT00000093725;TCONS_00014232;TCONS_00021824;TCONS_00024866;TCONS_00036517;XR_001836733.1;XR_001841921.1;XR_358758.3;XR_591306.2
rno05164	Influenza A	HD	1	XR_001837282.1
rno05165	Human papillomavirus infection	HD	1	TCONS_00025673
rno05166	HTLV-I infection	HD	29	ENSRNOT00000078455;ENSRNOT00000082276;ENSRNOT00000089245;ENSRNOT00000093725;NR_131133.1;TCONS_00003292;TCONS_00006393;TCONS_00012326;TCONS_00020698;TCONS_00030226;TCONS_00031143;TCONS_00033104;TCONS_00036669;XR_001836078.1;XR_001838969.1;XR_001839958.1;XR_001842500.1;XR_086274.4;XR_146333.3;XR_146366.4;XR_353459.3;XR_358758.3;XR_358881.3;XR_360708.3;XR_590364.1;XR_591306.2;XR_592670.1;XR_593095.2…
rno05167	Kaposi's sarcoma-associated herpesvirus infection	HD	1	TCONS_00024208
rno05169	Epstein-Barr virus infection	HD	6	ENSRNOT00000093045;TCONS_00003292;TCONS_00007208;TCONS_00040805;XR_001836078.1;XR_354943.2
rno05200	Pathways in cancer	HD	31	ENSRNOT00000078455;ENSRNOT00000081647;ENSRNOT00000085430;NR_037704.1;NR_110713.1;NR_126574.1;TCONS_00002802;TCONS_00005160;TCONS_00022360;TCONS_00028335;TCONS_00028381;XR_001837622.1;XR_001837729.1;XR_001837938.1;XR_001838002.1;XR_001838971.1;XR_001839040.1;XR_001840619.1;XR_001841875.1;XR_001842337.1;XR_001842500.1;XR_350841.3;XR_358105.3;XR_358458.3;XR_591365.2;XR_591574.2;XR_593579.2;XR_593718…
rno05202	Transcriptional misregulation in cancers	HD	2	TCONS_00001276;XR_001842337.1
rno05203	Viral carcinogenesis	HD	66	ENSRNOT00000077614;ENSRNOT00000078455;ENSRNOT00000079825;ENSRNOT00000081485;ENSRNOT00000084263;ENSRNOT00000086758;ENSRNOT00000086846;ENSRNOT00000089245;ENSRNOT00000089581;ENSRNOT00000093725;NR_131133.1;TCONS_00001260;TCONS_00003292;TCONS_00007406;TCONS_00012326;TCONS_00013818;TCONS_00013981;TCONS_00014232;TCONS_00015358;TCONS_00015495;TCONS_00016432;TCONS_00018783;TCONS_00019869;TCONS_00020698;TC…
rno05204	Chemical carcinogenesis	HD	9	ENSRNOT00000079825;TCONS_00005160;TCONS_00033104;XR_001839040.1;XR_358105.3;XR_358458.3;XR_591224.2;XR_592716.1;XR_595062.2
rno05206	MicroRNAs in cancer	HD	2	TCONS_00005160;TCONS_00031045
rno05211	Renal cell carcinoma	HD	12	ENSRNOT00000078455;ENSRNOT00000085430;TCONS_00023344;TCONS_00027545;XR_001837622.1;XR_001837914.1;XR_001839477.1;XR_350841.3;XR_357689.2;XR_593718.2;XR_594869.2;XR_596882.2
rno05212	Pancreatic cancer	HD	1	XR_350841.3
rno05214	Glioma	HD	1	XR_350841.3
rno05216	Thyroid cancer	HD	11	ENSRNOT00000089143;ENSRNOT00000090398;TCONS_00001276;TCONS_00023344;TCONS_00027545;TCONS_00028314;XR_001837729.1;XR_001837914.1;XR_001841361.1;XR_350595.2;XR_596882.2
rno05217	Basal cell carcinoma	HD	4	TCONS_00011178;TCONS_00038320;XR_350841.3;XR_358105.3
rno05218	Melanoma	HD	8	ENSRNOT00000077533;ENSRNOT00000085430;TCONS_00022360;TCONS_00035549;XR_001836099.1;XR_001837938.1;XR_593718.2;XR_595062.2
rno05219	Bladder cancer	HD	2	XR_001837609.1;XR_001842500.1
rno05222	Small cell lung cancer	HD	4	ENSRNOT00000086758;XR_001840304.1;XR_001840705.1;XR_591365.2
rno05223	Non-small cell lung cancer	HD	1	XR_350841.3
rno05224	Breast cancer	HD	37	ENSRNOT00000077533;ENSRNOT00000080500;ENSRNOT00000084188;NR_037704.1;NR_110713.1;NR_131086.1;TCONS_00003292;TCONS_00005160;TCONS_00006393;TCONS_00009758;TCONS_00011178;TCONS_00017290;TCONS_00028381;TCONS_00035549;XR_001836099.1;XR_001836741.1;XR_001838971.1;XR_001839040.1;XR_001839110.1;XR_001839259.1;XR_001841875.1;XR_001841949.1;XR_001842337.1;XR_001842500.1;XR_352834.3;XR_353459.3;XR_353702.3;…
rno05225	Hepatocellular carcinoma	HD	57	ENSRNOT00000078455;ENSRNOT00000080500;ENSRNOT00000082276;ENSRNOT00000084188;ENSRNOT00000085430;ENSRNOT00000088340;ENSRNOT00000088342;ENSRNOT00000089483;NR_037704.1;NR_110713.1;NR_126574.1;NR_131086.1;TCONS_00001261;TCONS_00002802;TCONS_00003750;TCONS_00005160;TCONS_00009758;TCONS_00011178;TCONS_00012326;TCONS_00013978;TCONS_00017290;TCONS_00019869;TCONS_00028335;TCONS_00028381;TCONS_00029703;TCON…
rno05226	Gastric cancer	HD	59	ENSRNOT00000077533;ENSRNOT00000077614;ENSRNOT00000078455;ENSRNOT00000080500;ENSRNOT00000081933;ENSRNOT00000084188;ENSRNOT00000085430;ENSRNOT00000089483;NR_037704.1;NR_110713.1;NR_131086.1;NR_131133.1;TCONS_00000087;TCONS_00003292;TCONS_00003750;TCONS_00005160;TCONS_00006393;TCONS_00009758;TCONS_00011178;TCONS_00012326;TCONS_00013978;TCONS_00017290;TCONS_00019869;TCONS_00035549;XR_001836099.1;XR_0…
rno05231	Choline metabolism in cancer	HD	3	ENSRNOT00000091235;XR_591224.2;XR_591974.1
rno05310	Asthma	HD	9	ENSRNOT00000093045;TCONS_00007208;XR_001835970.1;XR_001836937.1;XR_001837282.1;XR_001838305.1;XR_350595.2;XR_354943.2;XR_591693.1
rno05320	Autoimmune thyroid disease	HD	2	TCONS_00007208;XR_001838305.1
rno05321	Inflammatiory bowel disease (IBD)	HD	11	NR_132127.1;TCONS_00000078;TCONS_00007208;TCONS_00029372;TCONS_00031045;TCONS_00035253;XR_001835971.1;XR_001838050.1;XR_001838305.1;XR_350841.3;XR_356678.3
rno05322	Systemic lupus erythematosus	HD	98	ENSRNOT00000077309;ENSRNOT00000077614;ENSRNOT00000078455;ENSRNOT00000084263;ENSRNOT00000086066;ENSRNOT00000086758;ENSRNOT00000086846;ENSRNOT00000089245;ENSRNOT00000089581;ENSRNOT00000090255;ENSRNOT00000093725;NR_126575.1;NR_131133.1;NR_132640.1;TCONS_00001260;TCONS_00001261;TCONS_00003750;TCONS_00006393;TCONS_00007406;TCONS_00008059;TCONS_00011387;TCONS_00012326;TCONS_00013818;TCONS_00013835;TCON…
rno05323	Rheumatoid arthritis	HD	1	TCONS_00029992
rno05330	Allograft rejection	HD	2	TCONS_00007208;XR_001838305.1
rno05332	Graft-versus-host disease	HD	2	TCONS_00007208;XR_001838305.1
rno05340	Primary immunodeficiency	HD	22	ENSRNOT00000071923;ENSRNOT00000080500;ENSRNOT00000089245;ENSRNOT00000093725;TCONS_00000087;TCONS_00006393;TCONS_00014232;TCONS_00019863;TCONS_00020698;TCONS_00021824;TCONS_00036517;XR_001836102.1;XR_001836352.1;XR_001836600.1;XR_358758.3;XR_360708.3;XR_362349.3;XR_590344.2;XR_590849.1;XR_591306.2;XR_591458.2;XR_594808.2
rno05410	Hypertrophic cardiomyopathy (HCM)	HD	13	ENSRNOT00000081169;NR_131086.1;TCONS_00000087;TCONS_00030226;TCONS_00038058;TCONS_00041237;XR_001836352.1;XR_001836563.1;XR_001838050.1;XR_001840202.1;XR_001841618.1;XR_353842.3;XR_593577.2
rno05412	Arrhythmogenic right ventricular cardiomyopathy (ARVC)	HD	4	ENSRNOT00000081169;ENSRNOT00000089993;TCONS_00000051;TCONS_00030226
rno05414	Dilated cardiomyopathy (DCM)	HD	7	ENSRNOT00000081169;TCONS_00030226;TCONS_00037049;TCONS_00038058;TCONS_00041237;XR_361255.2;XR_592903.2
rno05416	Viral myocarditis	HD	4	TCONS_00041237;XR_001837055.1;XR_001838305.1;XR_001842838.1
rno05418	Fluid shear stress and atherosclerosis	HD	3	TCONS_00002802;TCONS_00028381;XR_001839002.1
