# Supplementary material for: RNA Sequencing of Cardiac in a Rat Model Uncovers Potential Target LncRNA of Diabetic Cardiomyopathy
Source: Front Genet. 2022 Apr 13;13:848364. doi: 10.3389/fgene.2022.848364 (PMC9044075; doi:10.3389/fgene.2022.848364)
Supplement: Supplementary file 2 [file Table3.XLSX]

## Sheet: correxpress_result_cor0.80p0.05
Num	lncRNA	mRNA	CorrelationCoefficient	p-value
1	TCONS_00031360	LOC103689934	0.9982	4.643e-11
2	XR_357689.2	Crybb1	0.9947	3.529e-09
3	TCONS_00011023	LOC103694380	0.9946	3.714e-09
4	XR_357431.2	LOC100910270	0.9935	7.669e-09
5	TCONS_00005800	LOC108348117	0.9934	8.286e-09
6	ENSRNOT00000092583	LOC100909795	0.9928	1.18e-08
7	TCONS_00011023	LOC100912348	0.9926	1.303e-08
8	TCONS_00028381	Insig1	0.9925	1.352e-08
9	XR_001839431.1	Myh7	-0.9917	2.022e-08
10	TCONS_00005800	LOC100912599	0.9914	2.327e-08
11	TCONS_00002723	Egr3	0.9914	2.349e-08
12	TCONS_00018783	Fras1	0.9912	2.602e-08
13	TCONS_00035549	Fbxo32	0.991	2.847e-08
14	XR_146107.4	Wbscr17	-0.9909	2.931e-08
15	ENSRNOT00000093662	LOC100909609	0.9909	2.951e-08
16	XR_361255.2	Trim7	0.9908	3.123e-08
17	TCONS_00030993	LOC100912282	0.9905	3.53e-08
18	TCONS_00013978	Hacd1	0.9903	3.904e-08
19	XR_597790.2	LOC103690028	0.9899	4.489e-08
20	XR_592769.2	Aldh18a1	0.9894	5.471e-08
21	TCONS_00023695	LOC103689983	0.9892	5.861e-08
22	XR_001842665.1	Lemd2	0.9891	6.162e-08
23	XR_590344.2	Neil2	0.9886	7.199e-08
24	XR_001839259.1	Otoa	0.9881	8.583e-08
25	TCONS_00035549	Cadps	0.9878	9.67e-08
26	TCONS_00013372	LOC100910915	0.9874	1.087e-07
27	TCONS_00011197	Frmpd4	0.987	1.248e-07
28	TCONS_00006393	Bub1b	-0.9869	1.273e-07
29	XR_001839745.1	Pxmp2	-0.9866	1.396e-07
30	TCONS_00001276	LOC100909595	0.9865	1.446e-07
31	TCONS_00012326	Kifc1	0.9864	1.453e-07
32	XR_001839431.1	Ces1c	0.9861	1.587e-07
33	TCONS_00037314	Frmpd4	0.986	1.659e-07
34	TCONS_00000330	LOC100909795	0.9857	1.787e-07
35	TCONS_00016432	Fxyd3	0.9856	1.852e-07
36	TCONS_00020698	Slc44a5	0.9852	2.089e-07
37	ENSRNOT00000090398	LOC100911130	0.985	2.181e-07
38	TCONS_00021824	LOC100360754	0.9846	2.402e-07
39	NR_110713.1	Asb18	0.9846	2.431e-07
40	XR_359103.3	Adgra1	0.9845	2.458e-07
41	XR_592353.1	LOC102553715	0.9844	2.557e-07
42	XR_597242.2	Sapcd2	0.9843	2.577e-07
43	XR_590344.2	Dkk3	0.9843	2.589e-07
44	TCONS_00018783	Mki67	0.9842	2.708e-07
45	ENSRNOT00000081485	Fxyd3	0.9841	2.721e-07
46	XR_146333.3	Fgf18	0.9839	2.871e-07
47	XR_001839259.1	Nhp2	0.9839	2.872e-07
48	TCONS_00024066	Gmnc	0.9836	3.072e-07
49	ENSRNOT00000080500	LOC681458	0.9834	3.222e-07
50	XR_001840342.1	Brd2	0.9833	3.336e-07
51	XR_146107.4	LOC680322	0.9833	3.344e-07
52	TCONS_00037314	LOC100910270	0.9832	3.41e-07
53	ENSRNOT00000088404	LOC685048	0.9832	3.432e-07
54	ENSRNOT00000088404	Mmp14	0.983	3.608e-07
55	XR_001842665.1	Slco1c1	0.9824	4.147e-07
56	ENSRNOT00000080548	Rpe65	0.9822	4.258e-07
57	XR_355734.1	Ttc29	0.9821	4.393e-07
58	TCONS_00001260	Hist1h2ai	-0.9817	4.809e-07
59	TCONS_00013818	Fgf12	0.9816	4.868e-07
60	TCONS_00003606	Htr4	0.9815	4.969e-07
61	XR_001842665.1	Gmnc	0.9815	4.986e-07
62	TCONS_00001276	Fam134b	0.9813	5.252e-07
63	TCONS_00006393	Gpsm1	-0.981	5.596e-07
64	ENSRNOT00000081933	Lrrn2	0.981	5.606e-07
65	XR_358881.3	Olah	0.9808	5.793e-07
66	TCONS_00017290	Col1a2	0.9808	5.831e-07
67	XR_597242.2	Kdelr3	0.9806	6.025e-07
68	XR_361255.2	Ntsr2	0.9805	6.146e-07
69	XR_597242.2	Mtfp1	0.9805	6.173e-07
70	XR_146366.4	Higd1a	0.9804	6.253e-07
71	TCONS_00011023	Zfp622	0.9802	6.527e-07
72	TCONS_00013978	Pxmp2	0.9802	6.574e-07
73	XR_001842809.1	LOC103689983	0.9802	6.611e-07
74	TCONS_00005800	RGD1563962	0.98	6.87e-07
75	XR_357431.2	LOC100909795	0.98	6.885e-07
76	XR_001842342.1	Vil1	0.9799	6.905e-07
77	TCONS_00013978	Ces1c	0.9797	7.194e-07
78	TCONS_00037314	LOC100909795	0.9797	7.209e-07
79	ENSRNOT00000077614	Klk14	0.9795	7.58e-07
80	XR_146366.4	Scx	0.9795	7.581e-07
81	XR_593474.2	Cntln	0.9793	7.87e-07
82	TCONS_00035335	Rmnd5b	0.9792	8.059e-07
83	TCONS_00024066	Lemd2	0.9791	8.131e-07
84	ENSRNOT00000077533	Igsf1	0.9791	8.169e-07
85	NR_110713.1	Tgif1	0.979	8.23e-07
86	XR_001842337.1	Fmod	0.9789	8.478e-07
87	XR_001837609.1	LOC100909595	0.9785	9.112e-07
88	TCONS_00012326	Ccna2	0.9784	9.198e-07
89	TCONS_00035549	Map7	0.9784	9.303e-07
90	XR_001842342.1	Dcxr	0.9784	9.319e-07
91	XR_591574.2	Opcml	0.9783	9.502e-07
92	XR_596379.2	Cox7a1	0.9782	9.642e-07
93	TCONS_00028531	Mxd3	0.9782	9.703e-07
94	TCONS_00009115	LOC100912538	0.9782	9.711e-07
95	TCONS_00029703	Mchr1	0.9781	9.731e-07
96	TCONS_00012326	Kif22	0.978	9.922e-07
97	XR_001838952.1	LOC367975	0.9775	1.096e-06
98	ENSRNOT00000092583	LOC689757	0.9774	1.117e-06
99	TCONS_00006393	Gpihbp1	0.9773	1.131e-06
100	XR_361255.2	Fgf16	0.9771	1.162e-06
101	TCONS_00019869	Prc1	0.9771	1.169e-06
102	ENSRNOT00000081169	Sccpdh	0.977	1.184e-06
103	XR_001839745.1	Acyp2	-0.977	1.198e-06
104	TCONS_00028531	Gngt2	0.9769	1.208e-06
105	XR_001839431.1	Pacrg	0.9769	1.21e-06
106	TCONS_00020698	Pbk	0.9769	1.22e-06
107	TCONS_00005800	Tma7	0.9767	1.244e-06
108	XR_360708.3	Ttk	0.9766	1.266e-06
109	XR_590624.2	LOC691970	0.9766	1.278e-06
110	TCONS_00012326	Fam131c	0.9765	1.293e-06
111	NR_110713.1	Insig1	0.9765	1.307e-06
112	ENSRNOT00000081485	Ascl4	0.9764	1.327e-06
113	ENSRNOT00000081485	LOC103689983	0.9763	1.332e-06
114	XR_001841949.1	Cntnap2	0.9762	1.363e-06
115	TCONS_00035549	Prkg1	0.9762	1.364e-06
116	TCONS_00003606	Tma7	0.9762	1.371e-06
117	NR_110713.1	Rnf144b	0.9761	1.379e-06
118	TCONS_00016432	Foxs1	0.9761	1.382e-06
119	TCONS_00013818	Manf	0.9759	1.427e-06
120	TCONS_00023695	Habp2	0.9759	1.438e-06
121	XR_001837174.1	Grik3	0.9758	1.456e-06
122	TCONS_00035549	Wnt5b	0.9757	1.49e-06
123	TCONS_00017290	Ckb	0.9757	1.492e-06
124	XR_001840304.1	Hist1h2ac	0.9755	1.524e-06
125	XR_597790.2	LOC100910308	0.9755	1.535e-06
126	TCONS_00002723	Fosb	0.9754	1.558e-06
127	XR_001842809.1	Habp2	0.9754	1.566e-06
128	ENSRNOT00000089581	Fras1	0.9753	1.581e-06
129	XR_590344.2	Cp	0.9752	1.618e-06
130	TCONS_00013978	Fam64a	0.9751	1.626e-06
131	ENSRNOT00000081485	Rnf182	0.9751	1.633e-06
132	XR_597242.2	Rab3a	0.9751	1.642e-06
133	XR_596525.2	Hmgcs2	-0.975	1.671e-06
134	TCONS_00020698	Acsl6	0.9749	1.672e-06
135	XR_358179.3	Igfbp3	0.9749	1.677e-06
136	NR_110713.1	Gabrr2	0.9748	1.698e-06
137	XR_001839431.1	Fndc5	0.9748	1.722e-06
138	XR_592698.1	LOC100911727	0.9747	1.728e-06
139	ENSRNOT00000086428	LOC103689934	0.9747	1.752e-06
140	XR_590344.2	LOC687532	0.9745	1.803e-06
141	TCONS_00000330	LOC689757	0.9743	1.851e-06
142	TCONS_00012326	Rrm2	0.9742	1.893e-06
143	XR_001842173.1	Ttbk1	0.9741	1.911e-06
144	XR_597790.2	Entpd1	0.9741	1.911e-06
145	TCONS_00024066	Slco1c1	0.9741	1.918e-06
146	TCONS_00040805	Entpd1	0.974	1.93e-06
147	TCONS_00019863	Glp2r	0.974	1.935e-06
148	TCONS_00002723	Rnf182	0.9737	2.016e-06
149	TCONS_00002723	Habp2	0.9737	2.02e-06
150	TCONS_00040077	Frmpd4	0.9737	2.02e-06
151	XR_355253.3	Vom2r38	0.9737	2.041e-06
152	XR_597242.2	Apln	0.9736	2.054e-06
153	XR_001839745.1	Ces1c	-0.9735	2.081e-06
154	XR_001839745.1	Tpmt	-0.9734	2.116e-06
155	TCONS_00021824	Hist1h2bd	0.9734	2.129e-06
156	TCONS_00004703	Fads2	0.9733	2.151e-06
157	XR_349856.3	Wdr66	0.9733	2.159e-06
158	TCONS_00003606	LOC100912599	0.9733	2.163e-06
159	ENSRNOT00000077614	Ephb1	0.9732	2.181e-06
160	XR_590344.2	Map7	0.9732	2.189e-06
161	XR_146366.4	Higd1b	0.9731	2.209e-06
162	ENSRNOT00000081933	Sv2a	0.9729	2.3e-06
163	XR_596525.2	Slc12a3	-0.9728	2.317e-06
164	XR_597242.2	Ankrd35	-0.9728	2.323e-06
165	TCONS_00001260	Slc38a5	-0.9728	2.324e-06
166	XR_146107.4	LOC108351956	-0.9728	2.327e-06
167	XR_001837175.1	Mgst1	0.9727	2.335e-06
168	TCONS_00010408	LOC100911672	0.9727	2.356e-06
169	ENSRNOT00000089143	LOC100911130	0.9727	2.363e-06
170	TCONS_00005800	LOC103689986	0.9727	2.364e-06
171	TCONS_00000330	Acan	0.9727	2.368e-06
172	TCONS_00026441	Sbk2	0.9726	2.378e-06
173	TCONS_00012326	Cdk1	0.9725	2.407e-06
174	TCONS_00000056	Adgra1	0.9725	2.41e-06
175	TCONS_00040077	LOC100910270	0.9724	2.452e-06
176	TCONS_00013978	Pacrg	0.9723	2.497e-06
177	TCONS_00028314	Hoxa4	0.9723	2.497e-06
178	XR_001839745.1	Hacd1	-0.9722	2.536e-06
179	TCONS_00006393	Acad11	0.9722	2.541e-06
180	ENSRNOT00000078455	Acyp2	0.9721	2.552e-06
181	TCONS_00013978	Dcxr	0.9721	2.572e-06
182	TCONS_00012326	Plac9	0.9721	2.576e-06
183	XR_361255.2	Rdh13	0.972	2.594e-06
184	ENSRNOT00000081485	Egr3	0.972	2.617e-06
185	XR_001839745.1	Kif4a	-0.9719	2.628e-06
186	TCONS_00015495	Colq	0.9719	2.633e-06
187	TCONS_00013706	Aldh1a3	0.9718	2.663e-06
188	TCONS_00000330	Cd300lb	0.9717	2.724e-06
189	ENSRNOT00000078455	Kif4a	0.9716	2.766e-06
190	XR_001842665.1	Zfp622	0.9715	2.78e-06
191	XR_593577.2	Sh2d4b	0.9715	2.79e-06
192	TCONS_00023695	Fxyd3	0.9712	2.893e-06
193	XR_596146.2	Gngt2	0.9712	2.894e-06
194	XR_590344.2	Cadps	0.9711	2.937e-06
195	TCONS_00002723	Lfng	0.9711	2.941e-06
196	XR_358179.3	Pkd1l1	0.971	2.991e-06
197	XR_591437.1	Met	0.9709	3.015e-06
198	XR_146333.3	Cenpi	0.9709	3.048e-06
199	TCONS_00003750	Ces1c	0.9707	3.106e-06
200	TCONS_00012326	Acsl6	0.9706	3.138e-06
201	XR_001839431.1	Gcat	0.9706	3.139e-06
202	XR_591458.2	Tpmt	0.9706	3.157e-06
203	TCONS_00018783	Kif23	0.9706	3.169e-06
204	XR_001839431.1	Cblc	0.9705	3.179e-06
205	XR_361759.3	Adra1d	0.9705	3.201e-06
206	TCONS_00009946	Fbn2	0.9704	3.225e-06
207	TCONS_00013818	Sypl2	0.9704	3.227e-06
208	XR_591574.2	Clec11a	0.9704	3.243e-06
209	XR_590849.1	LOC102549173	0.9703	3.277e-06
210	ENSRNOT00000089581	Ckb	0.9703	3.283e-06
211	ENSRNOT00000092583	LOC100910270	0.9703	3.289e-06
212	TCONS_00018783	Ckb	0.9703	3.291e-06
213	XR_001838041.1	Arntl	0.9702	3.331e-06
214	TCONS_00016432	Dnmt3l	0.97	3.402e-06
215	XR_001837130.1	LOC685048	0.97	3.406e-06
216	XR_001842173.1	Sfrp2	0.97	3.43e-06
217	XR_001839431.1	Kif4a	0.97	3.438e-06
218	TCONS_00018783	Ccnf	0.9699	3.441e-06
219	TCONS_00028310	Foxo6	0.9696	3.584e-06
220	TCONS_00028381	Tgif1	0.9696	3.585e-06
221	XR_361759.3	Foxo6	0.9695	3.638e-06
222	ENSRNOT00000092583	Cd300lb	0.9693	3.736e-06
223	XR_001840731.1	Htr4	0.9692	3.77e-06
224	XR_597242.2	Tmem140	-0.9691	3.836e-06
225	XR_146333.3	Ephb1	0.969	3.868e-06
226	ENSRNOT00000084263	Rbp7	0.969	3.904e-06
227	TCONS_00002723	LOC103689983	0.9689	3.928e-06
228	TCONS_00040077	LOC100909795	0.9689	3.949e-06
229	XR_354943.2	G6pc	0.9688	3.978e-06
230	TCONS_00019869	Hist1h1a	0.9686	4.11e-06
231	TCONS_00020698	Ywhah	0.9685	4.134e-06
232	TCONS_00011387	Dyrk3	0.9685	4.143e-06
233	TCONS_00021824	LOC680498	0.9684	4.182e-06
234	TCONS_00000330	LOC100910270	0.9684	4.187e-06
235	XR_146107.4	Tuft1	-0.9684	4.191e-06
236	XR_355816.3	Higd1a	0.9683	4.263e-06
237	ENSRNOT00000084263	Ripply1	0.9682	4.28e-06
238	TCONS_00011387	Coq10b	0.9681	4.334e-06
239	TCONS_00000056	Frmpd4	0.9681	4.364e-06
240	ENSRNOT00000078597	Foxo6	0.968	4.416e-06
241	XR_595062.2	Ns5atp9	0.9679	4.467e-06
242	XR_146107.4	Fbxl22	0.9678	4.524e-06
243	XR_001840253.1	Foxs1	0.9678	4.543e-06
244	XR_086274.4	Olah	0.9677	4.553e-06
245	TCONS_00011197	Ttbk1	0.9677	4.576e-06
246	XR_358179.3	Fam180a	0.9677	4.581e-06
247	ENSRNOT00000081485	Habp2	0.9676	4.624e-06
248	XR_590344.2	Edn1	0.9676	4.636e-06
249	TCONS_00013978	Fndc5	0.9676	4.646e-06
250	XR_354943.2	Lmod2	0.9674	4.773e-06
251	XR_001840619.1	Clec11a	0.9673	4.826e-06
252	TCONS_00040805	Lmod2	0.9672	4.877e-06
253	TCONS_00012326	Lin7b	0.9671	4.928e-06
254	TCONS_00028310	LOC102552640	0.967	4.973e-06
255	XR_596525.2	Aldh4a1	0.967	4.986e-06
256	XR_349856.3	Vil1	0.967	4.989e-06
257	TCONS_00013818	Cblc	0.9669	5.069e-06
258	XR_001841949.1	Papln	0.9667	5.177e-06
259	XR_591437.1	Fam64a	-0.9667	5.178e-06
260	ENSRNOT00000092583	Acan	0.9667	5.191e-06
261	TCONS_00013372	Has1	0.9666	5.221e-06
262	TCONS_00028310	LOC108348118	0.9666	5.224e-06
263	XR_596525.2	Ccdc136	-0.9665	5.298e-06
264	TCONS_00026346	Ttll9	0.9664	5.353e-06
265	XR_597242.2	Plpp7	0.9664	5.368e-06
266	XR_590344.2	Frat2	0.9663	5.395e-06
267	TCONS_00035549	Mat1a	0.9663	5.413e-06
268	TCONS_00002723	Egr2	0.9663	5.414e-06
269	TCONS_00005800	Frmd7	0.9663	5.42e-06
270	XR_001839745.1	LOC102553868	-0.9662	5.476e-06
271	TCONS_00016429	Krt4	0.9662	5.491e-06
272	TCONS_00006393	Tmem71	0.9662	5.497e-06
273	ENSRNOT00000091957	Hcn3	0.9661	5.527e-06
274	NR_131133.1	Gngt2	0.9661	5.534e-06
275	TCONS_00030993	Brd2	0.966	5.58e-06
276	XR_146107.4	Tpx2	0.966	5.596e-06
277	XR_597242.2	Sez6l2	0.966	5.604e-06
278	XR_590344.2	Magea11	0.966	5.639e-06
279	TCONS_00019869	Ckap2	0.9658	5.718e-06
280	XR_001837130.1	Sowahb	0.9658	5.742e-06
281	XR_001840342.1	LOC100912282	0.9657	5.79e-06
282	ENSRNOT00000089581	Kcnj14	0.9657	5.79e-06
283	TCONS_00021207	Zfp185	0.9656	5.892e-06
284	XR_592670.1	Troap	0.9655	5.966e-06
285	XR_591458.2	Ccl20	0.9654	5.989e-06
286	XR_001837609.1	Fam134b	0.9654	5.995e-06
287	TCONS_00037864	Il2ra	0.9654	6.03e-06
288	TCONS_00023344	Acpt	0.9653	6.05e-06
289	XR_593474.2	Aqp6	0.9653	6.075e-06
290	TCONS_00006393	Cdkn3	-0.9653	6.08e-06
291	XR_001842804.1	Acot4	0.9653	6.091e-06
292	XR_001842342.1	Wdr66	0.9653	6.102e-06
293	TCONS_00035549	Acyp2	-0.9652	6.146e-06
294	XR_146107.4	Fam64a	0.9652	6.16e-06
295	TCONS_00006393	Cd300lg	0.9652	6.175e-06
296	XR_361619.3	Zfhx2	0.9651	6.189e-06
297	XR_595402.2	LOC108348117	0.9651	6.206e-06
298	TCONS_00012326	Anlnl1	0.9649	6.35e-06
299	XR_592353.1	LOC100911576	0.9649	6.379e-06
300	TCONS_00008741	Thy1	0.9648	6.429e-06
301	ENSRNOT00000081485	Foxs1	0.9648	6.463e-06
302	ENSRNOT00000084263	Nrxn1	0.9647	6.499e-06
303	XR_001839745.1	RGD1311933	-0.9647	6.512e-06
304	XR_001842809.1	Has1	0.9647	6.524e-06
305	XR_001842337.1	Clec4d	0.9646	6.571e-06
306	TCONS_00026346	C1qtnf7	0.9646	6.603e-06
307	XR_001836733.1	Hbe1	0.9643	6.773e-06
308	TCONS_00018783	Hadhb	-0.9643	6.774e-06
309	ENSRNOT00000093662	LOC108348048	0.9643	6.775e-06
310	XR_001839745.1	Mep1a	-0.9643	6.796e-06
311	TCONS_00031099	RGD1561143	0.9642	6.878e-06
312	TCONS_00001260	Hist1h2bk	-0.9642	6.884e-06
313	TCONS_00011197	Ptgds	0.9642	6.901e-06
314	XR_355870.3	Inha	0.9642	6.907e-06
315	XR_592769.2	Tnfsf18	0.9641	6.935e-06
316	XR_361619.3	Slc17a7	0.9641	6.988e-06
317	XR_146107.4	Prkar1b	0.964	7.028e-06
318	TCONS_00009115	Tma7	0.964	7.053e-06
319	XR_146366.4	Hist1h2ac	0.9639	7.127e-06
320	TCONS_00013372	Fam163a	0.9639	7.144e-06
321	ENSRNOT00000088340	Slc6a7	0.9638	7.166e-06
322	XR_001839002.1	LOC100911168	0.9638	7.183e-06
323	XR_001835752.1	Brip1	0.9638	7.204e-06
324	XR_592353.1	Spp1	0.9637	7.247e-06
325	XR_595402.2	RGD1563962	0.9636	7.314e-06
326	XR_591437.1	Schip1	-0.9636	7.382e-06
327	XR_358458.3	LOC681458	0.9635	7.4e-06
328	ENSRNOT00000092583	Frmpd4	0.9635	7.436e-06
329	XR_592353.1	Hist1h2bf	0.9634	7.487e-06
330	ENSRNOT00000088342	Cyp27b1	0.9633	7.568e-06
331	ENSRNOT00000078455	Tpmt	0.9633	7.569e-06
332	TCONS_00035549	Klhl40	0.9633	7.623e-06
333	XR_591437.1	Dcxr	-0.9631	7.717e-06
334	XR_001836352.1	Fam180a	0.9631	7.747e-06
335	TCONS_00019869	LOC100360754	0.9631	7.752e-06
336	XR_001841875.1	Map7	0.9631	7.763e-06
337	XR_358458.3	Fam134b	0.9631	7.784e-06
338	TCONS_00035549	Neil2	0.9631	7.797e-06
339	TCONS_00017290	Ywhah	0.9629	7.948e-06
340	XR_001838505.1	Il2ra	0.9629	7.956e-06
341	TCONS_00020698	Gpsm1	0.9628	8.005e-06
342	XR_594808.2	Fam180a	0.9627	8.057e-06
343	TCONS_00013978	Gcat	0.9626	8.141e-06
344	XR_001842089.1	LOC680498	0.9626	8.165e-06
345	XR_360708.3	Acss3	-0.9624	8.327e-06
346	XR_591602.2	Anln	0.9623	8.432e-06
347	XR_357431.2	Frmpd4	0.9622	8.492e-06
348	ENSRNOT00000084263	Rassf6	0.9622	8.5e-06
349	XR_001842809.1	Nr4a3	0.9622	8.573e-06
350	TCONS_00012326	Lonrf1	0.9622	8.573e-06
351	ENSRNOT00000077614	LOC102553868	0.9621	8.58e-06
352	XR_591574.2	LOC100911130	0.9621	8.61e-06
353	TCONS_00000051	LOC102552640	0.9621	8.624e-06
354	TCONS_00021824	Ckap2	0.9621	8.639e-06
355	TCONS_00003606	RGD1563962	0.962	8.739e-06
356	XR_593474.2	Aspm	0.9619	8.821e-06
357	TCONS_00011023	Lemd2	0.9618	8.863e-06
358	XR_001842089.1	Ttll9	0.9618	8.902e-06
359	XR_146107.4	Fndc5	0.9617	8.95e-06
360	XR_001837914.1	Acpt	0.9617	8.975e-06
361	XR_001839745.1	Gcat	-0.9617	9.004e-06
362	TCONS_00013978	Tuft1	-0.9617	9.016e-06
363	TCONS_00013706	Cntnap2	0.9617	9.028e-06
364	XR_001842809.1	Nr4a2	0.9616	9.035e-06
365	TCONS_00012326	Fgf18	0.9616	9.059e-06
366	XR_001842665.1	Fcgr3a	0.9616	9.119e-06
367	TCONS_00001261	Klhl33	0.9615	9.139e-06
368	XR_357689.2	Kctd8	0.9614	9.24e-06
369	XR_001839367.1	Ckap2l	0.9614	9.244e-06
370	XR_590344.2	Ampd1	0.9614	9.248e-06
371	TCONS_00003606	Spp1	0.9614	9.291e-06
372	XR_001839745.1	Colec11	-0.9613	9.347e-06
373	XR_001839431.1	Pxmp2	0.9613	9.379e-06
374	TCONS_00003606	LOC103689986	0.9613	9.385e-06
375	TCONS_00013978	Tuba4a	0.9612	9.458e-06
376	TCONS_00020698	Mgst1	-0.9612	9.484e-06
377	TCONS_00013978	Fam131c	0.9611	9.541e-06
378	XR_001836733.1	Cit	0.9611	9.541e-06
379	XR_358458.3	Tgif1	0.9611	9.567e-06
380	TCONS_00003750	Mep1a	0.9611	9.605e-06
381	XR_146107.4	LOC102553868	0.961	9.673e-06
382	XR_590624.2	Hist1h2bcl1	0.9609	9.775e-06
383	XR_001835752.1	Ascl4	0.9609	9.789e-06
384	XR_146107.4	Pxmp2	0.9608	9.821e-06
385	TCONS_00013978	LOC102553868	0.9608	9.86e-06
386	TCONS_00018783	LOC102556288	0.9608	9.875e-06
387	TCONS_00013835	Mpc1	0.9608	9.891e-06
388	TCONS_00017290	Sqstm1	-0.9607	9.913e-06
389	ENSRNOT00000078455	Pxmp2	0.9606	1.001e-05
390	TCONS_00035549	LOC687532	0.9606	1.006e-05
391	XR_353459.3	Plac9	-0.9606	1.009e-05
392	XR_351464.3	Scn4b	0.9605	1.015e-05
393	TCONS_00000056	Tnr	0.9604	1.023e-05
394	TCONS_00012326	Fndc5	0.9604	1.027e-05
395	XR_595062.2	Ephb1	0.9603	1.032e-05
396	TCONS_00031099	Arntl	0.9603	1.037e-05
397	TCONS_00035549	Pxmp2	-0.9602	1.042e-05
398	XR_146366.4	Fgf18	0.9602	1.044e-05
399	XR_591974.1	LOC102550577	0.9602	1.051e-05
400	TCONS_00026346	Fam83d	0.9601	1.052e-05
401	TCONS_00015495	Cd3d	-0.9601	1.059e-05
402	TCONS_00012326	Prc1	0.9601	1.06e-05
403	XR_001840619.1	Hspa5	0.96	1.065e-05
404	TCONS_00030972	LOC100910240	0.96	1.065e-05
405	TCONS_00013706	Slc16a12	0.96	1.068e-05
406	XR_361619.3	Myo16	0.96	1.068e-05
407	XR_596146.2	LOC102549173	0.96	1.069e-05
408	TCONS_00016432	Ascl4	0.9599	1.077e-05
409	TCONS_00009115	LOC102553715	0.9599	1.079e-05
410	XR_001840253.1	Cldn19	0.9599	1.079e-05
411	XR_001839431.1	Sptbn4	-0.9599	1.082e-05
412	XR_001842342.1	Eno3	0.9598	1.085e-05
413	TCONS_00004703	Col3a1	0.9598	1.085e-05
414	ENSRNOT00000080500	Dapk1	0.9598	1.091e-05
415	TCONS_00001260	Hist1h3a	-0.9597	1.095e-05
416	TCONS_00035549	Kif4a	-0.9597	1.097e-05
417	ENSRNOT00000077614	Sfrp1	-0.9597	1.097e-05
418	XR_001842089.1	Cd8a	0.9597	1.099e-05
419	XR_001837055.1	Slc36a2	0.9597	1.1e-05
420	XR_591437.1	Krt76	-0.9596	1.106e-05
421	XR_361255.2	Tfrc	0.9596	1.107e-05
422	XR_590849.1	LOC103690190	0.9596	1.107e-05
423	XR_592353.1	Tma7	0.9596	1.108e-05
424	XR_596899.2	Tsc22d4	0.9596	1.109e-05
425	TCONS_00021914	Wasf3	0.9596	1.109e-05
426	TCONS_00035549	Gpsm1	-0.9596	1.111e-05
427	XR_362343.2	Apopt1	0.9595	1.119e-05
428	XR_001839745.1	Fndc5	-0.9595	1.121e-05
429	XR_592353.1	LOC100912538	0.9595	1.121e-05
430	TCONS_00012326	Gpsm1	0.9594	1.132e-05
431	XR_593577.2	Usp53	0.9593	1.137e-05
432	TCONS_00020698	Klk12	0.9593	1.143e-05
433	TCONS_00013981	Gngt2	0.9593	1.147e-05
434	TCONS_00011387	Nr4a2	0.9592	1.152e-05
435	XR_001837942.1	Adra1d	0.9592	1.154e-05
436	XR_591437.1	Hacd1	-0.9592	1.156e-05
437	XR_350198.3	Arsj	0.9592	1.159e-05
438	XR_355734.1	Dkk3	0.9591	1.164e-05
439	ENSRNOT00000082318	Fcgr3a	0.9591	1.165e-05
440	XR_361255.2	Sapcd2	0.959	1.172e-05
441	XR_594808.2	Slc12a3	0.959	1.175e-05
442	ENSRNOT00000088404	Dusp26	0.9589	1.184e-05
443	TCONS_00028687	Fam134b	0.9589	1.186e-05
444	TCONS_00038058	Slc9a3	0.9589	1.188e-05
445	TCONS_00019869	Doc2g	0.9589	1.191e-05
446	TCONS_00003606	LOC100912538	0.9589	1.192e-05
447	XR_001839745.1	Mpc1	-0.9588	1.196e-05
448	TCONS_00011023	Slco1c1	0.9588	1.197e-05
449	TCONS_00017290	Fras1	0.9587	1.206e-05
450	XR_001842089.1	Cdca8	0.9587	1.207e-05
451	XR_001841751.1	Ccnf	0.9587	1.208e-05
452	TCONS_00012326	Doc2g	0.9587	1.212e-05
453	TCONS_00006393	Sez6l2	-0.9587	1.215e-05
454	TCONS_00040090	Col25a1	0.9586	1.227e-05
455	TCONS_00003606	LOC108348117	0.9585	1.229e-05
456	TCONS_00012326	LOC102553868	0.9585	1.23e-05
457	XR_146107.4	Cdc20	0.9585	1.23e-05
458	ENSRNOT00000077614	Scx	0.9585	1.231e-05
459	XR_350198.3	Sostdc1	0.9585	1.231e-05
460	TCONS_00006393	Mtfp1	-0.9585	1.235e-05
461	TCONS_00019869	Ckap2l	0.9585	1.239e-05
462	TCONS_00021824	Aunip	0.9584	1.241e-05
463	TCONS_00028381	Asb18	0.9584	1.245e-05
464	XR_001841361.1	NEWGENE_1590969	0.9584	1.246e-05
465	TCONS_00028381	Tcp11l2	0.9584	1.249e-05
466	XR_001841751.1	Adra2c	0.9584	1.251e-05
467	XR_001839745.1	LOC680322	-0.9583	1.253e-05
468	XR_590624.2	Phactr3	0.9583	1.26e-05
469	TCONS_00006393	Slc44a5	-0.9583	1.261e-05
470	XR_001839431.1	Nuf2	0.9583	1.263e-05
471	XR_001839745.1	Crybb1	-0.9582	1.265e-05
472	XR_590344.2	Kif4a	-0.9582	1.266e-05
473	NR_131133.1	Higd1a	0.9582	1.268e-05
474	XR_146107.4	Doc2g	0.9582	1.269e-05
475	NR_110713.1	RGD1307315	0.9581	1.284e-05
476	XR_596525.2	Gcat	0.9581	1.287e-05
477	ENSRNOT00000089581	Adamtsl2	0.958	1.29e-05
478	TCONS_00009115	Hist1h2bf	0.958	1.292e-05
479	TCONS_00013978	Wbscr17	-0.958	1.294e-05
480	XR_146366.4	Gngt2	0.958	1.299e-05
481	XR_001838969.1	Eme1	0.9579	1.305e-05
482	ENSRNOT00000082276	LOC103690082	0.9579	1.31e-05
483	XR_001842342.1	Tubb4a	0.9579	1.311e-05
484	XR_360708.3	Ccne2	0.9578	1.316e-05
485	XR_590344.2	Napb	0.9578	1.319e-05
486	ENSRNOT00000093555	Sbk2	0.9578	1.323e-05
487	XR_360997.3	Sapcd2	-0.9577	1.325e-05
488	TCONS_00020698	Ppef2	0.9577	1.333e-05
489	TCONS_00001260	LOC100910554	-0.9576	1.337e-05
490	TCONS_00012326	Scx	0.9575	1.35e-05
491	XR_001841949.1	Fcer2	0.9575	1.351e-05
492	XR_358179.3	Oas1k	0.9574	1.364e-05
493	XR_590849.1	Hist1h3a	0.9574	1.367e-05
494	TCONS_00011178	Slc7a8	0.9574	1.368e-05
495	XR_001840513.1	Exph5	0.9574	1.371e-05
496	XR_001841284.1	Cd109	0.9573	1.377e-05
497	XR_001839787.1	Nrxn1	0.9573	1.378e-05
498	TCONS_00013978	Prkar1b	0.9572	1.389e-05
499	TCONS_00028310	Itgb6	0.9572	1.391e-05
500	XR_001838969.1	LOC103690566	0.9572	1.397e-05
501	TCONS_00035549	Fndc5	-0.9572	1.399e-05
502	XR_597051.2	Prok2	0.9572	1.4e-05
503	TCONS_00040805	LOC103690028	0.9572	1.4e-05
504	XR_597790.2	LOC100912498	0.9571	1.402e-05
505	XR_595402.2	Htr4	0.9571	1.403e-05
506	TCONS_00006393	Apln	-0.9571	1.409e-05
507	TCONS_00013978	Fbxl22	0.9571	1.413e-05
508	TCONS_00028381	Rnf144b	0.957	1.416e-05
509	XR_001842761.1	LOC100909609	0.957	1.42e-05
510	XR_357689.2	Hacd1	0.957	1.424e-05
511	XR_001839431.1	Cks2	0.9569	1.432e-05
512	XR_596146.2	Bok	0.9569	1.433e-05
513	TCONS_00010792	LOC100909795	0.9568	1.444e-05
514	XR_355734.1	Frat2	0.9568	1.45e-05
515	XR_146366.4	Ephb1	0.9568	1.451e-05
516	XR_001839431.1	Ndn	0.9567	1.454e-05
517	XR_590344.2	Fbxo32	0.9567	1.457e-05
518	XR_001836612.1	Slc38a4	0.9567	1.461e-05
519	XR_591224.2	LOC108348065	0.9567	1.464e-05
520	TCONS_00013818	Pcdh15	0.9567	1.466e-05
521	ENSRNOT00000086758	Atp1a3	0.9566	1.471e-05
522	XR_146107.4	Gpsm1	0.9566	1.472e-05
523	TCONS_00029721	Odf3b	0.9566	1.472e-05
524	TCONS_00028531	Has1	0.9566	1.473e-05
525	TCONS_00013978	LOC498368	0.9566	1.474e-05
526	ENSRNOT00000077533	Nmb	0.9566	1.475e-05
527	XR_146107.4	Tuba4a	0.9566	1.477e-05
528	TCONS_00023695	Foxs1	0.9566	1.478e-05
529	XR_591974.1	Ddit4l	0.9565	1.482e-05
530	ENSRNOT00000088342	Kif19	0.9565	1.483e-05
531	XR_146107.4	Acyp2	0.9565	1.484e-05
532	XR_361759.3	Itgb6	0.9565	1.484e-05
533	XR_001838952.1	Arhgef16	0.9565	1.489e-05
534	XR_001837729.1	LOC683282	0.9564	1.495e-05
535	XR_355847.3	LOC103690914	0.9564	1.497e-05
536	TCONS_00024066	Zfp622	0.9564	1.498e-05
537	TCONS_00035549	Hecw1	0.9564	1.504e-05
538	TCONS_00009758	Klhl40	0.9564	1.505e-05
539	TCONS_00035549	Tuft1	0.9564	1.505e-05
540	TCONS_00015495	Lonrf1	-0.9563	1.516e-05
541	XR_001839367.1	Eme1	0.9562	1.523e-05
542	XR_146107.4	Schip1	0.9562	1.527e-05
543	XR_592716.1	Klhl40	0.9562	1.533e-05
544	TCONS_00009115	RGD1308195	0.9561	1.546e-05
545	XR_146366.4	Bok	0.956	1.55e-05
546	TCONS_00017290	Nrep	0.956	1.551e-05
547	XR_592670.1	Serpinb7	0.956	1.552e-05
548	XR_001840731.1	RGD1563962	0.956	1.553e-05
549	XR_001841751.1	Aqp6	0.9559	1.563e-05
550	TCONS_00017290	Elfn2	0.9559	1.566e-05
551	XR_591602.2	Inhba	0.9559	1.567e-05
552	XR_001839110.1	Acer2	0.9559	1.567e-05
553	XR_596146.2	Hist1h2ac	0.9559	1.568e-05
554	XR_001836860.1	Slc6a7	0.9559	1.571e-05
555	TCONS_00035549	LOC102553868	-0.9559	1.575e-05
556	TCONS_00021824	Hist1h1a	0.9558	1.577e-05
557	XR_591974.1	Penk	0.9558	1.58e-05
558	TCONS_00012326	Pbk	0.9558	1.586e-05
559	XR_351464.3	Slamf1	0.9558	1.588e-05
560	TCONS_00040077	LOC689757	0.9558	1.589e-05
561	NR_110713.1	LOC681458	0.9557	1.597e-05
562	TCONS_00020698	Anln	0.9557	1.599e-05
563	XR_596525.2	Pbld1	-0.9557	1.6e-05
564	TCONS_00005160	Fam134b	0.9557	1.604e-05
565	XR_358179.3	LOC108350407	0.9556	1.605e-05
566	XR_001839745.1	Higd1a	-0.9556	1.609e-05
567	XR_001842173.1	Ptgds	0.9556	1.615e-05
568	TCONS_00019869	Kif11	0.9555	1.623e-05
569	XR_001835969.1	Hcn3	0.9555	1.623e-05
570	TCONS_00012326	Kif11	0.9555	1.624e-05
571	TCONS_00028687	LOC100909595	0.9555	1.625e-05
572	XR_357689.2	Mep1a	0.9555	1.629e-05
573	TCONS_00012326	Ppef2	0.9555	1.629e-05
574	TCONS_00038058	Cntnap2	0.9554	1.635e-05
575	TCONS_00018783	Kcnj14	0.9554	1.643e-05
576	TCONS_00035549	Napb	0.9553	1.65e-05
577	TCONS_00013978	Myh7	-0.9553	1.653e-05
578	ENSRNOT00000081933	Elfn2	0.9553	1.658e-05
579	TCONS_00024866	Fgf12	0.9553	1.659e-05
580	XR_597790.2	Atp1b4	0.9552	1.663e-05
581	TCONS_00007406	Rrm2	-0.9552	1.664e-05
582	XR_355734.1	Anks1b	0.9552	1.668e-05
583	NR_131133.1	Scx	0.9552	1.67e-05
584	TCONS_00000056	LOC100909795	0.9552	1.675e-05
585	XR_361342.2	Clec11a	0.9552	1.676e-05
586	XR_597790.2	Pck1	0.9551	1.683e-05
587	TCONS_00015495	Slc7a8	0.9551	1.685e-05
588	XR_592716.1	LOC680875	0.9551	1.688e-05
589	TCONS_00007406	Igf2bp2	0.955	1.695e-05
590	TCONS_00012326	Fam64a	0.955	1.7e-05
591	TCONS_00005160	Inmt	0.955	1.705e-05
592	XR_001842337.1	Tnfsf18	0.9549	1.715e-05
593	XR_591437.1	Ces1c	-0.9549	1.719e-05
594	XR_360708.3	Ect2	0.9548	1.724e-05
595	XR_596379.2	Aunip	0.9548	1.726e-05
596	ENSRNOT00000077614	Pxmp2	0.9548	1.733e-05
597	TCONS_00015495	Anlnl1	-0.9548	1.734e-05
598	ENSRNOT00000079756	Aox1	-0.9547	1.74e-05
599	XR_361255.2	Rab3a	0.9547	1.742e-05
600	TCONS_00007406	Prc1	-0.9547	1.742e-05
601	TCONS_00016429	Brip1	0.9547	1.749e-05
602	XR_592698.1	Spp1	0.9546	1.757e-05
603	TCONS_00028381	Magea11	0.9546	1.758e-05
604	XR_001842089.1	Hist1h1a	0.9545	1.77e-05
605	XR_001837942.1	Foxo6	0.9544	1.783e-05
606	XR_001839745.1	Wbscr17	0.9544	1.79e-05
607	XR_358179.3	Slc12a3	0.9544	1.794e-05
608	TCONS_00020698	Lin7b	0.9543	1.81e-05
609	XR_001842342.1	Chit1	0.9542	1.817e-05
610	TCONS_00035549	Dkk3	0.9542	1.818e-05
611	XR_001836078.1	Tsc22d4	0.9542	1.827e-05
612	TCONS_00028310	Adra1d	0.9542	1.828e-05
613	TCONS_00024866	Manf	0.9541	1.83e-05
614	XR_001839787.1	Rbp7	0.9541	1.833e-05
615	TCONS_00030972	Alox15	0.9541	1.834e-05
616	ENSRNOT00000085407	Entpd1	0.9541	1.835e-05
617	XR_590344.2	Arnt2	0.9541	1.835e-05
618	TCONS_00011178	Tgif1	0.9541	1.838e-05
619	XR_597242.2	Ns5atp9	0.9541	1.838e-05
620	XR_001841875.1	Wnt5b	0.9541	1.841e-05
621	TCONS_00037864	Pcdh15	0.9541	1.843e-05
622	TCONS_00037314	Fbn2	0.954	1.849e-05
623	XR_596525.2	Nrep	0.954	1.852e-05
624	ENSRNOT00000081933	Cntnap2	0.9539	1.861e-05
625	XR_001836733.1	Sgo2	0.9539	1.861e-05
626	ENSRNOT00000080500	RGD1307315	0.9539	1.861e-05
627	TCONS_00012326	Erfe	0.9539	1.867e-05
628	TCONS_00017290	Alas1	0.9539	1.867e-05
629	TCONS_00006393	Ccdc136	0.9539	1.867e-05
630	XR_361619.3	Kcnj12	0.9538	1.877e-05
631	XR_358458.3	Clec4d	0.9538	1.878e-05
632	TCONS_00006393	Mat1a	0.9538	1.879e-05
633	XR_145872.3	Myom3	0.9538	1.879e-05
634	XR_001841875.1	Tgfa	0.9537	1.899e-05
635	TCONS_00013981	Fxyd3	0.9537	1.901e-05
636	XR_146107.4	Mat1a	-0.9536	1.912e-05
637	XR_001842337.1	LOC103689977	0.9535	1.936e-05
638	TCONS_00012326	Hist1h2ak	0.9535	1.939e-05
639	TCONS_00002723	Gpr3	0.9535	1.941e-05
640	TCONS_00028531	Higd1b	0.9534	1.943e-05
641	XR_360708.3	Rrm2	0.9534	1.944e-05
642	ENSRNOT00000078455	Hacd1	0.9534	1.944e-05
643	XR_360708.3	Ppef2	0.9534	1.948e-05
644	TCONS_00021207	LOC100910554	0.9533	1.959e-05
645	TCONS_00023695	Rnf182	0.9533	1.961e-05
646	TCONS_00020698	Ccna2	0.9533	1.961e-05
647	XR_360708.3	Mki67	0.9533	1.967e-05
648	TCONS_00002723	Nr4a3	0.9532	1.984e-05
649	TCONS_00003750	Rdh12	0.9532	1.985e-05
650	XR_591210.1	Mos	0.9532	1.988e-05
651	TCONS_00020698	Hadhb	-0.9532	1.991e-05
652	TCONS_00020698	Bub1b	0.9532	1.991e-05
653	TCONS_00003606	LOC100911576	0.9531	1.997e-05
654	XR_001837816.1	Dcdc5	0.9531	2.001e-05
655	XR_597242.2	Lrat	0.9531	2.001e-05
656	XR_001841751.1	Cntln	0.9531	2.002e-05
657	TCONS_00018783	Hist1h1b	0.9531	2.004e-05
658	TCONS_00001260	LOC102549173	-0.953	2.009e-05
659	TCONS_00013978	Myh6	0.953	2.01e-05
660	XR_357664.3	Tgif1	0.953	2.015e-05
661	TCONS_00005160	Slc6a7	0.953	2.016e-05
662	XR_362343.2	Ces1f	0.953	2.017e-05
663	TCONS_00023695	Ascl4	0.953	2.025e-05
664	XR_146333.3	Racgap1	0.9529	2.026e-05
665	NR_110713.1	Magea11	0.9529	2.038e-05
666	XR_001841875.1	Kif4a	-0.9529	2.04e-05
667	XR_590344.2	Acyp2	-0.9528	2.045e-05
668	XR_001836352.1	Galnt15	0.9527	2.061e-05
669	TCONS_00035549	Magea11	0.9527	2.061e-05
670	XR_001841061.1	Sntb1	0.9527	2.062e-05
671	TCONS_00013978	Acyp2	0.9527	2.065e-05
672	TCONS_00016432	LOC103689983	0.9527	2.065e-05
673	XR_001839007.1	Pla2g7	0.9526	2.079e-05
674	XR_001839431.1	Nusap1	0.9526	2.086e-05
675	XR_001840619.1	Opcml	0.9526	2.088e-05
676	TCONS_00038157	LOC100910270	0.9525	2.098e-05
677	XR_594348.2	LOC108348136	0.9525	2.102e-05
678	XR_001836352.1	Igfbp3	0.9525	2.104e-05
679	TCONS_00021914	LOC108348159	0.9525	2.109e-05
680	TCONS_00018783	Acmsd	0.9524	2.115e-05
681	TCONS_00011197	Fbn2	0.9524	2.119e-05
682	XR_357431.2	Cd300lb	0.9524	2.129e-05
683	TCONS_00005800	LOC102553715	0.9523	2.129e-05
684	TCONS_00037314	LOC689757	0.9523	2.131e-05
685	XR_595992.2	Col25a1	0.9523	2.133e-05
686	XR_591437.1	Pacrg	-0.9523	2.138e-05
687	XR_001836563.1	Rdh12	0.9523	2.143e-05
688	XR_001842804.1	LOC680273	0.9522	2.149e-05
689	XR_001839745.1	Klk14	-0.9522	2.154e-05
690	TCONS_00023695	Has1	0.9522	2.157e-05
691	TCONS_00024066	Fcgr3a	0.9522	2.158e-05
692	TCONS_00003750	Hacd1	0.9521	2.165e-05
693	TCONS_00001261	Hist1h2ai	-0.9521	2.178e-05
694	TCONS_00004703	Slamf1	0.9521	2.179e-05
695	XR_597242.2	Igsf1	0.952	2.183e-05
696	ENSRNOT00000081485	Has1	0.952	2.183e-05
697	XR_595402.2	LOC100912599	0.952	2.185e-05
698	XR_595062.2	Igsf1	0.952	2.186e-05
699	XR_360708.3	Acsl6	0.952	2.189e-05
700	TCONS_00029259	Fam134b	0.952	2.19e-05
701	XR_591437.1	Tceal5	0.952	2.191e-05
702	XR_360708.3	Cdkn3	0.952	2.191e-05
703	TCONS_00035549	Ns5atp9	-0.952	2.197e-05
704	TCONS_00012326	Hist1h2bk	0.9519	2.204e-05
705	ENSRNOT00000078455	Edn1	-0.9519	2.205e-05
706	XR_001842761.1	Asgr1	0.9519	2.211e-05
707	TCONS_00012326	Hist1h1b	0.9518	2.221e-05
708	XR_591602.2	Dtl	0.9518	2.236e-05
709	XR_349856.3	Hacd1	0.9517	2.237e-05
710	XR_597242.2	Frat1	-0.9517	2.239e-05
711	XR_001841875.1	Acyp2	-0.9517	2.244e-05
712	XR_001839431.1	Mat1a	-0.9517	2.247e-05
713	TCONS_00020698	Gpihbp1	-0.9517	2.251e-05
714	TCONS_00017290	Igsf10	0.9517	2.252e-05
715	TCONS_00011023	Fcgr3a	0.9517	2.252e-05
716	XR_358881.3	Fgf18	0.9517	2.253e-05
717	XR_590624.2	Wasf3	0.9517	2.253e-05
718	TCONS_00006393	Kdelr3	-0.9517	2.254e-05
719	TCONS_00011178	Fam134b	0.9516	2.26e-05
720	XR_001836099.1	Pitx2	-0.9516	2.261e-05
721	XR_597242.2	Fam131c	0.9516	2.261e-05
722	XR_597242.2	Lrrn2	0.9516	2.269e-05
723	ENSRNOT00000081933	Slc16a12	0.9516	2.27e-05
724	TCONS_00036668	LOC100910258	0.9515	2.275e-05
725	NR_131086.1	LOC498368	0.9515	2.281e-05
726	TCONS_00026346	Ech1	-0.9515	2.291e-05
727	TCONS_00001260	Hist1h2ak	-0.9514	2.292e-05
728	XR_146107.4	Dcxr	0.9514	2.294e-05
729	TCONS_00007504	LOC100911672	0.9514	2.296e-05
730	XR_351464.3	Tmem266	0.9514	2.296e-05
731	XR_146333.3	Olah	0.9514	2.297e-05
732	XR_001839745.1	LOC691215	-0.9514	2.301e-05
733	XR_001839745.1	Pacrg	-0.9514	2.303e-05
734	TCONS_00012326	Fbxl22	0.9514	2.305e-05
735	XR_001841361.1	Hspa5	0.9514	2.307e-05
736	TCONS_00006393	Acsl6	-0.9513	2.313e-05
737	XR_001839431.1	Hacd1	0.9513	2.314e-05
738	XR_361255.2	Plpp7	0.9513	2.325e-05
739	XR_001842342.1	Card9	0.9513	2.328e-05
740	XR_590849.1	LOC100910200	0.9512	2.337e-05
741	XR_001839040.1	RGD1307315	0.9512	2.337e-05
742	XR_597242.2	Ephb1	0.9512	2.348e-05
743	ENSRNOT00000077614	Pbk	0.9511	2.35e-05
744	TCONS_00014232	Mxd3	0.9511	2.354e-05
745	XR_001839431.1	C1qtnf7	0.951	2.369e-05
746	XR_001839431.1	Fam131c	0.951	2.374e-05
747	XR_591994.2	Arntl	0.951	2.381e-05
748	TCONS_00028381	LOC680875	0.951	2.381e-05
749	TCONS_00024866	Klhl34	0.951	2.382e-05
750	TCONS_00017290	Prkar1b	0.951	2.383e-05
751	TCONS_00018783	Syt5	0.9509	2.387e-05
752	TCONS_00028381	Gabrr2	0.9509	2.387e-05
753	TCONS_00006393	Klk12	-0.9509	2.402e-05
754	TCONS_00013978	Sqstm1	-0.9509	2.404e-05
755	TCONS_00013818	Pax9	0.9508	2.411e-05
756	TCONS_00001260	LOC100365043	-0.9508	2.415e-05
757	ENSRNOT00000089581	Cdca3	0.9508	2.424e-05
758	XR_146333.3	Rpe65	0.9507	2.425e-05
759	XR_001835750.1	Igsf10	0.9507	2.432e-05
760	TCONS_00011178	Siglec5	0.9507	2.433e-05
761	XR_001837815.1	Mep1a	0.9507	2.443e-05
762	TCONS_00003750	Pacrg	0.9506	2.449e-05
763	XR_146107.4	Card9	0.9506	2.455e-05
764	TCONS_00036668	Nek2	0.9506	2.456e-05
765	XR_593577.2	RGD1306091	0.9506	2.456e-05
766	NR_131133.1	Bok	0.9506	2.458e-05
767	TCONS_00000058	Aox3	0.9505	2.466e-05
768	TCONS_00000330	Frmpd4	0.9505	2.466e-05
769	XR_590344.2	Fndc5	-0.9505	2.467e-05
770	ENSRNOT00000078455	Mep1a	0.9505	2.47e-05
771	TCONS_00006393	Nrep	-0.9505	2.473e-05
772	XR_001842342.1	Prkar1b	0.9505	2.483e-05
773	XR_597242.2	Wnt2b	-0.9504	2.493e-05
774	TCONS_00017290	Tmem71	-0.9504	2.498e-05
775	TCONS_00026346	Ninl	-0.9504	2.499e-05
776	XR_001839040.1	Inmt	0.9503	2.513e-05
777	TCONS_00029721	C4b	0.9502	2.524e-05
778	TCONS_00019863	Slc3a2	0.9502	2.53e-05
779	XR_357664.3	Slc6a7	0.9502	2.535e-05
780	TCONS_00028381	Inmt	0.9502	2.538e-05
781	XR_358881.3	Rpe65	0.9502	2.543e-05
782	TCONS_00001261	Nusap1	-0.9501	2.55e-05
783	TCONS_00028531	Aurkb	0.9501	2.557e-05
784	TCONS_00018783	Acss3	-0.9501	2.562e-05
785	XR_001839431.1	Napb	-0.95	2.573e-05
786	ENSRNOT00000081485	Fosb	0.95	2.576e-05
787	XR_591277.2	Sowahb	0.95	2.581e-05
788	XR_591574.2	Slc28a1	0.9499	2.592e-05
789	XR_001835752.1	Rnf182	0.9499	2.593e-05
790	XR_361342.2	Dok5	0.9499	2.6e-05
791	TCONS_00013978	Krt76	0.9499	2.602e-05
792	XR_001839110.1	Ndrg1	0.9498	2.604e-05
793	TCONS_00020698	Lepr	-0.9498	2.607e-05
794	TCONS_00020698	Tmem71	-0.9498	2.611e-05
795	ENSRNOT00000077533	Alas1	0.9498	2.613e-05
796	XR_001837816.1	Igsf10	0.9498	2.617e-05
797	TCONS_00012326	Hadhb	-0.9498	2.617e-05
798	XR_001842089.1	Dusp15	0.9498	2.619e-05
799	XR_355816.3	Napb	-0.9497	2.626e-05
800	XR_001841751.1	Aspdh	0.9497	2.626e-05
801	TCONS_00019863	MAST1	0.9497	2.636e-05
802	XR_359103.3	Tnr	0.9497	2.638e-05
803	TCONS_00020698	Igfbp5	0.9496	2.648e-05
804	XR_001842342.1	Hacd1	0.9496	2.662e-05
805	XR_001839745.1	Hist1h2bcl1	-0.9496	2.663e-05
806	TCONS_00005800	LOC100912538	0.9496	2.663e-05
807	XR_351464.3	Gabrq	0.9495	2.667e-05
808	TCONS_00004703	Myh6	0.9495	2.668e-05
809	XR_146366.4	LOC102553868	0.9495	2.679e-05
810	XR_001839787.1	Kntc1	-0.9494	2.689e-05
811	XR_596525.2	Igfbp3	-0.9494	2.689e-05
812	XR_360708.3	Lonrf1	0.9494	2.691e-05
813	TCONS_00001261	Scn1a	0.9494	2.699e-05
814	ENSRNOT00000093725	Rpl8	0.9494	2.702e-05
815	TCONS_00012326	Mat1a	-0.9494	2.702e-05
816	ENSRNOT00000089581	Col1a2	0.9494	2.704e-05
817	TCONS_00004703	Kcnk2	0.9494	2.707e-05
818	TCONS_00020698	Lonrf1	0.9493	2.714e-05
819	XR_146219.3	Figf	-0.9493	2.715e-05
820	ENSRNOT00000081169	LOC108348118	0.9493	2.716e-05
821	TCONS_00030972	Rasa4	0.9493	2.717e-05
822	XR_358458.3	Asb18	0.9493	2.719e-05
823	TCONS_00000056	LOC100910270	0.9493	2.721e-05
824	XR_357664.3	Tsga10ip	0.9493	2.723e-05
825	ENSRNOT00000082318	Gmnc	0.9492	2.729e-05
826	XR_590344.2	Cd300lg	0.9492	2.737e-05
827	XR_146107.4	Nusap1	0.9492	2.739e-05
828	ENSRNOT00000077614	Fam131c	0.9492	2.745e-05
829	TCONS_00020698	Lrrn2	0.9491	2.754e-05
830	XR_001840304.1	Serpini1	0.9491	2.756e-05
831	TCONS_00033104	Eme1	0.949	2.772e-05
832	XR_591437.1	Sptbn4	0.949	2.772e-05
833	TCONS_00020698	Cdca2	0.949	2.774e-05
834	TCONS_00035549	Nuf2	-0.949	2.776e-05
835	XR_354943.2	Entpd1	0.949	2.776e-05
836	XR_357689.2	Pacrg	0.949	2.782e-05
837	TCONS_00040805	LOC100910275	0.949	2.785e-05
838	ENSRNOT00000081485	Nr4a3	0.9489	2.797e-05
839	TCONS_00035549	Ivns1abp	0.9489	2.797e-05
840	TCONS_00017290	Hadhb	-0.9489	2.802e-05
841	XR_001841618.1	Lad1	0.9489	2.804e-05
842	TCONS_00013818	Nusap1	0.9489	2.806e-05
843	XR_595402.2	Tma7	0.9489	2.81e-05
844	TCONS_00020698	Acss3	-0.9489	2.811e-05
845	TCONS_00019869	Plac9	0.9489	2.811e-05
846	TCONS_00023695	Egr3	0.9488	2.816e-05
847	ENSRNOT00000084263	LOC108351956	0.9488	2.821e-05
848	TCONS_00011197	Sfrp2	0.9488	2.829e-05
849	TCONS_00014232	E2f7	0.9487	2.843e-05
850	TCONS_00010792	Frmpd4	0.9487	2.847e-05
851	TCONS_00032783	Pld5	0.9487	2.849e-05
852	ENSRNOT00000089581	Syt5	0.9487	2.85e-05
853	XR_001842809.1	Egr3	0.9486	2.871e-05
854	XR_359103.3	Gpc3	0.9486	2.876e-05
855	TCONS_00013818	Hist1h3a	0.9485	2.887e-05
856	XR_146366.4	Kif22	0.9485	2.894e-05
857	XR_001839431.1	Hadhb	-0.9485	2.899e-05
858	TCONS_00028314	Klk1b3	0.9484	2.908e-05
859	XR_593577.2	Foxp3	0.9484	2.909e-05
860	TCONS_00003750	Crybb1	0.9484	2.909e-05
861	TCONS_00024866	Sgo2	0.9484	2.915e-05
862	XR_001836612.1	LOC680273	0.9484	2.917e-05
863	XR_355771.3	Sapcd2	0.9483	2.929e-05
864	TCONS_00028531	Hist1h2ac	0.9483	2.935e-05
865	TCONS_00019869	Rrm2	0.9483	2.947e-05
866	XR_360708.3	Ech1	-0.9482	2.955e-05
867	TCONS_00014232	Aurkb	0.9482	2.959e-05
868	TCONS_00018783	Uhrf1	0.9482	2.959e-05
869	XR_361255.2	Tubb3	0.9482	2.965e-05
870	TCONS_00005800	LOC100911576	0.9482	2.966e-05
871	TCONS_00003750	Mpc1	0.9482	2.969e-05
872	TCONS_00006393	Slc41a3	0.9481	2.977e-05
873	ENSRNOT00000077614	Mtfp1	0.9481	2.984e-05
874	XR_593577.2	Ttc29	0.9481	2.985e-05
875	XR_001836352.1	Slc13a4	0.9481	2.992e-05
876	XR_360708.3	Mgst1	-0.9481	2.992e-05
877	XR_001838971.1	Best3	0.948	3.002e-05
878	XR_597242.2	Ntsr2	0.948	3.004e-05
879	TCONS_00006393	Plpp7	-0.948	3.007e-05
880	XR_001837827.1	LOC100911168	0.948	3.007e-05
881	XR_590344.2	Rab37	-0.948	3.008e-05
882	XR_001839745.1	Tuft1	0.948	3.013e-05
883	TCONS_00026346	Hadhb	-0.9479	3.017e-05
884	XR_591602.2	Kcnj14	0.9479	3.033e-05
885	XR_001841949.1	Tnfaip8	0.9479	3.034e-05
886	ENSRNOT00000089483	LOC689412	-0.9478	3.041e-05
887	TCONS_00009758	Tcp11l2	0.9478	3.048e-05
888	TCONS_00009115	LOC100911576	0.9478	3.059e-05
889	ENSRNOT00000085407	Lmod2	0.9477	3.064e-05
890	ENSRNOT00000078455	Higd1a	0.9477	3.07e-05
891	TCONS_00031018	Hcrtr1	0.9477	3.071e-05
892	XR_001837942.1	LOC108348118	0.9477	3.077e-05
893	TCONS_00019869	Dpyd	-0.9477	3.082e-05
894	XR_001842838.1	Slc30a2	-0.9476	3.104e-05
895	TCONS_00000056	Gpc3	0.9476	3.106e-05
896	XR_001840304.1	Tll2	0.9476	3.106e-05
897	XR_590849.1	Hist1h2ac	0.9475	3.109e-05
898	TCONS_00026346	Tut1	0.9475	3.116e-05
899	XR_591693.1	RT1-DMa	0.9475	3.121e-05
900	TCONS_00027545	Acpt	0.9475	3.123e-05
901	XR_001839431.1	Fam64a	0.9475	3.124e-05
902	XR_001840731.1	LOC100912599	0.9475	3.126e-05
903	XR_001842173.1	Gpc3	0.9475	3.129e-05
904	XR_146107.4	Acmsd	0.9474	3.151e-05
905	XR_357689.2	Tuft1	-0.9473	3.156e-05
906	XR_001839745.1	LOC102549173	-0.9473	3.16e-05
907	XR_361255.2	Tnfaip8	0.9473	3.174e-05
908	TCONS_00035549	Frat2	0.9472	3.179e-05
909	XR_590849.1	Hist1h2ak	0.9472	3.182e-05
910	XR_001840253.1	Ascl4	0.9472	3.186e-05
911	TCONS_00017290	LOC100912195	-0.9472	3.191e-05
912	XR_361255.2	Cntnap2	0.9472	3.191e-05
913	XR_001840304.1	Gngt2	0.9472	3.195e-05
914	XR_146107.4	Hadhb	-0.9472	3.197e-05
915	ENSRNOT00000077533	Kcnk2	0.9472	3.198e-05
916	XR_001841361.1	Acpt	0.9472	3.199e-05
917	XR_001837942.1	Itgb6	0.9471	3.203e-05
918	TCONS_00015495	Lepr	0.9471	3.207e-05
919	XR_001839040.1	Slc13a4	0.947	3.23e-05
920	XR_146107.4	Knstrn	0.947	3.243e-05
921	TCONS_00013978	Schip1	0.9469	3.253e-05
922	XR_592716.1	Tcp11l2	0.9469	3.256e-05
923	XR_358758.3	RGD1560034	0.9469	3.267e-05
924	XR_592353.1	Htr4	0.9468	3.274e-05
925	XR_351464.3	Myom3	0.9468	3.28e-05
926	XR_590344.2	Pxmp2	-0.9468	3.283e-05
927	XR_357431.2	LOC689757	0.9468	3.285e-05
928	XR_001835750.1	Fads2	0.9468	3.294e-05
929	XR_597242.2	Ywhah	0.9468	3.294e-05
930	ENSRNOT00000089245	Kifc1	0.9468	3.295e-05
931	XR_591458.2	Bok	0.9467	3.306e-05
932	XR_001836937.1	C1ql4	0.9467	3.318e-05
933	ENSRNOT00000089581	Ywhah	0.9467	3.32e-05
934	TCONS_00017290	Pir	-0.9466	3.324e-05
935	XR_001839040.1	Slc6a7	0.9466	3.324e-05
936	TCONS_00001260	Wnt5b	0.9466	3.33e-05
937	ENSRNOT00000089245	Ppef2	0.9466	3.33e-05
938	ENSRNOT00000078455	Ces1c	0.9466	3.336e-05
939	TCONS_00040563	Aldh18a1	0.9465	3.356e-05
940	XR_001839431.1	Kif18b	0.9465	3.357e-05
941	XR_597242.2	Tnfaip8	0.9465	3.363e-05
942	TCONS_00025673	LOC102552640	0.9465	3.369e-05
943	TCONS_00020698	Rrm2	0.9465	3.37e-05
944	XR_359103.3	LOC100360601	0.9464	3.39e-05
945	TCONS_00026441	Hspa5	0.9464	3.392e-05
946	TCONS_00019869	Top2a	0.9464	3.394e-05
947	TCONS_00013978	LOC100912195	-0.9463	3.398e-05
948	XR_001839431.1	Gpsm1	0.9463	3.399e-05
949	XR_001842089.1	LOC100365043	0.9463	3.399e-05
950	XR_597242.2	Sema3c	0.9463	3.399e-05
951	XR_146107.4	Hacd1	0.9463	3.402e-05
952	XR_590849.1	Colec11	0.9463	3.405e-05
953	TCONS_00026346	Shcbp1	0.9463	3.409e-05
954	XR_360708.3	Gpihbp1	-0.9463	3.411e-05
955	TCONS_00028381	Frat2	0.9463	3.417e-05
956	XR_001837609.1	Fmod	0.9462	3.429e-05
957	TCONS_00019869	LOC102549061	0.9462	3.432e-05
958	TCONS_00017290	Mat1a	-0.9462	3.438e-05
959	ENSRNOT00000077614	Fbxl22	0.9462	3.438e-05
960	TCONS_00035549	Cblc	-0.9462	3.445e-05
961	XR_001836964.1	Pfkfb1	0.9462	3.446e-05
962	TCONS_00030972	Retsat	0.9461	3.452e-05
963	TCONS_00013372	Habp2	0.9461	3.455e-05
964	XR_146366.4	Klk14	0.9461	3.456e-05
965	XR_146107.4	Vil1	0.9461	3.462e-05
966	XR_593577.2	Rorc	0.9461	3.465e-05
967	XR_001838002.1	Inmt	0.9461	3.471e-05
968	XR_001839431.1	Nnat	0.946	3.487e-05
969	XR_001841921.1	Syt15	0.946	3.488e-05
970	TCONS_00013978	Crybb1	0.946	3.489e-05
971	XR_590344.2	Galnt15	0.9459	3.501e-05
972	TCONS_00017290	Pnpla3	0.9459	3.502e-05
973	TCONS_00015495	Tuba4a	-0.9459	3.503e-05
974	XR_360708.3	Prc1	0.9459	3.511e-05
975	TCONS_00012326	LOC100910554	0.9459	3.512e-05
976	TCONS_00012326	Igf2bp2	-0.9459	3.518e-05
977	TCONS_00024866	LOC100364435	0.9459	3.518e-05
978	XR_591458.2	Acyp2	0.9459	3.519e-05
979	XR_001839431.1	Acsl6	0.9459	3.52e-05
980	XR_358105.3	Tsga10ip	0.9458	3.523e-05
981	XR_356138.3	Rpe65	0.9458	3.528e-05
982	TCONS_00006393	Pbk	-0.9458	3.529e-05
983	XR_596920.1	Adgra1	0.9458	3.53e-05
984	XR_001840253.1	LOC100910915	0.9458	3.536e-05
985	XR_001839745.1	Fbxl22	-0.9458	3.54e-05
986	TCONS_00000078	Glis3	0.9458	3.546e-05
987	XR_360997.3	Aox3	0.9457	3.557e-05
988	TCONS_00018783	Ttll9	0.9457	3.564e-05
989	TCONS_00015495	Siglec5	0.9456	3.575e-05
990	XR_001840731.1	Tma7	0.9456	3.578e-05
991	XR_358105.3	Gabrr2	0.9456	3.59e-05
992	ENSRNOT00000081485	Egr2	0.9455	3.604e-05
993	XR_591618.2	Fgf7	0.9455	3.607e-05
994	TCONS_00026346	Acss3	-0.9455	3.614e-05
995	XR_594808.2	Igfbp3	0.9455	3.621e-05
996	TCONS_00028381	Rab37	-0.9455	3.623e-05
997	TCONS_00017290	Igsf1	0.9455	3.625e-05
998	XR_590344.2	Mat1a	0.9455	3.626e-05
999	TCONS_00020698	Plac9	0.9455	3.626e-05
1000	NR_037704.1	Tcp11l2	0.9454	3.641e-05
1001	TCONS_00000056	Acan	0.9454	3.642e-05
1002	ENSRNOT00000089143	Pax8	0.9454	3.651e-05
1003	XR_146107.4	Wdr66	0.9453	3.654e-05
1004	XR_350198.3	Cd200r1l	0.9453	3.657e-05
1005	XR_001842809.1	Fosb	0.9453	3.659e-05
1006	TCONS_00024745	Cecr6	0.9453	3.665e-05
1007	ENSRNOT00000093045	Polr2i	0.9453	3.668e-05
1008	NR_132127.1	Adgra1	0.9452	3.69e-05
1009	XR_591574.2	Cenpe	0.9452	3.692e-05
1010	XR_357431.2	Adgra1	0.9452	3.693e-05
1011	XR_001839431.1	Acyp2	0.9452	3.695e-05
1012	TCONS_00035549	Usp53	0.9451	3.707e-05
1013	XR_001839431.1	Tut1	0.9451	3.71e-05
1014	TCONS_00017290	Igfbp5	0.9451	3.711e-05
1015	XR_001840619.1	Dok5	0.9451	3.72e-05
1016	XR_591855.2	Schip1	0.9451	3.721e-05
1017	XR_360708.3	Hist1h1b	0.9451	3.723e-05
1018	XR_356678.3	Slc13a3	0.9451	3.725e-05
1019	XR_001839745.1	Myh7	0.9451	3.728e-05
1020	XR_001839745.1	Ccl20	-0.9451	3.728e-05
1021	XR_591458.2	LOC102549173	0.945	3.744e-05
1022	TCONS_00017290	Rab3a	0.945	3.745e-05
1023	TCONS_00035549	Hacd1	-0.945	3.749e-05
1024	XR_355734.1	LOC687532	0.945	3.753e-05
1025	XR_001839431.1	Myh6	0.945	3.755e-05
1026	ENSRNOT00000077614	Lonrf1	0.9449	3.759e-05
1027	ENSRNOT00000089581	Kif23	0.9449	3.764e-05
1028	XR_001839007.1	Mchr1	0.9449	3.765e-05
1029	XR_001837938.1	LOC100912282	0.9449	3.766e-05
1030	TCONS_00020698	Mat1a	-0.9449	3.769e-05
1031	ENSRNOT00000090397	LOC108348136	0.9449	3.77e-05
1032	XR_001835750.1	Plch2	0.9449	3.782e-05
1033	XR_591437.1	Pxmp2	-0.9449	3.783e-05
1034	TCONS_00018783	Ttk	0.9449	3.785e-05
1035	ENSRNOT00000089581	Anln	0.9448	3.797e-05
1036	ENSRNOT00000080500	Slc13a4	0.9448	3.799e-05
1037	XR_146366.4	Olah	0.9448	3.81e-05
1038	TCONS_00023695	Nr4a3	0.9448	3.812e-05
1039	XR_353842.3	MAST1	0.9447	3.816e-05
1040	TCONS_00023695	Fosb	0.9447	3.817e-05
1041	TCONS_00040144	Il2ra	0.9447	3.818e-05
1042	XR_591458.2	Mpc1	0.9447	3.828e-05
1043	XR_361255.2	Sntb1	0.9446	3.84e-05
1044	TCONS_00018783	Mgst1	-0.9446	3.84e-05
1045	NR_110713.1	Slc13a4	0.9446	3.842e-05
1046	ENSRNOT00000081933	Sapcd2	0.9446	3.854e-05
1047	XR_001842804.1	LOC298795	0.9446	3.857e-05
1048	XR_001842337.1	Aldh18a1	0.9446	3.86e-05
1049	TCONS_00004703	Tmem266	0.9446	3.861e-05
1050	ENSRNOT00000081933	Igfbp5	0.9446	3.861e-05
1051	XR_592769.2	Inmt	0.9446	3.865e-05
1052	XR_001838255.1	Crhr2	0.9446	3.866e-05
1053	TCONS_00028310	Gdap1	0.9445	3.871e-05
1054	NR_110713.1	Cp	0.9445	3.876e-05
1055	XR_001839431.1	Sez6l2	0.9445	3.877e-05
1056	TCONS_00033104	LOC103690566	0.9445	3.882e-05
1057	TCONS_00038058	Slc16a12	0.9445	3.892e-05
1058	XR_001839431.1	Slc41a3	-0.9444	3.895e-05
1059	XR_351464.3	Pfkfb1	0.9444	3.898e-05
1060	TCONS_00035549	Foxp3	0.9444	3.904e-05
1061	TCONS_00000328	Lexm	0.9444	3.905e-05
1062	XR_592353.1	RGD1308195	0.9444	3.907e-05
1063	ENSRNOT00000077614	Hist1h2ac	0.9444	3.907e-05
1064	TCONS_00006393	Ppef2	-0.9444	3.911e-05
1065	TCONS_00013978	LOC680322	0.9443	3.925e-05
1066	XR_146333.3	Higd1b	0.9443	3.942e-05
1067	XR_358458.3	Rnf144b	0.9442	3.954e-05
1068	XR_360708.3	B3gat1	0.9442	3.955e-05
1069	XR_360708.3	Hadhb	-0.9442	3.956e-05
1070	XR_596146.2	Mpc1	0.9442	3.957e-05
1071	XR_596525.2	Ampd1	-0.9442	3.96e-05
1072	TCONS_00006393	Ywhah	-0.9442	3.96e-05
1073	XR_001839745.1	Tuba4a	-0.9442	3.965e-05
1074	TCONS_00040144	Sh2d4b	-0.9442	3.968e-05
1075	XR_590344.2	Hmgcs2	0.9442	3.973e-05
1076	XR_591602.2	Ywhah	0.9442	3.975e-05
1077	XR_001837130.1	Mmp14	0.9441	3.984e-05
1078	TCONS_00007406	Knstrn	-0.9441	3.992e-05
1079	ENSRNOT00000089581	Cdca2	0.9441	3.995e-05
1080	TCONS_00013978	Hadhb	-0.9441	3.997e-05
1081	TCONS_00012326	Shcbp1	0.9441	4.001e-05
1082	XR_596525.2	Ech1	-0.944	4.015e-05
1083	TCONS_00017290	Fkbp4	0.944	4.022e-05
1084	TCONS_00013978	Kif4a	0.944	4.023e-05
1085	ENSRNOT00000081169	Lctl	0.9439	4.038e-05
1086	XR_146366.4	Erfe	0.9439	4.044e-05
1087	XR_351464.3	Kcnk2	0.9439	4.054e-05
1088	TCONS_00010792	Fbn2	0.9439	4.055e-05
1089	XR_146107.4	Chst15	-0.9439	4.056e-05
1090	XR_001840705.1	LOC691215	0.9438	4.063e-05
1091	XR_001839745.1	Cblc	-0.9438	4.077e-05
1092	XR_596525.2	Colq	-0.9438	4.081e-05
1093	XR_590344.2	Slc13a4	0.9438	4.081e-05
1094	TCONS_00011023	Drd4	0.9438	4.085e-05
1095	XR_349856.3	LOC108348159	0.9438	4.086e-05
1096	TCONS_00000080	Galnt15	0.9438	4.089e-05
1097	XR_360997.3	Sez6l2	-0.9437	4.096e-05
1098	XR_001840619.1	Kcnc3	0.9437	4.097e-05
1099	XR_001842809.1	Coq10b	0.9437	4.102e-05
1100	XR_001839431.1	Hist1h2bk	0.9437	4.103e-05
1101	XR_146107.4	Lin7b	0.9437	4.106e-05
1102	TCONS_00037314	Adgra1	0.9437	4.107e-05
1103	XR_146366.4	Cdk1	0.9437	4.115e-05
1104	TCONS_00020698	Acad11	-0.9436	4.129e-05
1105	TCONS_00020698	Eme1	0.9436	4.131e-05
1106	TCONS_00012326	Pxmp2	0.9436	4.134e-05
1107	TCONS_00008059	Crlf1	0.9436	4.136e-05
1108	ENSRNOT00000077614	Anlnl1	0.9436	4.137e-05
1109	XR_001839745.1	Kif22	-0.9436	4.139e-05
1110	ENSRNOT00000077614	Tll2	0.9436	4.14e-05
1111	TCONS_00003750	Pxmp2	0.9436	4.146e-05
1112	TCONS_00028381	Klhl40	0.9435	4.153e-05
1113	TCONS_00019869	Hist1h2bd	0.9435	4.157e-05
1114	XR_359103.3	Fam83a	0.9435	4.162e-05
1115	ENSRNOT00000080548	Coq10b	0.9435	4.163e-05
1116	XR_001841875.1	Rnase6	0.9435	4.171e-05
1117	XR_001839040.1	Clec4d	0.9435	4.172e-05
1118	XR_597242.2	Acsl6	0.9434	4.18e-05
1119	TCONS_00035549	LOC680322	-0.9434	4.184e-05
1120	ENSRNOT00000077614	Gpsm1	0.9434	4.184e-05
1121	XR_590344.2	Klhl40	0.9434	4.187e-05
1122	ENSRNOT00000080500	Tgif1	0.9434	4.2e-05
1123	TCONS_00009115	Htr4	0.9434	4.204e-05
1124	XR_146366.4	Hist1h2ak	0.9433	4.228e-05
1125	XR_590344.2	Usp53	0.9433	4.235e-05
1126	XR_001839110.1	Ccdc136	0.9432	4.236e-05
1127	XR_001842810.1	LOC100910056	0.9432	4.241e-05
1128	XR_360997.3	Ntsr2	-0.9432	4.241e-05
1129	TCONS_00000078	Tnfrsf13b	0.9432	4.246e-05
1130	ENSRNOT00000089245	Pof1b	0.9432	4.247e-05
1131	XR_001838969.1	Troap	0.9432	4.248e-05
1132	TCONS_00013978	Wdr66	0.9432	4.264e-05
1133	XR_361759.3	LOC108348118	0.9431	4.27e-05
1134	TCONS_00013978	Tceal5	-0.9431	4.276e-05
1135	XR_596146.2	Ccl20	0.9431	4.279e-05
1136	TCONS_00013835	Ccl20	0.9431	4.292e-05
1137	XR_001839431.1	LOC691970	0.9431	4.293e-05
1138	XR_591458.2	LOC691215	0.9431	4.295e-05
1139	TCONS_00002802	Fgf7	0.943	4.297e-05
1140	TCONS_00018783	Ckap2	0.943	4.301e-05
1141	TCONS_00006393	Fndc5	-0.9429	4.326e-05
1142	XR_357689.2	Pipox	0.9429	4.327e-05
1143	TCONS_00031101	H3f3c	-0.9429	4.337e-05
1144	ENSRNOT00000080548	Egr2	0.9429	4.338e-05
1145	TCONS_00005160	Aldh18a1	0.9429	4.342e-05
1146	XR_596525.2	Frat1	-0.9429	4.343e-05
1147	XR_001840342.1	Prr15l	0.9428	4.356e-05
1148	ENSRNOT00000077614	Ns5atp9	0.9428	4.358e-05
1149	XR_001839431.1	Wfikkn2	-0.9428	4.368e-05
1150	TCONS_00020698	Fam131c	0.9428	4.371e-05
1151	NR_110713.1	Galnt15	0.9428	4.373e-05
1152	XR_001836102.1	Spon2	0.9428	4.38e-05
1153	XR_001839259.1	Best3	0.9427	4.396e-05
1154	TCONS_00018783	Acsl6	0.9427	4.397e-05
1155	XR_353459.3	Dpyd	0.9427	4.397e-05
1156	TCONS_00013818	Hist1h2bk	0.9427	4.405e-05
1157	TCONS_00018783	Cit	0.9427	4.407e-05
1158	ENSRNOT00000077614	Acsl6	0.9427	4.408e-05
1159	XR_001841751.1	LOC102556288	0.9427	4.408e-05
1160	XR_001835750.1	Espl1	0.9426	4.415e-05
1161	XR_001841875.1	Pxmp2	-0.9426	4.422e-05
1162	TCONS_00015179	Bik	0.9426	4.444e-05
1163	XR_597242.2	Acad11	-0.9425	4.464e-05
1164	XR_001840253.1	Rpe65	0.9425	4.475e-05
1165	TCONS_00040077	Acan	0.9424	4.481e-05
1166	ENSRNOT00000071923	Slc25a36l1	0.9424	4.489e-05
1167	XR_361759.3	Gdap1	0.9424	4.492e-05
1168	XR_361255.2	Kcnk2	0.9424	4.494e-05
1169	XR_001835750.1	LOC102556288	0.9424	4.503e-05
1170	XR_360997.3	Pbk	-0.9423	4.508e-05
1171	TCONS_00010792	Grik3	0.9423	4.511e-05
1172	TCONS_00006393	Rab3a	-0.9423	4.516e-05
1173	ENSRNOT00000081485	Mxd3	0.9423	4.53e-05
1174	TCONS_00020698	Nrep	0.9423	4.534e-05
1175	XR_590344.2	Gpsm1	-0.9423	4.534e-05
1176	XR_001836352.1	MAST1	0.9423	4.536e-05
1177	TCONS_00020698	Uhrf1	0.9423	4.536e-05
1178	XR_592670.1	Brip1	0.9422	4.549e-05
1179	XR_356678.3	Foxp3	0.9422	4.557e-05
1180	XR_597051.2	LOC103690082	0.9422	4.559e-05
1181	XR_353702.3	Prkg1	0.9422	4.562e-05
1182	XR_360997.3	Plpp7	-0.9421	4.57e-05
1183	TCONS_00008059	Armcx6	-0.9421	4.577e-05
1184	ENSRNOT00000077614	Chst15	-0.942	4.608e-05
1185	ENSRNOT00000077614	Higd1b	0.942	4.612e-05
1186	XR_001840337.1	LOC103689968	0.942	4.616e-05
1187	XR_001836600.1	Ccne2	0.942	4.62e-05
1188	ENSRNOT00000089581	Kntc1	0.942	4.623e-05
1189	TCONS_00012326	Sez6l2	0.942	4.626e-05
1190	TCONS_00006393	Lin7b	-0.942	4.626e-05
1191	XR_358881.3	Cenpi	0.942	4.629e-05
1192	TCONS_00021207	Hist1h1a	0.9419	4.631e-05
1193	XR_146107.4	Myh7	-0.9419	4.64e-05
1194	TCONS_00012326	Mest	0.9419	4.641e-05
1195	XR_001839431.1	Fkbp4	0.9419	4.65e-05
1196	XR_001839958.1	Egr2	0.9419	4.657e-05
1197	TCONS_00021824	Ndc80	0.9418	4.665e-05
1198	TCONS_00012326	Hopx	0.9418	4.672e-05
1199	TCONS_00040144	Nuf2	0.9418	4.681e-05
1200	TCONS_00026346	P2ry1	0.9418	4.688e-05
1201	XR_001839477.1	Cbr1	0.9417	4.694e-05
1202	ENSRNOT00000089993	Igsf9b	0.9417	4.697e-05
1203	TCONS_00012326	Kif23	0.9417	4.702e-05
1204	ENSRNOT00000077614	Olah	0.9417	4.711e-05
1205	XR_001840253.1	Gpr3	0.9417	4.715e-05
1206	XR_595062.2	LOC102553868	0.9417	4.718e-05
1207	XR_591306.2	Tsga10ip	0.9417	4.722e-05
1208	ENSRNOT00000089245	Rrm2	0.9417	4.723e-05
1209	TCONS_00007406	Fbxl22	-0.9416	4.731e-05
1210	XR_001836563.1	Linc00514	0.9416	4.734e-05
1211	TCONS_00003606	LOC102553715	0.9416	4.735e-05
1212	XR_001840253.1	Has1	0.9416	4.741e-05
1213	TCONS_00007186	Scn1a	0.9416	4.742e-05
1214	XR_001836733.1	Fam83d	0.9416	4.748e-05
1215	XR_001836600.1	Tpx2	0.9415	4.765e-05
1216	TCONS_00012326	Top2a	0.9415	4.771e-05
1217	TCONS_00035549	Myh7	0.9415	4.78e-05
1218	XR_001841061.1	Cenpf	0.9415	4.787e-05
1219	TCONS_00018783	Col1a2	0.9414	4.795e-05
1220	TCONS_00036668	Tubb4a	0.9414	4.796e-05
1221	XR_591618.2	Cmah	0.9414	4.8e-05
1222	ENSRNOT00000090255	Gmnc	0.9414	4.806e-05
1223	XR_591277.2	Exph5	0.9414	4.809e-05
1224	XR_596379.2	Frmd7	0.9414	4.812e-05
1225	ENSRNOT00000071923	Glis3	0.9414	4.814e-05
1226	XR_591277.2	LOC100909609	0.9414	4.821e-05
1227	XR_591855.2	Lum	0.9414	4.821e-05
1228	TCONS_00001260	LOC691215	-0.9413	4.833e-05
1229	TCONS_00028381	Fam134b	0.9413	4.843e-05
1230	ENSRNOT00000078455	Map7	-0.9413	4.852e-05
1231	XR_356014.2	Adra1d	0.9412	4.859e-05
1232	XR_590344.2	LOC688708	0.9412	4.864e-05
1233	XR_590344.2	Cyp2e1	0.9412	4.876e-05
1234	ENSRNOT00000081485	Dnmt3l	0.9412	4.883e-05
1235	ENSRNOT00000093555	Pcdh15	0.9411	4.887e-05
1236	XR_351464.3	Nmb	0.9411	4.891e-05
1237	XR_358179.3	Slc3a2	0.9411	4.898e-05
1238	TCONS_00018783	Igsf10	0.9411	4.902e-05
1239	XR_351464.3	Myo16	0.9411	4.907e-05
1240	XR_596525.2	Dnah6	-0.941	4.925e-05
1241	TCONS_00001261	LOC691970	-0.941	4.935e-05
1242	XR_358458.3	Insig1	0.941	4.937e-05
1243	XR_596146.2	Higd1a	0.941	4.947e-05
1244	ENSRNOT00000080548	Lfng	0.9409	4.963e-05
1245	TCONS_00017290	Cdca2	0.9409	4.966e-05
1246	TCONS_00013818	Ttll9	0.9409	4.977e-05
1247	TCONS_00026346	Kif18b	0.9408	4.992e-05
1248	TCONS_00021824	Prc1	0.9408	4.999e-05
1249	TCONS_00020698	Kntc1	0.9408	5.001e-05
1250	XR_146107.4	LOC108348159	0.9408	5.013e-05
1251	ENSRNOT00000078455	Mpc1	0.9407	5.018e-05
1252	TCONS_00019869	Cenpw	0.9407	5.019e-05
1253	TCONS_00037314	Cd300lb	0.9407	5.022e-05
1254	TCONS_00029992	Rmnd5b	0.9407	5.035e-05
1255	XR_360997.3	Mtfp1	-0.9407	5.046e-05
1256	XR_591974.1	Rassf6	0.9406	5.052e-05
1257	TCONS_00000328	Ccl22	0.9406	5.059e-05
1258	TCONS_00012326	Mtfp1	0.9406	5.067e-05
1259	XR_001839431.1	Tuba4a	0.9406	5.068e-05
1260	ENSRNOT00000088404	Sostdc1	0.9406	5.076e-05
1261	TCONS_00012810	Fcer2	0.9406	5.079e-05
1262	XR_001840731.1	LOC108348117	0.9405	5.088e-05
1263	TCONS_00001260	Cdca8	-0.9405	5.09e-05
1264	XR_001839745.1	Scx	-0.9405	5.09e-05
1265	XR_001841284.1	Syt5	0.9405	5.096e-05
1266	XR_001839745.1	Nusap1	-0.9405	5.118e-05
1267	TCONS_00012326	Hist1h3a	0.9404	5.123e-05
1268	XR_001837175.1	Rassf6	0.9404	5.124e-05
1269	XR_349856.3	Fbxl22	0.9404	5.129e-05
1270	XR_001839431.1	Clec2l	0.9404	5.131e-05
1271	XR_146107.4	Prkg1	-0.9404	5.141e-05
1272	XR_001840337.1	Cdh22	-0.9404	5.142e-05
1273	ENSRNOT00000077533	Myh6	0.9404	5.149e-05
1274	TCONS_00037049	Sel1l3	0.9403	5.162e-05
1275	XR_001837391.1	Serpinb7	0.9403	5.163e-05
1276	TCONS_00023525	Tfcp2l1	-0.9403	5.176e-05
1277	TCONS_00017290	Acsl6	0.9403	5.177e-05
1278	TCONS_00029703	Slc13a3	0.9403	5.182e-05
1279	XR_146366.4	Fam131c	0.9403	5.185e-05
1280	TCONS_00020698	Kif14	0.9402	5.21e-05
1281	XR_357431.2	Fbn2	0.9402	5.211e-05
1282	XR_591618.2	Gpr27	0.9402	5.213e-05
1283	XR_592716.1	Best3	0.9402	5.217e-05
1284	TCONS_00026346	Nusap1	0.9402	5.219e-05
1285	XR_590344.2	LOC102553868	-0.9401	5.225e-05
1286	XR_001837174.1	Tnfrsf13b	0.9401	5.226e-05
1287	TCONS_00037314	Acan	0.9401	5.229e-05
1288	XR_590849.1	Higd1a	0.9401	5.239e-05
1289	TCONS_00013978	Mat1a	-0.9401	5.244e-05
1290	TCONS_00013978	Decr1	-0.9401	5.245e-05
1291	XR_001842337.1	Inmt	0.9401	5.248e-05
1292	XR_361255.2	Papln	0.94	5.264e-05
1293	ENSRNOT00000081933	Gcgr	0.94	5.274e-05
1294	TCONS_00000056	Ptgds	0.9399	5.292e-05
1295	TCONS_00031018	Ankle1	-0.9399	5.292e-05
1296	TCONS_00006393	Mest	-0.9399	5.306e-05
1297	XR_001840965.1	LOC108348136	0.9399	5.322e-05
1298	TCONS_00035549	Rab37	-0.9398	5.329e-05
1299	ENSRNOT00000078455	LOC102553868	0.9397	5.371e-05
1300	TCONS_00035549	Fam131c	-0.9397	5.373e-05
1301	TCONS_00020698	Iqgap3	0.9397	5.373e-05
1302	TCONS_00012326	Racgap1	0.9397	5.373e-05
1303	TCONS_00003750	Gcat	0.9397	5.379e-05
1304	XR_591693.1	Polr2i	0.9397	5.38e-05
1305	XR_596525.2	Fndc5	0.9397	5.383e-05
1306	ENSRNOT00000089581	Hist1h1b	0.9396	5.416e-05
1307	XR_001835750.1	Nalcn	0.9396	5.418e-05
1308	TCONS_00020698	Sez6l2	0.9396	5.419e-05
1309	TCONS_00040144	P2rx6	0.9396	5.425e-05
1310	TCONS_00000087	Fam83a	0.9395	5.434e-05
1311	XR_362349.3	Spon2	0.9395	5.435e-05
1312	ENSRNOT00000089581	Uhrf1	0.9395	5.439e-05
1313	ENSRNOT00000081485	Gpr3	0.9395	5.44e-05
1314	XR_595062.2	Fbxl22	0.9395	5.452e-05
1315	XR_361445.3	Capn3	0.9395	5.453e-05
1316	TCONS_00001260	Uhrf1	-0.9394	5.482e-05
1317	ENSRNOT00000081933	Lin7b	0.9394	5.487e-05
1318	XR_146107.4	LOC691970	0.9394	5.494e-05
1319	TCONS_00019863	Fam83a	0.9394	5.495e-05
1320	XR_001839431.1	Prkg1	-0.9394	5.499e-05
1321	ENSRNOT00000078455	Gcat	0.9393	5.503e-05
1322	XR_590344.2	Cdc20	-0.9393	5.508e-05
1323	TCONS_00037314	Tnr	0.9393	5.516e-05
1324	TCONS_00001261	Hist1h2bcl1	-0.9393	5.521e-05
1325	XR_001841875.1	LOC102553868	-0.9393	5.529e-05
1326	XR_595402.2	Frmd7	0.9392	5.536e-05
1327	XR_592769.2	LOC103689977	0.9392	5.544e-05
1328	TCONS_00012326	Dnah6	-0.9392	5.552e-05
1329	TCONS_00026346	Crlf1	0.9392	5.561e-05
1330	NR_110713.1	Dapk1	0.9392	5.57e-05
1331	XR_001839431.1	Ttll9	0.9391	5.573e-05
1332	XR_356014.2	Abat	0.9391	5.576e-05
1333	XR_001841284.1	Kcnj14	0.9391	5.578e-05
1334	TCONS_00012326	Ttk	0.9391	5.587e-05
1335	TCONS_00021824	Kif11	0.9391	5.592e-05
1336	ENSRNOT00000078455	Crybb1	0.9391	5.594e-05
1337	TCONS_00001261	LOC680322	-0.9391	5.594e-05
1338	XR_001839782.1	Ccl20	0.9391	5.597e-05
1339	XR_355734.1	Hmox1	0.9391	5.6e-05
1340	XR_358105.3	Slc6a7	0.9391	5.601e-05
1341	XR_146366.4	Pxmp2	0.9391	5.603e-05
1342	ENSRNOT00000090398	Opcml	0.939	5.611e-05
1343	XR_349856.3	Dcxr	0.939	5.626e-05
1344	XR_596882.2	Acpt	0.9389	5.657e-05
1345	XR_595062.2	Dnali1	-0.9389	5.659e-05
1346	TCONS_00040805	LOC100910308	0.9389	5.66e-05
1347	ENSRNOT00000089245	Dnmt3l	0.9389	5.666e-05
1348	XR_353702.3	Crybb1	-0.9389	5.675e-05
1349	TCONS_00019869	Kif23	0.9389	5.679e-05
1350	ENSRNOT00000086758	Kcnj14	0.9388	5.684e-05
1351	XR_591277.2	LOC108348048	0.9388	5.699e-05
1352	XR_592769.2	Slc6a7	0.9388	5.704e-05
1353	XR_597242.2	Pbk	0.9388	5.712e-05
1354	XR_001841361.1	Serpinh1	0.9387	5.742e-05
1355	TCONS_00012326	Anln	0.9387	5.752e-05
1356	TCONS_00019869	Hopx	0.9386	5.757e-05
1357	TCONS_00005800	Spp1	0.9386	5.757e-05
1358	TCONS_00018783	Melk	0.9386	5.759e-05
1359	TCONS_00000087	LOC100360601	0.9386	5.776e-05
1360	TCONS_00012326	Lepr	-0.9386	5.778e-05
1361	XR_001839110.1	Cd300lg	0.9386	5.779e-05
1362	XR_355253.3	Atp2c2	0.9386	5.782e-05
1363	TCONS_00035549	Ces1c	-0.9386	5.786e-05
1364	XR_597242.2	Gpsm1	0.9386	5.787e-05
1365	XR_590849.1	Shcbp1	0.9385	5.794e-05
1366	XR_001842173.1	Gpr68	0.9385	5.799e-05
1367	TCONS_00012326	Hist1h2ac	0.9385	5.8e-05
1368	TCONS_00028531	Dnmt3l	0.9385	5.801e-05
1369	TCONS_00004703	Nalcn	0.9385	5.809e-05
1370	XR_001839431.1	Hist1h2bcl1	0.9385	5.817e-05
1371	XR_597242.2	Gpihbp1	-0.9384	5.833e-05
1372	XR_001836078.1	Cenpi	0.9384	5.834e-05
1373	TCONS_00001260	Cblc	-0.9384	5.837e-05
1374	TCONS_00009115	Spp1	0.9384	5.838e-05
1375	XR_001839110.1	Galnt15	0.9384	5.838e-05
1376	TCONS_00014232	Erfe	0.9384	5.839e-05
1377	XR_001839431.1	LOC498368	0.9384	5.845e-05
1378	TCONS_00004703	Kcnj12	0.9384	5.855e-05
1379	XR_001837816.1	Adcy1	0.9384	5.861e-05
1380	ENSRNOT00000082276	Arnt2	0.9383	5.864e-05
1381	XR_001836352.1	Ampd1	0.9383	5.869e-05
1382	TCONS_00026346	Hist1h2bcl1	0.9383	5.875e-05
1383	XR_360997.3	Kdelr3	-0.9383	5.875e-05
1384	XR_357689.2	Ces1c	0.9383	5.886e-05
1385	XR_591602.2	Cdca3	0.9383	5.889e-05
1386	XR_596146.2	Scx	0.9383	5.901e-05
1387	XR_592698.1	LOC102553715	0.9382	5.924e-05
1388	XR_001839745.1	LOC691970	-0.9382	5.928e-05
1389	TCONS_00001260	LOC680498	-0.9381	5.941e-05
1390	XR_146366.4	Hist1h3a	0.9381	5.945e-05
1391	XR_591458.2	Klk14	0.9381	5.948e-05
1392	XR_592716.1	Insig1	0.9381	5.962e-05
1393	XR_353702.3	Fbxo32	0.938	5.983e-05
1394	XR_355734.1	Neil2	0.938	5.986e-05
1395	XR_001838002.1	Aldh18a1	0.938	5.987e-05
1396	TCONS_00000051	LOC108348118	0.938	5.991e-05
1397	TCONS_00007406	Wbscr17	0.938	5.997e-05
1398	NR_110713.1	Clec4d	0.938	6.002e-05
1399	XR_596525.2	Fam83a	-0.938	6.009e-05
1400	TCONS_00006393	Cenpf	-0.9379	6.016e-05
1401	XR_001837391.1	LOC103694506	0.9379	6.021e-05
1402	XR_356014.2	Slc9a3	0.9379	6.037e-05
1403	XR_360708.3	Kif23	0.9379	6.041e-05
1404	XR_590344.2	Frat1	0.9379	6.044e-05
1405	XR_001835971.1	Adgra1	0.9379	6.045e-05
1406	TCONS_00018783	Adra2c	0.9379	6.048e-05
1407	TCONS_00038058	Fcer2	0.9379	6.049e-05
1408	XR_351464.3	Fgf16	0.9379	6.052e-05
1409	TCONS_00012326	LOC102549061	0.9378	6.053e-05
1410	XR_590344.2	Mtfp1	-0.9378	6.055e-05
1411	TCONS_00020698	Fndc5	0.9378	6.066e-05
1412	ENSRNOT00000089581	Pir	-0.9378	6.072e-05
1413	XR_590849.1	Cdca8	0.9378	6.087e-05
1414	XR_596899.2	Kif20b	0.9377	6.099e-05
1415	ENSRNOT00000091235	LOC100912282	0.9377	6.101e-05
1416	XR_146366.4	Tpmt	0.9377	6.107e-05
1417	XR_001839431.1	Rdh12	0.9377	6.122e-05
1418	TCONS_00013981	Nr4a2	0.9377	6.124e-05
1419	NR_110713.1	Tcp11l2	0.9377	6.128e-05
1420	TCONS_00001260	Klhl33	0.9376	6.137e-05
1421	XR_001839745.1	Shcbp1	-0.9376	6.14e-05
1422	TCONS_00030972	MAST1	0.9376	6.141e-05
1423	TCONS_00026346	Lonrf1	0.9376	6.143e-05
1424	TCONS_00032271	Bik	0.9376	6.146e-05
1425	TCONS_00026441	Acpt	0.9376	6.148e-05
1426	TCONS_00038521	Fam81a	0.9376	6.153e-05
1427	TCONS_00006393	Ampd1	0.9376	6.167e-05
1428	TCONS_00019863	Clic3	0.9375	6.175e-05
1429	TCONS_00020698	Col1a2	0.9375	6.175e-05
1430	XR_591437.1	LOC108351956	0.9375	6.179e-05
1431	TCONS_00007406	Troap	-0.9375	6.196e-05
1432	TCONS_00035549	Ampd1	0.9375	6.198e-05
1433	XR_001839745.1	Hist1h3a	-0.9375	6.204e-05
1434	XR_358105.3	Tgif1	0.9375	6.206e-05
1435	XR_001841751.1	Hoxd8	0.9374	6.209e-05
1436	XR_001842342.1	Itih3	0.9374	6.238e-05
1437	XR_001839431.1	Sfrp1	-0.9374	6.241e-05
1438	XR_349856.3	Mep1a	0.9373	6.258e-05
1439	TCONS_00013978	Sptbn4	-0.9373	6.262e-05
1440	XR_001837581.1	Col25a1	0.9373	6.27e-05
1441	XR_361255.2	Fam78a	0.9373	6.27e-05
1442	TCONS_00018783	Hist1h2bk	0.9373	6.276e-05
1443	TCONS_00037864	Olr1424	0.9373	6.284e-05
1444	TCONS_00026441	Serpinh1	0.9372	6.287e-05
1445	XR_001842342.1	Fam64a	0.9372	6.297e-05
1446	XR_350198.3	Slc7a8	0.9372	6.297e-05
1447	TCONS_00006393	Cyp2e1	0.9372	6.305e-05
1448	XR_001839745.1	Cdca8	-0.9372	6.309e-05
1449	XR_357689.2	Pxmp2	0.9371	6.337e-05
1450	TCONS_00026346	LOC102556347	-0.9371	6.345e-05
1451	TCONS_00028531	Fxyd3	0.9371	6.345e-05
1452	NR_037704.1	Klhl40	0.9371	6.352e-05
1453	TCONS_00026346	Cd3g	0.9371	6.361e-05
1454	ENSRNOT00000080500	Fam180a	0.937	6.371e-05
1455	ENSRNOT00000081933	Pnpla3	0.937	6.373e-05
1456	XR_001840253.1	Klf4	0.937	6.374e-05
1457	XR_591437.1	Cyp2w1	0.9369	6.405e-05
1458	TCONS_00006393	Colq	0.9369	6.411e-05
1459	TCONS_00013818	Crlf1	0.9369	6.417e-05
1460	XR_360708.3	Ripply1	-0.9369	6.421e-05
1461	XR_597790.2	LOC100910275	0.9369	6.429e-05
1462	NR_131133.1	Hist1h2ac	0.9368	6.447e-05
1463	TCONS_00013835	Mep1a	0.9368	6.465e-05
1464	TCONS_00011387	Has1	0.9367	6.493e-05
1465	ENSRNOT00000090398	Pax8	0.9367	6.493e-05
1466	XR_355734.1	Map7	0.9367	6.503e-05
1467	XR_349856.3	Wbscr17	-0.9367	6.513e-05
1468	TCONS_00004703	Zfhx2	0.9367	6.514e-05
1469	XR_001838971.1	Otoa	0.9367	6.515e-05
1470	TCONS_00000087	Aox1	0.9366	6.526e-05
1471	TCONS_00006393	Ntsr2	-0.9366	6.527e-05
1472	ENSRNOT00000088404	Slc7a8	0.9366	6.528e-05
1473	XR_001840619.1	NEWGENE_1590969	0.9366	6.53e-05
1474	XR_001839431.1	Decr1	-0.9366	6.542e-05
1475	XR_597242.2	Trim7	0.9366	6.549e-05
1476	XR_594808.2	MAST1	0.9366	6.554e-05
1477	XR_001840304.1	Scx	0.9366	6.565e-05
1478	XR_146366.4	Shcbp1	0.9365	6.573e-05
1479	XR_146107.4	Gpihbp1	-0.9365	6.578e-05
1480	XR_358881.3	Tsc22d4	0.9365	6.579e-05
1481	ENSRNOT00000089993	LOC102552640	0.9365	6.581e-05
1482	ENSRNOT00000085407	LOC100910275	0.9365	6.591e-05
1483	TCONS_00015495	Ankrd35	0.9365	6.595e-05
1484	XR_001841061.1	Tubb3	0.9365	6.599e-05
1485	TCONS_00013978	Met	-0.9365	6.601e-05
1486	ENSRNOT00000089143	Opcml	0.9365	6.606e-05
1487	XR_351464.3	Slc17a7	0.9364	6.611e-05
1488	XR_595402.2	LOC103689986	0.9364	6.627e-05
1489	XR_001837175.1	Rbp7	0.9364	6.631e-05
1490	TCONS_00026346	Phactr3	0.9364	6.638e-05
1491	XR_592353.1	LOC100912599	0.9364	6.638e-05
1492	TCONS_00020698	Pthlh	0.9364	6.639e-05
1493	XR_001839431.1	Dcxr	0.9364	6.64e-05
1494	XR_001837622.1	Map7	0.9364	6.641e-05
1495	XR_001839367.1	Cenpw	0.9363	6.652e-05
1496	XR_001842696.1	RGD1561143	0.9363	6.657e-05
1497	XR_001840253.1	Mxd3	0.9363	6.663e-05
1498	XR_596525.2	Cd34	0.9363	6.665e-05
1499	TCONS_00017290	Lepr	-0.9363	6.672e-05
1500	TCONS_00012326	Ephb1	0.9363	6.672e-05
1501	XR_362089.3	LOC683282	0.9363	6.676e-05
1502	TCONS_00006393	Fam131c	-0.9363	6.684e-05
1503	TCONS_00012326	Sema3c	0.9363	6.685e-05
1504	TCONS_00013978	LOC108351956	-0.9362	6.689e-05
1505	XR_001842089.1	Hist1h2ai	0.9362	6.691e-05
1506	XR_591437.1	Myh7	0.9362	6.692e-05
1507	XR_001839431.1	LOC680322	0.9362	6.695e-05
1508	TCONS_00020698	Hist1h1b	0.9362	6.707e-05
1509	XR_001842089.1	Cd3g	0.9362	6.71e-05
1510	XR_361255.2	Gdf11	0.9362	6.711e-05
1511	XR_146107.4	Ect2	0.9362	6.717e-05
1512	XR_596525.2	Nalcn	0.9361	6.738e-05
1513	NR_132127.1	Tgm1	0.9361	6.757e-05
1514	XR_001839745.1	Schip1	-0.9361	6.758e-05
1515	XR_001837816.1	LOC688390	0.9361	6.766e-05
1516	ENSRNOT00000089993	Gdap1	0.936	6.775e-05
1517	TCONS_00001260	LOC680322	-0.936	6.785e-05
1518	TCONS_00017290	Kcnk2	0.936	6.786e-05
1519	XR_001837609.1	Clec4d	0.936	6.792e-05
1520	XR_355734.1	Rab37	-0.936	6.801e-05
1521	TCONS_00026346	Fgf12	0.9359	6.823e-05
1522	XR_146107.4	Lox	-0.9359	6.839e-05
1523	TCONS_00026441	Pcdh15	0.9359	6.84e-05
1524	XR_351464.3	Trim7	0.9358	6.857e-05
1525	XR_001842342.1	LOC108348159	0.9358	6.864e-05
1526	TCONS_00040144	Sbk2	0.9358	6.865e-05
1527	ENSRNOT00000077614	Ankrd35	-0.9358	6.882e-05
1528	XR_361619.3	Fam78a	0.9358	6.887e-05
1529	TCONS_00017290	Aldh4a1	0.9358	6.89e-05
1530	XR_360997.3	Ankle1	-0.9357	6.899e-05
1531	ENSRNOT00000089581	Mki67	0.9357	6.903e-05
1532	XR_146107.4	Hist1h2bcl1	0.9357	6.905e-05
1533	TCONS_00018783	Anln	0.9357	6.926e-05
1534	TCONS_00011197	Gpc3	0.9357	6.934e-05
1535	ENSRNOT00000089245	Kif24	0.9357	6.936e-05
1536	XR_146107.4	Klhl33	-0.9356	6.947e-05
1537	TCONS_00031360	LOC100911672	0.9356	6.955e-05
1538	TCONS_00003292	Troap	0.9356	6.959e-05
1539	ENSRNOT00000079756	Efna4	0.9356	6.965e-05
1540	XR_597242.2	Tmem71	-0.9355	6.981e-05
1541	XR_146366.4	Kifc1	0.9355	6.985e-05
1542	TCONS_00035549	Nnat	-0.9355	6.987e-05
1543	TCONS_00000051	Sccpdh	0.9355	6.988e-05
1544	TCONS_00017290	Prkg1	-0.9355	6.988e-05
1545	XR_353702.3	Tuft1	0.9355	6.99e-05
1546	XR_590849.1	Ghrhr	0.9355	6.992e-05
1547	TCONS_00011178	Sostdc1	0.9355	7.005e-05
1548	XR_001842089.1	Hist1h2bk	0.9355	7.012e-05
1549	TCONS_00018783	Cd34	0.9355	7.018e-05
1550	XR_361759.3	C1ql4	0.9355	7.021e-05
1551	XR_001841361.1	Dok5	0.9354	7.033e-05
1552	XR_001839477.1	Lexm	0.9354	7.036e-05
1553	XR_590849.1	Armcx6	-0.9354	7.041e-05
1554	XR_590624.2	Clec2l	0.9354	7.048e-05
1555	XR_593718.2	Nrip3	0.9354	7.049e-05
1556	TCONS_00027545	Pak2	0.9354	7.049e-05
1557	TCONS_00013978	Ns5atp9	0.9354	7.06e-05
1558	XR_591437.1	Decr1	0.9353	7.069e-05
1559	TCONS_00023695	Nr4a2	0.9353	7.079e-05
1560	ENSRNOT00000089245	Erfe	0.9353	7.082e-05
1561	XR_001837175.1	Ripply1	0.9353	7.084e-05
1562	TCONS_00012326	Troap	0.9353	7.093e-05
1563	XR_001835969.1	Sh3rf2	0.9353	7.095e-05
1564	TCONS_00024866	Pax9	0.9353	7.097e-05
1565	XR_001835971.1	Tgm1	0.9353	7.097e-05
1566	TCONS_00018783	Cdkn3	0.9353	7.104e-05
1567	TCONS_00028531	LOC102549173	0.9353	7.105e-05
1568	XR_596146.2	Tpmt	0.9352	7.125e-05
1569	TCONS_00012326	Bub1b	0.9352	7.125e-05
1570	XR_001839431.1	Ampd1	-0.9352	7.142e-05
1571	XR_146107.4	Acss3	-0.9352	7.151e-05
1572	TCONS_00018783	Nrep	0.9351	7.164e-05
1573	XR_362349.3	LOC688553	0.9351	7.169e-05
1574	TCONS_00036669	Tsc22d4	0.9351	7.17e-05
1575	ENSRNOT00000082276	LOC680875	0.9351	7.173e-05
1576	TCONS_00036668	Esco2	0.9351	7.182e-05
1577	TCONS_00017290	Tuba4a	0.9351	7.186e-05
1578	TCONS_00013978	Vil1	0.9351	7.191e-05
1579	TCONS_00012326	Wbscr17	-0.935	7.202e-05
1580	ENSRNOT00000081933	Eme1	0.935	7.208e-05
1581	XR_146366.4	Mxd3	0.935	7.228e-05
1582	TCONS_00007406	Ccna2	-0.935	7.229e-05
1583	XR_001837174.1	Nppa	0.935	7.232e-05
1584	TCONS_00001260	Nusap1	-0.9349	7.24e-05
1585	XR_001837626.1	Txnrd1	0.9349	7.241e-05
1586	TCONS_00028531	Hist1h3a	0.9349	7.246e-05
1587	ENSRNOT00000081485	Nr4a2	0.9349	7.26e-05
1588	XR_361255.2	Chrna1	0.9349	7.274e-05
1589	XR_001837055.1	Pfkfb1	0.9349	7.275e-05
1590	TCONS_00036517	LOC102556347	0.9348	7.288e-05
1591	XR_592716.1	Fam134b	0.9348	7.296e-05
1592	XR_361619.3	Tmem266	0.9348	7.305e-05
1593	TCONS_00009115	LOC103689986	0.9348	7.307e-05
1594	TCONS_00017290	Nalcn	0.9348	7.317e-05
1595	TCONS_00020698	Prc1	0.9347	7.357e-05
1596	XR_001839110.1	Rnf144b	0.9347	7.361e-05
1597	XR_001839367.1	Aspm	0.9347	7.364e-05
1598	ENSRNOT00000078455	LOC687532	-0.9346	7.374e-05
1599	TCONS_00000056	Sfrp2	0.9346	7.374e-05
1600	ENSRNOT00000077614	Fgf18	0.9346	7.382e-05
1601	XR_146366.4	Aurkb	0.9346	7.383e-05
1602	TCONS_00017290	Myh6	0.9346	7.385e-05
1603	TCONS_00020698	Fras1	0.9346	7.391e-05
1604	XR_596525.2	C1qtnf7	0.9346	7.392e-05
1605	XR_001839341.1	Rmnd5b	0.9346	7.402e-05
1606	TCONS_00013835	Inha	0.9346	7.402e-05
1607	TCONS_00018783	Kif18b	0.9346	7.406e-05
1608	XR_001836733.1	Mcpt8l2	0.9346	7.409e-05
1609	TCONS_00037864	Rprml	0.9346	7.411e-05
1610	TCONS_00013978	Igsf1	0.9346	7.413e-05
1611	XR_355734.1	Frat1	0.9345	7.418e-05
1612	XR_146366.4	Kctd4	0.9345	7.424e-05
1613	TCONS_00035549	LOC498368	-0.9345	7.43e-05
1614	XR_001836600.1	Doc2g	0.9345	7.442e-05
1615	TCONS_00020698	Anlnl1	0.9345	7.444e-05
1616	TCONS_00013818	Klhl34	0.9345	7.446e-05
1617	XR_001841875.1	Cblc	-0.9344	7.465e-05
1618	XR_001838969.1	Ckap2l	0.9344	7.473e-05
1619	XR_596525.2	Sez6l2	0.9344	7.475e-05
1620	XR_591437.1	Wbscr17	0.9344	7.477e-05
1621	TCONS_00006393	Frat1	0.9344	7.481e-05
1622	ENSRNOT00000078455	Dkk3	-0.9344	7.492e-05
1623	TCONS_00028531	Coq10b	0.9344	7.499e-05
1624	TCONS_00020698	Ttk	0.9343	7.505e-05
1625	ENSRNOT00000078455	Napb	-0.9343	7.513e-05
1626	ENSRNOT00000089993	LOC108348118	0.9343	7.521e-05
1627	ENSRNOT00000077614	Ces1c	0.9343	7.522e-05
1628	XR_001837622.1	Dpyd	0.9343	7.531e-05
1629	TCONS_00028531	Hist1h2ak	0.9343	7.531e-05
1630	ENSRNOT00000081933	Iqgap3	0.9343	7.537e-05
1631	TCONS_00021824	Ttk	0.9343	7.538e-05
1632	TCONS_00040805	G6pc	0.9343	7.54e-05
1633	TCONS_00020698	Kifc1	0.9343	7.542e-05
1634	XR_351464.3	Cyp11a1	0.9342	7.556e-05
1635	TCONS_00035549	Crybb1	-0.9342	7.563e-05
1636	TCONS_00012326	Map7	-0.9342	7.571e-05
1637	XR_001842089.1	LOC100360754	0.9342	7.572e-05
1638	TCONS_00028531	Foxs1	0.9342	7.583e-05
1639	TCONS_00018783	Ech1	-0.9342	7.583e-05
1640	XR_353459.3	Cdca2	-0.9342	7.584e-05
1641	TCONS_00023525	Cyp4f1	-0.9342	7.593e-05
1642	XR_001842761.1	LOC108348048	0.9341	7.601e-05
1643	XR_356014.2	Foxo6	0.9341	7.608e-05
1644	TCONS_00021824	LOC100365043	0.9341	7.612e-05
1645	XR_146366.4	Mtfp1	0.9341	7.613e-05
1646	XR_357664.3	Pbld1	0.9341	7.622e-05
1647	XR_146107.4	Hopx	0.9341	7.626e-05
1648	XR_591602.2	Sema3c	0.9341	7.627e-05
1649	TCONS_00005160	Insig1	0.9341	7.629e-05
1650	ENSRNOT00000078455	Clcnkb	0.9341	7.63e-05
1651	ENSRNOT00000091235	LOC103690082	0.9341	7.638e-05
1652	TCONS_00035549	Wbscr17	0.9341	7.639e-05
1653	TCONS_00012326	Acyp2	0.934	7.64e-05
1654	NR_037704.1	Tgif1	0.934	7.64e-05
1655	TCONS_00033104	Col25a1	0.934	7.641e-05
1656	TCONS_00007406	Doc2g	-0.934	7.643e-05
1657	XR_360997.3	Aox1	0.934	7.663e-05
1658	ENSRNOT00000080548	Habp2	0.934	7.665e-05
1659	TCONS_00002723	Foxs1	0.934	7.667e-05
1660	TCONS_00018783	Tut1	0.934	7.668e-05
1661	XR_590849.1	LOC100910554	0.934	7.668e-05
1662	ENSRNOT00000080548	Egr3	0.934	7.673e-05
1663	XR_358179.3	Sfrp2	0.934	7.674e-05
1664	TCONS_00012326	Ttll9	0.9339	7.697e-05
1665	XR_001836600.1	Cdc20	0.9339	7.705e-05
1666	XR_146107.4	Sfrp1	-0.9339	7.707e-05
1667	XR_001839745.1	Napb	0.9339	7.707e-05
1668	TCONS_00011387	Slc25a25	0.9339	7.708e-05
1669	XR_001842089.1	Crlf1	0.9339	7.71e-05
1670	ENSRNOT00000086758	Melk	0.9339	7.713e-05
1671	ENSRNOT00000088404	Cdh22	-0.9338	7.74e-05
1672	XR_596525.2	Acmsd	0.9338	7.742e-05
1673	TCONS_00007406	Schip1	-0.9338	7.765e-05
1674	XR_349856.3	LOC102553868	0.9338	7.768e-05
1675	TCONS_00035549	Cyp2e1	0.9338	7.773e-05
1676	XR_593577.2	Gprin2	0.9338	7.776e-05
1677	XR_595460.1	Racgap1	0.9337	7.779e-05
1678	XR_001842809.1	Fxyd3	0.9337	7.782e-05
1679	TCONS_00013835	Serpini1	0.9337	7.792e-05
1680	TCONS_00040077	Cd300lb	0.9337	7.796e-05
1681	TCONS_00018783	Mat1a	-0.9337	7.797e-05
1682	TCONS_00020698	Cdca3	0.9337	7.804e-05
1683	XR_360708.3	Clic3	-0.9337	7.818e-05
1684	TCONS_00018783	Tmem71	-0.9336	7.836e-05
1685	ENSRNOT00000077614	LOC108351956	-0.9336	7.84e-05
1686	TCONS_00020698	Kif23	0.9336	7.849e-05
1687	TCONS_00007406	Lin7b	-0.9335	7.873e-05
1688	XR_590624.2	RGD1311933	0.9335	7.882e-05
1689	TCONS_00021207	Cdca8	0.9335	7.883e-05
1690	TCONS_00035549	Fbxl22	-0.9335	7.886e-05
1691	XR_360708.3	Kif11	0.9335	7.891e-05
1692	ENSRNOT00000086758	Sgo2	0.9335	7.911e-05
1693	ENSRNOT00000080500	LOC691695	0.9334	7.915e-05
1694	TCONS_00011387	Gngt2	0.9334	7.917e-05
1695	NR_131133.1	Tpmt	0.9334	7.931e-05
1696	XR_591602.2	Acsl6	0.9334	7.933e-05
1697	XR_594869.2	Parpbp	0.9334	7.933e-05
1698	XR_146107.4	Gcat	0.9334	7.944e-05
1699	TCONS_00018783	Sgo2	0.9334	7.949e-05
1700	XR_001839431.1	Kdelr3	0.9334	7.957e-05
1701	TCONS_00017290	Tceal7	-0.9333	7.969e-05
1702	XR_001841875.1	Cadps	0.9333	7.971e-05
1703	XR_146333.3	Hist1h2ac	0.9333	7.973e-05
1704	ENSRNOT00000077533	Ns5atp9	0.9333	7.976e-05
1705	TCONS_00016432	Gngt2	0.9333	7.984e-05
1706	XR_595402.2	LOC100910258	0.9333	8e-05
1707	XR_001839259.1	Prr15l	0.9332	8.015e-05
1708	TCONS_00011178	Cyp2e1	0.9332	8.029e-05
1709	XR_361619.3	Rdh13	0.9332	8.03e-05
1710	XR_145872.3	LOC102553001	0.9332	8.033e-05
1711	TCONS_00017290	Acmsd	0.9332	8.036e-05
1712	XR_001837729.1	Pax8	0.9331	8.061e-05
1713	XR_001835970.1	LOC103690914	0.9331	8.067e-05
1714	ENSRNOT00000078597	Adra1d	0.9331	8.074e-05
1715	TCONS_00020698	Doc2g	0.9331	8.075e-05
1716	TCONS_00009758	Fbxo30	0.9331	8.076e-05
1717	TCONS_00038320	Siglec5	0.9331	8.078e-05
1718	XR_597242.2	Racgap1	0.9331	8.08e-05
1719	TCONS_00016432	Habp2	0.9331	8.08e-05
1720	TCONS_00013978	Ephb1	0.9331	8.082e-05
1721	XR_001839431.1	Lum	0.9331	8.086e-05
1722	XR_001837622.1	Cdk1	-0.9331	8.092e-05
1723	XR_001842342.1	Gcat	0.9331	8.094e-05
1724	TCONS_00013978	Gpsm1	0.933	8.104e-05
1725	XR_590344.2	Wnt5b	0.933	8.109e-05
1726	ENSRNOT00000081485	Brip1	0.933	8.113e-05
1727	XR_001836352.1	Slc12a3	0.933	8.117e-05
1728	ENSRNOT00000093045	G6pc	0.933	8.126e-05
1729	XR_597242.2	Rdh13	0.933	8.128e-05
1730	XR_001839431.1	Tceal5	-0.933	8.131e-05
1731	TCONS_00006393	Ankle1	-0.933	8.143e-05
1732	XR_001839745.1	Map7	0.933	8.15e-05
1733	ENSRNOT00000079825	Hist2h2ac	0.9329	8.153e-05
1734	TCONS_00028381	Anks1b	0.9329	8.157e-05
1735	ENSRNOT00000085407	Cda	0.9329	8.161e-05
1736	TCONS_00004863	Sostdc1	0.9329	8.17e-05
1737	XR_361255.2	Kdelr3	0.9329	8.176e-05
1738	XR_001837055.1	Scn4b	0.9329	8.181e-05
1739	XR_590849.1	Hist1h2ah	0.9329	8.183e-05
1740	TCONS_00001260	Kif4a	-0.9329	8.188e-05
1741	TCONS_00040563	Slc6a7	0.9329	8.194e-05
1742	XR_591437.1	Nusap1	-0.9328	8.199e-05
1743	XR_001839431.1	Acmsd	0.9328	8.202e-05
1744	XR_355816.3	Mpc1	0.9328	8.214e-05
1745	TCONS_00012326	Kif20b	0.9328	8.214e-05
1746	TCONS_00013978	Chit1	0.9328	8.22e-05
1747	ENSRNOT00000077614	Ccna2	0.9328	8.246e-05
1748	ENSRNOT00000089581	Igsf10	0.9327	8.253e-05
1749	XR_001841751.1	Dcdc5	0.9327	8.259e-05
1750	XR_001841284.1	Prss12	0.9327	8.263e-05
1751	XR_001837175.1	Anln	-0.9327	8.27e-05
1752	TCONS_00023695	Dnmt3l	0.9327	8.274e-05
1753	TCONS_00030972	Syt15	0.9327	8.289e-05
1754	TCONS_00026703	Thy1	0.9326	8.298e-05
1755	TCONS_00006393	Uhrf1	-0.9326	8.298e-05
1756	XR_001839431.1	Nrep	0.9326	8.307e-05
1757	ENSRNOT00000084263	Kcna4	0.9325	8.347e-05
1758	XR_001839431.1	Tuft1	-0.9325	8.352e-05
1759	XR_146366.4	Mpc1	0.9325	8.358e-05
1760	XR_350198.3	Siglec5	0.9325	8.359e-05
1761	XR_001842696.1	Gjb2	0.9325	8.361e-05
1762	XR_001839745.1	Fam64a	-0.9325	8.365e-05
1763	ENSRNOT00000080548	Has1	0.9325	8.366e-05
1764	ENSRNOT00000089581	Mgst1	-0.9325	8.366e-05
1765	XR_360708.3	Hist1h2bk	0.9325	8.366e-05
1766	TCONS_00024866	Cyp4f1	-0.9325	8.368e-05
1767	TCONS_00010408	LOC100910143	0.9325	8.368e-05
1768	TCONS_00020698	Rab3a	0.9325	8.368e-05
1769	TCONS_00001260	LOC100910200	-0.9325	8.373e-05
1770	XR_590344.2	Pbld1	0.9325	8.376e-05
1771	XR_595992.2	LOC102555503	0.9325	8.376e-05
1772	XR_358458.3	LOC100909595	0.9325	8.383e-05
1773	XR_001840253.1	Habp2	0.9324	8.392e-05
1774	ENSRNOT00000086066	Xkr5	-0.9324	8.395e-05
1775	XR_001837175.1	LOC102550577	0.9324	8.4e-05
1776	XR_361255.2	Apln	0.9324	8.401e-05
1777	XR_001837622.1	Tgfa	0.9324	8.403e-05
1778	TCONS_00003750	Pipox	0.9324	8.405e-05
1779	TCONS_00018783	Diaph3	0.9324	8.414e-05
1780	XR_146366.4	Cks2	0.9324	8.436e-05
1781	XR_001837175.1	Acss3	0.9323	8.444e-05
1782	XR_593577.2	Nhp2	0.9323	8.444e-05
1783	TCONS_00003750	Kif4a	0.9323	8.447e-05
1784	XR_592698.1	LOC100911576	0.9323	8.457e-05
1785	XR_001839745.1	Pipox	-0.9323	8.476e-05
1786	XR_001839431.1	Dnah6	-0.9323	8.487e-05
1787	TCONS_00000087	Igfbp3	0.9323	8.487e-05
1788	TCONS_00035549	Tuba4a	-0.9323	8.487e-05
1789	XR_592353.1	LOC100911727	0.9322	8.491e-05
1790	XR_591458.2	Hopx	0.9322	8.496e-05
1791	XR_593577.2	Tmem132c	0.9322	8.505e-05
1792	XR_355771.3	Lrrn2	0.9322	8.508e-05
1793	TCONS_00013372	Foxs1	0.9322	8.509e-05
1794	ENSRNOT00000077533	Rab3a	0.9322	8.511e-05
1795	XR_595062.2	Pxmp2	0.9322	8.528e-05
1796	XR_001837055.1	C1ql4	0.9321	8.545e-05
1797	XR_001842405.1	LOC688708	0.9321	8.551e-05
1798	TCONS_00020698	Ankle1	0.9321	8.554e-05
1799	XR_146107.4	Hist1h2bk	0.9321	8.556e-05
1800	XR_356014.2	Crhr2	0.9321	8.561e-05
1801	TCONS_00002802	Prnd	-0.9321	8.566e-05
1802	XR_597242.2	Kcnk2	0.9321	8.57e-05
1803	XR_591437.1	Ndn	-0.9321	8.575e-05
1804	TCONS_00007406	Fam64a	-0.932	8.596e-05
1805	ENSRNOT00000089581	Ccnf	0.932	8.602e-05
1806	XR_001838505.1	Hoxa4	0.932	8.606e-05
1807	XR_591458.2	LOC102553868	0.932	8.608e-05
1808	NR_110713.1	Cyp2e1	0.932	8.608e-05
1809	XR_358881.3	Erfe	0.932	8.616e-05
1810	NR_037704.1	Insig1	0.932	8.628e-05
1811	ENSRNOT00000077614	Tpmt	0.9319	8.64e-05
1812	TCONS_00031099	LOC100912573	0.9319	8.655e-05
1813	TCONS_00001260	Zfp185	-0.9319	8.656e-05
1814	NR_110713.1	Anks1b	0.9319	8.658e-05
1815	XR_591277.2	Npas2	0.9319	8.668e-05
1816	ENSRNOT00000081169	Igsf9b	0.9319	8.676e-05
1817	XR_591693.1	Slc36a2	0.9319	8.677e-05
1818	ENSRNOT00000077614	Fndc5	0.9318	8.691e-05
1819	XR_001840304.1	Cpne5	-0.9318	8.697e-05
1820	TCONS_00009115	LOC100912599	0.9318	8.697e-05
1821	TCONS_00013978	Ndn	0.9318	8.699e-05
1822	XR_596525.2	Figf	-0.9318	8.711e-05
1823	XR_590344.2	Tpmt	-0.9318	8.715e-05
1824	XR_361255.2	Scn4b	0.9318	8.721e-05
1825	XR_590344.2	Fam131c	-0.9318	8.722e-05
1826	XR_349856.3	Tpmt	0.9318	8.725e-05
1827	XR_001839745.1	Chst15	0.9318	8.726e-05
1828	XR_596379.2	LOC100911994	0.9318	8.729e-05
1829	XR_349856.3	Pxmp2	0.9318	8.734e-05
1830	XR_001839431.1	Schip1	0.9317	8.74e-05
1831	ENSRNOT00000080548	Klf4	0.9317	8.745e-05
1832	NR_110713.1	Frat2	0.9317	8.77e-05
1833	XR_353702.3	Cblc	-0.9317	8.773e-05
1834	XR_001839431.1	Ephb1	0.9317	8.778e-05
1835	ENSRNOT00000077533	Ephb1	0.9316	8.79e-05
1836	TCONS_00026346	Cd8a	0.9316	8.795e-05
1837	ENSRNOT00000092583	Fbn2	0.9316	8.803e-05
1838	XR_146072.3	Tfcp2l1	-0.9316	8.807e-05
1839	XR_001842173.1	Alox15	0.9315	8.849e-05
1840	TCONS_00000056	LOC689757	0.9315	8.851e-05
1841	XR_001835752.1	Fxyd3	0.9315	8.851e-05
1842	XR_001842342.1	LOC498368	0.9315	8.854e-05
1843	ENSRNOT00000081933	RGD1566083	0.9315	8.865e-05
1844	XR_001840304.1	Higd1a	0.9315	8.871e-05
1845	XR_001836733.1	Mki67	0.9315	8.876e-05
1846	ENSRNOT00000085407	LOC103690028	0.9315	8.878e-05
1847	XR_592353.1	LOC103689986	0.9315	8.883e-05
1848	XR_001840253.1	Dnmt3l	0.9315	8.884e-05
1849	TCONS_00028531	Higd1a	0.9315	8.886e-05
1850	TCONS_00013818	Cks2	0.9315	8.888e-05
1851	XR_001840619.1	Acpt	0.9314	8.9e-05
1852	XR_001840202.1	Wfikkn2	0.9314	8.907e-05
1853	TCONS_00012326	LOC680322	0.9314	8.908e-05
1854	XR_358105.3	Clec4d	0.9314	8.909e-05
1855	XR_001835541.1	Slc44a3	0.9314	8.91e-05
1856	TCONS_00000087	Mtfp1	-0.9313	8.943e-05
1857	ENSRNOT00000081647	LOC100911168	0.9313	8.944e-05
1858	TCONS_00020698	Fam64a	0.9313	8.949e-05
1859	XR_001842089.1	Ttk	0.9313	8.955e-05
1860	XR_356524.2	LOC683404	0.9313	8.959e-05
1861	XR_001839110.1	Anks1b	0.9312	9.004e-05
1862	XR_001839782.1	Kirrel3	0.9312	9.004e-05
1863	TCONS_00026346	Acsl6	0.9312	9.009e-05
1864	TCONS_00006393	Prkg1	0.9312	9.028e-05
1865	XR_001837942.1	Tecta	0.9312	9.034e-05
1866	XR_001835750.1	Zfhx2	0.9312	9.04e-05
1867	XR_592716.1	Magea11	0.9311	9.046e-05
1868	TCONS_00005160	Tnfsf18	0.9311	9.051e-05
1869	XR_146107.4	Pacrg	0.9311	9.051e-05
1870	ENSRNOT00000078597	Abat	0.9311	9.055e-05
1871	XR_353459.3	Cenpw	-0.9311	9.057e-05
1872	ENSRNOT00000077614	Higd1a	0.9311	9.058e-05
1873	TCONS_00026346	Acmsd	0.9311	9.059e-05
1874	XR_001842089.1	Slc38a5	0.9311	9.075e-05
1875	XR_596920.1	LOC100910270	0.9311	9.078e-05
1876	TCONS_00012326	Kdelr3	0.9311	9.08e-05
1877	TCONS_00015495	Slc41a3	0.931	9.095e-05
1878	XR_351464.3	Col3a1	0.931	9.097e-05
1879	XR_596525.2	Neil2	-0.931	9.124e-05
1880	XR_001841875.1	Armcx6	0.931	9.131e-05
1881	XR_595402.2	Gen1	0.9309	9.148e-05
1882	TCONS_00036669	Vom2r38	0.9309	9.15e-05
1883	XR_001841751.1	Fras1	0.9309	9.151e-05
1884	XR_001839431.1	Map7	-0.9309	9.16e-05
1885	ENSRNOT00000082276	Inmt	0.9309	9.167e-05
1886	XR_146107.4	Acsl6	0.9309	9.171e-05
1887	XR_001840202.1	Slc25a36l1	0.9309	9.172e-05
1888	TCONS_00006393	Cadps	0.9309	9.186e-05
1889	XR_001839431.1	Manf	0.9309	9.195e-05
1890	TCONS_00030972	Clic3	0.9308	9.199e-05
1891	XR_001838738.1	Dusp15	0.9308	9.214e-05
1892	ENSRNOT00000082276	Klhl40	0.9308	9.214e-05
1893	ENSRNOT00000092583	Alox15	0.9308	9.231e-05
1894	XR_001838969.1	Col25a1	0.9308	9.237e-05
1895	XR_349856.3	Cdc20	0.9308	9.241e-05
1896	TCONS_00017290	Gpsm1	0.9308	9.247e-05
1897	XR_590344.2	Colq	0.9307	9.254e-05
1898	XR_001841618.1	Edn1	-0.9307	9.264e-05
1899	XR_001837816.1	Fads2	0.9307	9.264e-05
1900	TCONS_00013978	Card9	0.9307	9.266e-05
1901	XR_001839110.1	LOC108350407	0.9307	9.274e-05
1902	XR_146333.3	Aurkb	0.9307	9.278e-05
1903	TCONS_00016429	Rpl8	0.9307	9.279e-05
1904	TCONS_00018783	Adamtsl2	0.9307	9.282e-05
1905	XR_001835750.1	Cpxm1	0.9307	9.293e-05
1906	XR_146107.4	Slc41a3	-0.9306	9.313e-05
1907	TCONS_00035754	LOC102552640	0.9306	9.315e-05
1908	XR_001839431.1	Chst15	-0.9306	9.327e-05
1909	TCONS_00013978	Nusap1	0.9306	9.338e-05
1910	XR_001840731.1	LOC100911576	0.9306	9.354e-05
1911	TCONS_00001260	Cadps	0.9305	9.355e-05
1912	TCONS_00038058	Dlgap3	0.9305	9.36e-05
1913	XR_001839719.1	Cd200r1l	0.9305	9.37e-05
1914	XR_358881.3	Kif20b	0.9305	9.373e-05
1915	XR_146107.4	Klk14	0.9305	9.391e-05
1916	XR_596146.2	Klk14	0.9305	9.394e-05
1917	TCONS_00038320	LOC102550438	-0.9305	9.395e-05
1918	XR_001836733.1	Cd3g	0.9304	9.432e-05
1919	XR_597790.2	Apopt1	0.9304	9.437e-05
1920	TCONS_00006393	Hmgcs2	0.9304	9.454e-05
1921	XR_597242.2	Bub1b	0.9304	9.457e-05
1922	XR_595460.1	Fgf18	0.9303	9.473e-05
1923	ENSRNOT00000089245	Mest	0.9303	9.479e-05
1924	XR_349856.3	Gcgr	0.9303	9.48e-05
1925	XR_597242.2	Aox1	-0.9303	9.482e-05
1926	TCONS_00006393	Tmem140	0.9303	9.483e-05
1927	TCONS_00029259	LOC100909595	0.9303	9.5e-05
1928	TCONS_00028531	Slc25a25	0.9302	9.517e-05
1929	XR_146107.4	Fam131c	0.9302	9.521e-05
1930	XR_001842342.1	RGD1561849	0.9302	9.526e-05
1931	XR_590849.1	Gngt2	0.9302	9.528e-05
1932	XR_360997.3	Acad11	0.9302	9.531e-05
1933	TCONS_00001261	Ptgfr	0.9302	9.535e-05
1934	XR_597242.2	Lin7b	0.9302	9.54e-05
1935	XR_001835506.1	Hcn3	0.9302	9.543e-05
1936	XR_001836099.1	LOC100360087	-0.9302	9.553e-05
1937	ENSRNOT00000084263	Mgst1	0.9301	9.568e-05
1938	TCONS_00031099	Fam150b	0.9301	9.57e-05
1939	XR_001839110.1	Cyp1b1	0.9301	9.575e-05
1940	XR_596525.2	Slc13a4	-0.9301	9.577e-05
1941	ENSRNOT00000085407	Inha	0.9301	9.578e-05
1942	XR_001841875.1	Higd1a	-0.9301	9.585e-05
1943	TCONS_00003750	Colec11	0.9301	9.593e-05
1944	XR_357664.3	Slc11a1	0.9301	9.595e-05
1945	TCONS_00018783	Nusap1	0.9301	9.6e-05
1946	TCONS_00021824	Dusp15	0.9301	9.608e-05
1947	TCONS_00019869	Ccnb2	0.9301	9.611e-05
1948	ENSRNOT00000081933	Aldh1a3	0.9301	9.613e-05
1949	XR_001839431.1	LOC108351956	-0.9301	9.617e-05
1950	ENSRNOT00000080500	Ccdc142	0.93	9.631e-05
1951	XR_001839787.1	Mgst1	0.93	9.636e-05
1952	TCONS_00013835	Cda	0.93	9.639e-05
1953	TCONS_00019869	Tpx2	0.93	9.651e-05
1954	XR_597242.2	Ampd1	-0.93	9.653e-05
1955	XR_358881.3	Ccna2	0.93	9.657e-05
1956	XR_597242.2	Nmb	0.93	9.666e-05
1957	TCONS_00000080	Frat2	0.9299	9.684e-05
1958	XR_001839745.1	Anlnl1	-0.9299	9.699e-05
1959	ENSRNOT00000089581	Hadhb	-0.9299	9.706e-05
1960	TCONS_00005160	Clec4d	0.9299	9.708e-05
1961	XR_001842337.1	LOC680875	0.9299	9.711e-05
1962	XR_001836563.1	Inha	0.9299	9.713e-05
1963	XR_001838482.1	Kif19	0.9299	9.724e-05
1964	TCONS_00028335	LOC688708	0.9299	9.725e-05
1965	XR_592716.1	Arnt2	0.9298	9.729e-05
1966	XR_001841618.1	Hacd1	0.9298	9.733e-05
1967	XR_353702.3	Pipox	-0.9298	9.743e-05
1968	XR_358458.3	Fmod	0.9298	9.746e-05
1969	TCONS_00018783	Cd3g	0.9298	9.747e-05
1970	TCONS_00006393	Fbxo32	0.9298	9.747e-05
1971	ENSRNOT00000080500	Rnf144b	0.9298	9.751e-05
1972	XR_001842696.1	Surf2	0.9298	9.759e-05
1973	TCONS_00012326	Gpihbp1	-0.9298	9.767e-05
1974	XR_001839431.1	Aldh4a1	0.9298	9.769e-05
1975	XR_001842809.1	Foxs1	0.9298	9.774e-05
1976	XR_001841749.1	Mastl	0.9297	9.786e-05
1977	TCONS_00007504	LOC100910143	0.9297	9.786e-05
1978	XR_591602.2	Pbk	0.9297	9.81e-05
1979	XR_001839745.1	Mat1a	0.9297	9.812e-05
1980	XR_360708.3	Ckap2	0.9297	9.814e-05
1981	XR_146333.3	Fam131c	0.9297	9.818e-05
1982	ENSRNOT00000077614	Gpihbp1	-0.9297	9.819e-05
1983	TCONS_00002802	Kif19	0.9297	9.82e-05
1984	TCONS_00015358	Dyrk3	0.9297	9.827e-05
1985	ENSRNOT00000080548	Gpr3	0.9297	9.828e-05
1986	XR_358105.3	Insig1	0.9297	9.83e-05
1987	TCONS_00018783	Nalcn	0.9297	9.831e-05
1988	XR_356014.2	Fcer2	0.9296	9.863e-05
1989	NR_110713.1	Rab37	-0.9296	9.875e-05
1990	ENSRNOT00000078455	RGD1311933	0.9296	9.876e-05
1991	ENSRNOT00000077533	Tceal7	-0.9296	9.878e-05
1992	XR_349856.3	Eno3	0.9296	9.881e-05
1993	ENSRNOT00000077533	Tmem140	-0.9296	9.89e-05
1994	XR_360708.3	Anln	0.9295	9.9e-05
1995	ENSRNOT00000081485	Lfng	0.9295	9.9e-05
1996	XR_349856.3	Acyp2	0.9295	9.921e-05
1997	XR_001837816.1	Plch2	0.9295	9.934e-05
1998	TCONS_00003750	Higd1a	0.9294	9.976e-05
1999	XR_596525.2	Kif18b	0.9294	9.982e-05
[truncated: 27,290 more rows]

## Sheet: ce-RNA network
top 200 miRNA-lncRNA interactions	top 200 miRNA-mRNA interactions	top 100 lncRNA-mRNA of ceRNA interactions	top 5 lncRNA connections with DE-mRNAs in ceRNA network
rno-miR-505-3p (interacts with) TCONS_00040136	rno-miR-143-5p (interacts with) Sspo	Greb1 (interacts with) XR_590319.2	XR_001842089.1 (interacts with) Hist1h1b
rno-miR-210-5p (interacts with) XR_591210.1	rno-miR-375-3p (interacts with) Mki67	Cmah (interacts with) XR_590319.2	XR_001842089.1 (interacts with) LOC103690190
rno-miR-592 (interacts with) XR_595129.2	rno-miR-155-3p (interacts with) Cyp27b1	Kcnj12 (interacts with) XR_001842095.1	XR_001842089.1 (interacts with) Hist1h3a
rno-miR-3589 (interacts with) XR_351619.3	rno-miR-3568 (interacts with) Mki67	Myo16 (interacts with) XR_591557.2	XR_001842089.1 (interacts with) LOC100910200
rno-miR-195-5p (interacts with) TCONS_00014633	rno-miR-181c-5p (interacts with) LOC103690914	Met (interacts with) XR_001841745.1	XR_001842089.1 (interacts with) LOC680498
rno-miR-325-3p (interacts with) XR_001835575.1	rno-miR-330-5p (interacts with) Sspo	Slc24a4 (interacts with) XR_001842095.1	XR_001842089.1 (interacts with) Sepw1
rno-miR-532-5p (interacts with) XR_595129.2	rno-miR-330-5p (interacts with) Zfhx2	Slc24a4 (interacts with) XR_362089.3	XR_001842089.1 (interacts with) Rpl8
rno-miR-331-3p (interacts with) XR_001842809.1	rno-miR-3564 (interacts with) Flrt1	Igsf1 (interacts with) XR_001837055.1	XR_001842089.1 (interacts with) Hist1h1a
rno-miR-125b-2-3p (interacts with) XR_592218.2	rno-miR-664-1-5p (interacts with) Flrt1	Arfgef3 (interacts with) XR_362089.3	XR_001842089.1 (interacts with) Scx
rno-miR-3075 (interacts with) XR_595129.2	rno-miR-17-1-3p (interacts with) Sspo	Pik3c2g (interacts with) XR_001841745.1	XR_001842089.1 (interacts with) Ccl20
rno-miR-141-5p (interacts with) XR_001837055.1	rno-miR-3084a-3p (interacts with) Flrt1	Usp53 (interacts with) XR_001835575.1	XR_001842089.1 (interacts with) Plac9
rno-miR-206-3p (interacts with) XR_595129.2	rno-miR-3544 (interacts with) Sspo	Scn1a (interacts with) XR_001838809.1	XR_001842089.1 (interacts with) Pxmp2
rno-miR-33-5p (interacts with) XR_001842809.1	rno-miR-151-3p (interacts with) Cyp27b1	RGD1306091 (interacts with) XR_001835575.1	XR_001842089.1 (interacts with) Mest
rno-miR-329-5p (interacts with) XR_595129.2	rno-miR-484 (interacts with) Flrt1	Slc16a12 (interacts with) XR_351927.3	XR_001842089.1 (interacts with) Crlf1
rno-miR-291a-3p (interacts with) XR_593045.2	rno-let-7c-5p (interacts with) Acan	Schip1 (interacts with) XR_351927.3	XR_001842089.1 (interacts with) Rprml
rno-miR-92a-1-5p (interacts with) XR_001840558.1	rno-miR-1896 (interacts with) Zfhx2	Tdrd9 (interacts with) XR_001840558.1	XR_001842089.1 (interacts with) Cenpw
rno-miR-3553 (interacts with) XR_592218.2	rno-miR-674-3p (interacts with) Sspo	Tdrd9 (interacts with) XR_001838809.1	XR_001842089.1 (interacts with) Cdkn3
rno-miR-34c-3p (interacts with) TCONS_00040136	rno-miR-34a-5p (interacts with) Flrt1	Tdrd9 (interacts with) XR_592218.2	XR_001842089.1 (interacts with) Ass1
rno-miR-155-3p (interacts with) XR_001835541.1	rno-miR-329-5p (interacts with) Mki67	Sspo (interacts with) XR_001839949.1	XR_001842089.1 (interacts with) Tpmt
rno-miR-501-5p (interacts with) XR_350997.3	rno-let-7e-5p (interacts with) Acan	Adcy1 (interacts with) XR_593044.2	XR_001842089.1 (interacts with) LOC102553868
rno-miR-27a-3p (interacts with) XR_595129.2	rno-let-7g-5p (interacts with) Acan	Adcy1 (interacts with) XR_001841751.1	XR_001842089.1 (interacts with) Fam131c
rno-miR-18a-3p (interacts with) XR_358179.3	rno-miR-709 (interacts with) Acan	Adcy1 (interacts with) XR_001837816.1	XR_001842089.1 (interacts with) Gcat
rno-miR-363-5p (interacts with) XR_351619.3	rno-miR-466c-5p (interacts with) Adgrv1	Adcy1 (interacts with) XR_001842095.1	XR_001842089.1 (interacts with) Cd3g
rno-miR-1-3p (interacts with) XR_595129.2	rno-miR-466c-5p (interacts with) Rassf6	Exph5 (interacts with) XR_001837326.1	XR_001842089.1 (interacts with) Serpinh1
rno-miR-3068-5p (interacts with) XR_595129.2	rno-miR-764-3p (interacts with) Flrt1	Exph5 (interacts with) XR_592022.2	XR_001842089.1 (interacts with) Clec2l
rno-miR-497-5p (interacts with) XR_590319.2	rno-miR-764-3p (interacts with) Sspo	Exph5 (interacts with) XR_001842761.1	XR_001842089.1 (interacts with) Kazald1
rno-miR-1949 (interacts with) XR_595129.2	rno-miR-760-3p (interacts with) Sspo	Il31ra (interacts with) XR_595129.2	XR_001842089.1 (interacts with) Fam64a
rno-miR-743a-5p (interacts with) XR_351619.3	rno-miR-296-3p (interacts with) Sspo	Dnah6 (interacts with) XR_356678.3	XR_001842089.1 (interacts with) Colec11
rno-miR-3557-5p (interacts with) XR_351927.3	rno-miR-296-3p (interacts with) Flrt1	Dnah6 (interacts with) XR_593577.2	XR_001842089.1 (interacts with) Bok
rno-miR-3557-5p (interacts with) XR_358179.3	rno-let-7d-5p (interacts with) Acan	Dnah6 (interacts with) XR_001841875.1	XR_001842089.1 (interacts with) Cd34
rno-miR-3557-5p (interacts with) XR_595129.2	rno-miR-6333 (interacts with) Sspo	Dnah6 (interacts with) XR_358179.3	XR_001842089.1 (interacts with) Cdc20
rno-miR-3560 (interacts with) XR_001842809.1	rno-miR-29a-5p (interacts with) Cenpf	Hecw1 (interacts with) XR_001840558.1	XR_001842089.1 (interacts with) Slc38a5
rno-miR-881-5p (interacts with) XR_351619.3	rno-miR-664-2-5p (interacts with) Flrt1	Hecw1 (interacts with) XR_593577.2	XR_001842089.1 (interacts with) Phactr3
rno-miR-764-3p (interacts with) XR_595129.2	rno-miR-3075 (interacts with) Trim66	Hecw1 (interacts with) XR_001838809.1	XR_001842089.1 (interacts with) Pttg1
rno-miR-764-3p (interacts with) XR_350997.3	rno-miR-3075 (interacts with) Csmd1	Hecw1 (interacts with) XR_001835575.1	XR_001842089.1 (interacts with) Kcnj14
rno-miR-322-5p (interacts with) XR_001840558.1	rno-miR-3075 (interacts with) Sspo	Zfhx2 (interacts with) XR_362089.3	XR_001842089.1 (interacts with) Pou3f1
rno-miR-322-5p (interacts with) TCONS_00014633	rno-miR-337-3p (interacts with) Cenpf	Zfhx2 (interacts with) XR_591557.2	XR_001842089.1 (interacts with) Cd8a
rno-miR-15a-5p (interacts with) XR_590319.2	rno-miR-337-3p (interacts with) Sptbn4	Flrt1 (interacts with) XR_593044.2	XR_001842089.1 (interacts with) RGD1310262
rno-miR-3558-5p (interacts with) TCONS_00040136	rno-miR-200b-5p (interacts with) Mki67	Flrt1 (interacts with) XR_001841751.1	XR_001842089.1 (interacts with) Fez1
rno-miR-16-5p (interacts with) TCONS_00014633	rno-miR-34b-5p (interacts with) Flrt1	Trim66 (interacts with) XR_001837326.1	XR_001842089.1 (interacts with) Aurkb
rno-miR-16-5p (interacts with) XR_590319.2	rno-miR-873-3p (interacts with) Cyp27b1	Trim66 (interacts with) XR_001842696.1	XR_001842089.1 (interacts with) Cdca3
rno-miR-3587 (interacts with) XR_591557.2	rno-miR-326-3p (interacts with) Zfhx2	Trim66 (interacts with) XR_001842810.1	XR_001842089.1 (interacts with) Plk1
rno-miR-871-5p (interacts with) XR_001835575.1	rno-miR-326-3p (interacts with) LOC683404	Trim66 (interacts with) XR_001837130.1	XR_001842089.1 (interacts with) Kifc1
rno-miR-871-5p (interacts with) XR_595129.2	rno-miR-181a-5p (interacts with) LOC103690914	Tfcp2l1 (interacts with) XR_001841745.1	XR_001842089.1 (interacts with) Dok5
rno-miR-871-5p (interacts with) XR_351619.3	rno-miR-181a-5p (interacts with) Fbn2	Gabrb1 (interacts with) XR_001837326.1	XR_001842089.1 (interacts with) Kif23
rno-miR-871-5p (interacts with) XR_350997.3	rno-miR-298-5p (interacts with) Flrt1	Gabrb1 (interacts with) XR_001842696.1	XR_001842089.1 (interacts with) Kif20a
rno-miR-130b-5p (interacts with) XR_592903.2	rno-miR-3577 (interacts with) Flrt1	Gabrb1 (interacts with) XR_001842761.1	XR_001842089.1 (interacts with) Tubb4a
rno-miR-130b-5p (interacts with) XR_001838809.1	rno-miR-7b (interacts with) Cyp27b1	Cntnap2 (interacts with) TCONS_00035754	XR_001842089.1 (interacts with) Rrm2
rno-miR-130b-5p (interacts with) XR_591557.2	rno-miR-103-2-5p (interacts with) LOC103690914	Cntnap2 (interacts with) XR_351927.3	XR_001842089.1 (interacts with) Cblc
rno-miR-1199-3p (interacts with) TCONS_00000078	rno-miR-7a-5p (interacts with) Cyp27b1	Cntnap2 (interacts with) XR_001837055.1	XR_001842089.1 (interacts with) Prc1
rno-miR-1199-3p (interacts with) TCONS_00000051	rno-miR-1306-5p (interacts with) Sptbn4	Dapk1 (interacts with) XR_595129.2	XR_001842089.1 (interacts with) Ttll9
rno-miR-532-3p (interacts with) TCONS_00040136	rno-miR-3561-5p (interacts with) Mki67	Papln (interacts with) ENSRNOT00000079756	XR_001842089.1 (interacts with) Cpxm1
rno-miR-126b (interacts with) TCONS_00040136	rno-miR-871-3p (interacts with) Mki67	Papln (interacts with) XR_001837055.1	XR_001842089.1 (interacts with) P2ry1
rno-miR-3569 (interacts with) XR_595129.2	rno-miR-497-5p (interacts with) Mki67	Fras1 (interacts with) XR_001841751.1	XR_001842089.1 (interacts with) Doc2g
rno-miR-466b-3p (interacts with) XR_001841745.1	rno-let-7a-5p (interacts with) Acan	Fras1 (interacts with) XR_001837816.1	XR_001842089.1 (interacts with) Aunip
rno-miR-466b-3p (interacts with) ENSRNOT00000088342	rno-miR-130a-5p (interacts with) Cenpf	Fras1 (interacts with) XR_001842095.1	XR_001842089.1 (interacts with) Ttk
rno-miR-30c-1-3p (interacts with) XR_351927.3	rno-miR-6334 (interacts with) Flrt1	Fras1 (interacts with) XR_351927.3	XR_001842089.1 (interacts with) Ckap2l
rno-miR-125a-3p (interacts with) XR_001839864.1	rno-miR-423-5p (interacts with) Sspo	Tnfaip8 (interacts with) XR_001842095.1	XR_001842089.1 (interacts with) Fndc5
rno-miR-103-1-5p (interacts with) XR_595129.2	rno-miR-423-5p (interacts with) Trim66	Tnfaip8 (interacts with) XR_597359.2	XR_001842089.1 (interacts with) Tpx2
rno-miR-128-1-5p (interacts with) TCONS_00030972	rno-miR-423-5p (interacts with) Zfhx2	Tnfaip8 (interacts with) ENSRNOT00000079756	XR_001842089.1 (interacts with) Kif18b
rno-miR-7a-1-3p (interacts with) TCONS_00040136	rno-miR-6314 (interacts with) Sspo	Tnfaip8 (interacts with) XR_351927.3	XR_001842089.1 (interacts with) Fam83d
rno-miR-199a-5p (interacts with) XR_001842044.1	rno-miR-92a-2-5p (interacts with) Zfhx2	Slc9a3 (interacts with) TCONS_00035754	XR_001842089.1 (interacts with) Anlnl1
rno-miR-23a-3p (interacts with) XR_595129.2	rno-miR-466b-5p (interacts with) Adgra1	Slc9a3 (interacts with) XR_351619.3	XR_001842089.1 (interacts with) Nusap1
rno-miR-142-5p (interacts with) XR_351619.3	rno-miR-31b (interacts with) Rassf6	Nfasc (interacts with) XR_593045.2	XR_001842089.1 (interacts with) Ccna2
rno-miR-3084b-5p (interacts with) XR_595129.2	rno-miR-26a-5p (interacts with) Rassf6	Nfasc (interacts with) XR_001839864.1	XR_001842089.1 (interacts with) Melk
rno-miR-337-3p (interacts with) XR_001842804.1	rno-let-7a-2-3p (interacts with) Mki67	Trank1 (interacts with) XR_001841745.1	XR_001842089.1 (interacts with) Xkr5
rno-miR-3084a-5p (interacts with) XR_595129.2	rno-miR-103-1-5p (interacts with) Arnt2	LOC108348118 (interacts with) XR_351619.3	XR_001842089.1 (interacts with) Kif4a
rno-miR-300-5p (interacts with) XR_595129.2	rno-miR-103-1-5p (interacts with) Cenpf	Chst15 (interacts with) XR_001839949.1	XR_001842089.1 (interacts with) Dusp15
rno-miR-3543 (interacts with) XR_595129.2	rno-miR-103-1-5p (interacts with) Myh6	Chst15 (interacts with) XR_001840372.1	XR_001842089.1 (interacts with) Anln
rno-miR-743b-3p (interacts with) XR_351619.3	rno-miR-103-1-5p (interacts with) LOC103690914	Chst15 (interacts with) XR_358179.3	XR_001842089.1 (interacts with) Fgf12
rno-miR-743b-3p (interacts with) XR_595129.2	rno-miR-103-1-5p (interacts with) Myh7	Chst15 (interacts with) XR_001841875.1	XR_001842089.1 (interacts with) Fkbp4
rno-miR-361-3p (interacts with) XR_001840558.1	rno-miR-26b-5p (interacts with) Rassf6	Chst15 (interacts with) XR_592022.2	XR_001842089.1 (interacts with) B3gat1
rno-miR-541-5p (interacts with) XR_351927.3	rno-miR-20b-3p (interacts with) Sspo	Chst15 (interacts with) XR_001835575.1	XR_001842089.1 (interacts with) Aldh4a1
rno-miR-3584-5p (interacts with) TCONS_00029721	rno-let-7i-5p (interacts with) Acan	Frmpd4 (interacts with) XR_358179.3	XR_001842089.1 (interacts with) Sgo2
rno-miR-3584-5p (interacts with) XR_592218.2	rno-miR-3561-3p (interacts with) Mki67	Frmpd4 (interacts with) XR_001835575.1	XR_001842089.1 (interacts with) Tut1
rno-miR-664-3p (interacts with) XR_361759.3	rno-miR-486 (interacts with) Mki67	Rims1 (interacts with) XR_593577.2	XR_001842089.1 (interacts with) Adamtsl2
rno-miR-664-3p (interacts with) XR_595129.2	rno-let-7g-3p (interacts with) Mki67	Rims1 (interacts with) XR_592218.2	XR_001842089.1 (interacts with) Ccnf
rno-miR-6320 (interacts with) XR_595129.2	rno-miR-322-5p (interacts with) Mki67	Rims1 (interacts with) XR_001841745.1	XR_001842089.1 (interacts with) Bub1b
rno-miR-3064-5p (interacts with) XR_595129.2	rno-miR-675-3p (interacts with) Rassf6	Anks1b (interacts with) XR_595129.2	XR_001842089.1 (interacts with) Top2a
rno-miR-511-5p (interacts with) XR_595129.2	rno-miR-207 (interacts with) Flrt1	Csmd1 (interacts with) XR_593095.2	XR_001842089.1 (interacts with) Sypl2
rno-miR-128-2-5p (interacts with) TCONS_00030972	rno-miR-207 (interacts with) Adgrv1	Csmd1 (interacts with) XR_001839949.1	XR_001842089.1 (interacts with) Erfe
rno-miR-107-5p (interacts with) XR_595129.2	rno-miR-207 (interacts with) Myh6	Csmd1 (interacts with) XR_001837130.1	XR_001842089.1 (interacts with) Uhrf1
rno-miR-107-5p (interacts with) XR_001842095.1	rno-miR-207 (interacts with) Cenpf	Csmd1 (interacts with) XR_592022.2	XR_001842089.1 (interacts with) Pcdh15
rno-miR-27b-3p (interacts with) XR_595129.2	rno-miR-207 (interacts with) Myh7	Csmd1 (interacts with) XR_001835575.1	XR_001842089.1 (interacts with) LOC102556288
rno-miR-148a-5p (interacts with) XR_595129.2	rno-miR-212-3p (interacts with) Mki67	Pkhd1 (interacts with) XR_001839477.1	XR_001842089.1 (interacts with) Exo1
rno-miR-148a-5p (interacts with) XR_351619.3	rno-miR-149-5p (interacts with) Flrt1	Pkhd1 (interacts with) XR_593577.2	XR_001842089.1 (interacts with) Clcnkb
rno-miR-466b-2-3p>rno-miR-466b-4-3p (interacts with) ENSRNOT00000088342	rno-miR-149-5p (interacts with) Sspo	Pkhd1 (interacts with) XR_001841745.1	XR_001842089.1 (interacts with) Acsl6
rno-miR-466b-2-3p>rno-miR-466b-4-3p (interacts with) XR_001837055.1	rno-miR-615 (interacts with) Col15a1	Wnt2b (interacts with) XR_592022.2	XR_001842089.1 (interacts with) C1qtnf7
rno-miR-877 (interacts with) XR_595129.2	rno-miR-615 (interacts with) Sspo	Wnt2b (interacts with) XR_358179.3	XR_001842089.1 (interacts with) Cdca2
rno-miR-190a-3p (interacts with) XR_001837055.1	rno-miR-132-3p (interacts with) Mki67	Wnt2b (interacts with) XR_350997.3	XR_001842089.1 (interacts with) Pax9
rno-miR-204-3p (interacts with) XR_595129.2	rno-miR-210-5p (interacts with) Sspo	Wnt2b (interacts with) XR_595129.2	XR_001842089.1 (interacts with) Klhl34
rno-miR-204-3p (interacts with) XR_350997.3	rno-miR-128-3p (interacts with) Sspo	Pkd1l1 (interacts with) XR_594808.2	XR_001842089.1 (interacts with) Nalcn
rno-miR-30a-3p (interacts with) XR_593045.2	rno-miR-421-3p (interacts with) Mki67	Pkd1l1 (interacts with) XR_001842044.1	XR_001842089.1 (interacts with) LOC100911734
rno-miR-30a-3p (interacts with) XR_350997.3	rno-miR-6321 (interacts with) Sspo	Pkd1l1 (interacts with) XR_358179.3	XR_001842089.1 (interacts with) Dtl
rno-miR-30a-3p (interacts with) XR_595129.2	rno-miR-6321 (interacts with) Aspm	Pkd1l1 (interacts with) XR_001835575.1	XR_001842089.1 (interacts with) Rab37
rno-miR-3065-5p (interacts with) TCONS_00040136	rno-miR-6321 (interacts with) Mastl	Pkd1l1 (interacts with) XR_595129.2	XR_001842089.1 (interacts with) Zim1
rno-miR-30e-3p (interacts with) XR_593045.2	rno-miR-466d (interacts with) Inhba	Arnt2 (interacts with) XR_593095.2	XR_001842089.1 (interacts with) E2f8
rno-miR-30e-3p (interacts with) XR_350997.3	rno-miR-466d (interacts with) LOC681458	Arnt2 (interacts with) XR_001838971.1	XR_001842089.1 (interacts with) Kif24
rno-miR-30e-3p (interacts with) XR_595129.2	rno-miR-466d (interacts with) Flrt1	Arnt2 (interacts with) XR_001841875.1	XR_001842089.1 (interacts with) Gvinp1
rno-miR-6321 (interacts with) XR_594808.2	rno-miR-466d (interacts with) Nr4a2	Arnt2 (interacts with) XR_595129.2	XR_001842089.1 (interacts with) Espl1
rno-miR-351-5p (interacts with) XR_595129.2	rno-miR-130b-5p (interacts with) Cenpe		XR_001842089.1 (interacts with) E2f7
rno-miR-665 (interacts with) XR_001839002.1	rno-miR-130b-5p (interacts with) Cenpf		XR_001842089.1 (interacts with) Gpsm1
rno-miR-665 (interacts with) XR_350997.3	rno-miR-10b-3p (interacts with) Mki67		XR_001842089.1 (interacts with) Mki67
rno-miR-202-5p (interacts with) XR_001837055.1	rno-miR-125b-2-3p (interacts with) Mastl		XR_001842089.1 (interacts with) Zfp185
rno-miR-3596c (interacts with) XR_001837055.1	rno-miR-181b-2-3p (interacts with) Mki67		XR_001842089.1 (interacts with) Kntc1
rno-miR-218a-5p (interacts with) XR_595129.2	rno-miR-124-5p (interacts with) Rassf6		XR_001842089.1 (interacts with) Cit
rno-miR-632 (interacts with) XR_595129.2	rno-miR-667-3p (interacts with) Mki67		XR_001842089.1 (interacts with) Schip1
rno-miR-185-3p (interacts with) XR_001842809.1	rno-miR-370-3p (interacts with) Flrt1		XR_001842089.1 (interacts with) Fras1
rno-miR-6316 (interacts with) XR_595129.2	rno-miR-26b-3p (interacts with) Mki67		XR_591602.2 (interacts with) Ns5atp9
rno-miR-6316 (interacts with) XR_001838809.1	rno-miR-224-5p (interacts with) Mastl		XR_591602.2 (interacts with) Manf
rno-miR-155-5p (interacts with) XR_595129.2	rno-miR-24-3p (interacts with) Flrt1		XR_591602.2 (interacts with) Mest
rno-miR-466c-3p (interacts with) ENSRNOT00000088342	rno-miR-349 (interacts with) Mki67		XR_591602.2 (interacts with) Pacrg
rno-miR-499-3p (interacts with) XR_001837055.1	rno-miR-133c (interacts with) Mki67		XR_591602.2 (interacts with) Crlf1
rno-miR-207 (interacts with) XR_595129.2	rno-miR-1956-3p (interacts with) Sspo		XR_591602.2 (interacts with) Cdkn3
rno-miR-207 (interacts with) XR_596471.1	rno-miR-1956-5p (interacts with) Col1a1		XR_591602.2 (interacts with) Ntsr2
rno-miR-30d-3p (interacts with) XR_001842804.1	rno-miR-1956-5p (interacts with) Col3a1		XR_591602.2 (interacts with) Tubb3
rno-miR-30d-3p (interacts with) XR_350997.3	rno-miR-1956-5p (interacts with) Sspo		XR_591602.2 (interacts with) Kdelr3
rno-miR-30d-3p (interacts with) XR_593045.2	rno-miR-17-2-3p (interacts with) Mki67		XR_591602.2 (interacts with) Mtfp1
rno-miR-30d-3p (interacts with) XR_595129.2	rno-miR-539-3p (interacts with) Mastl		XR_591602.2 (interacts with) Fam131c
rno-miR-26a-3p (interacts with) XR_595129.2	rno-miR-107-5p (interacts with) Arnt2		XR_591602.2 (interacts with) Lum
rno-miR-26a-3p (interacts with) TCONS_00040136	rno-miR-107-5p (interacts with) Gvinp1		XR_591602.2 (interacts with) Ywhah
rno-miR-6216 (interacts with) XR_351619.3	rno-miR-107-5p (interacts with) LOC103690914		XR_591602.2 (interacts with) Cblc
rno-miR-6216 (interacts with) XR_592218.2	rno-miR-107-5p (interacts with) Cenpe		XR_591602.2 (interacts with) Cd34
rno-miR-6216 (interacts with) XR_591557.2	rno-miR-107-5p (interacts with) Myh7		XR_591602.2 (interacts with) Plpp7
rno-miR-148b-5p (interacts with) XR_595129.2	rno-miR-107-5p (interacts with) Myh6		XR_591602.2 (interacts with) Dok5
rno-miR-6331 (interacts with) XR_595129.2	rno-miR-107-5p (interacts with) Cenpf		XR_591602.2 (interacts with) Cd8a
rno-miR-376c-3p (interacts with) XR_595129.2	rno-miR-381-3p (interacts with) Mastl		XR_591602.2 (interacts with) Lonrf1
rno-miR-544-3p (interacts with) XR_595129.2	rno-miR-146b-3p (interacts with) Mki67		XR_591602.2 (interacts with) Dusp8
rno-miR-666-3p (interacts with) XR_594808.2	rno-miR-325-3p (interacts with) Mki67		XR_591602.2 (interacts with) Rrm2
rno-miR-30c-2-3p (interacts with) XR_351927.3	rno-miR-667-5p (interacts with) Sspo		XR_591602.2 (interacts with) Xkr5
rno-miR-298-5p (interacts with) TCONS_00007406	rno-miR-667-5p (interacts with) Mki67		XR_591602.2 (interacts with) Aurkb
rno-miR-298-5p (interacts with) XR_001839864.1	rno-miR-146a-3p (interacts with) Mki67		XR_591602.2 (interacts with) Prss12
rno-miR-298-5p (interacts with) XR_001841875.1	rno-miR-483-3p (interacts with) Myh6		XR_591602.2 (interacts with) Kcnj14
rno-miR-370-3p (interacts with) XR_350997.3	rno-miR-483-3p (interacts with) Arhgef16		XR_591602.2 (interacts with) Dbh
rno-miR-452-5p (interacts with) XR_595129.2	rno-miR-3065-3p (interacts with) Col1a2		XR_591602.2 (interacts with) Ppef2
rno-miR-376b-3p (interacts with) XR_595129.2	rno-miR-3065-3p (interacts with) Col1a1		XR_591602.2 (interacts with) Melk
rno-miR-320-5p (interacts with) XR_596471.1	rno-miR-3557-3p (interacts with) Sspo		XR_591602.2 (interacts with) Kifc1
rno-miR-107-3p (interacts with) XR_001842809.1	rno-miR-653-3p (interacts with) Flrt1		XR_591602.2 (interacts with) Rdh13
rno-miR-107-3p (interacts with) XR_594808.2	rno-miR-653-3p (interacts with) Mki67		XR_591602.2 (interacts with) Slamf1
rno-miR-103-3p (interacts with) XR_001842809.1	rno-miR-218a-5p (interacts with) LOC103690914		XR_591602.2 (interacts with) Depdc1
rno-miR-103-3p (interacts with) XR_594808.2	rno-miR-218a-5p (interacts with) Mki67		XR_591602.2 (interacts with) Pbk
rno-miR-139-5p (interacts with) XR_594808.2	rno-miR-6318 (interacts with) Sspo		XR_591602.2 (interacts with) Ttll9
rno-miR-466d (interacts with) XR_001841745.1	rno-miR-6332 (interacts with) Flrt1		XR_591602.2 (interacts with) Cenpi
rno-miR-466d (interacts with) TCONS_00001260	rno-miR-6332 (interacts with) Sspo		XR_591602.2 (interacts with) Tut1
rno-miR-466d (interacts with) XR_593095.2	rno-miR-452-3p (interacts with) Mki67		XR_591602.2 (interacts with) Nusap1
rno-miR-466d (interacts with) XR_350997.3	rno-miR-221-5p (interacts with) Sspo		XR_591602.2 (interacts with) Shcbp1
rno-miR-466d (interacts with) XR_595129.2	rno-miR-876 (interacts with) Mki67		XR_591602.2 (interacts with) Syt5
rno-miR-466d (interacts with) XR_596471.1	rno-miR-672-3p (interacts with) Sspo		XR_591602.2 (interacts with) Kif23
rno-miR-466d (interacts with) XR_001842761.1	rno-miR-320-5p (interacts with) LOC100912218		XR_591602.2 (interacts with) Uhrf1
rno-miR-466d (interacts with) ENSRNOT00000086066	rno-miR-320-5p (interacts with) Myh7		XR_591602.2 (interacts with) Racgap1
rno-miR-466d (interacts with) ENSRNOT00000079756	rno-miR-320-5p (interacts with) Myh6		XR_591602.2 (interacts with) Ttk
rno-miR-466d (interacts with) XR_351619.3	rno-miR-320-5p (interacts with) Flrt1		XR_591602.2 (interacts with) Sapcd2
rno-miR-466d (interacts with) XR_593044.2	rno-miR-320-5p (interacts with) Mki67		XR_591602.2 (interacts with) P2ry1
rno-miR-466d (interacts with) XR_001842405.1	rno-miR-125a-3p (interacts with) Mki67		XR_591602.2 (interacts with) Aldh4a1
rno-miR-153-5p (interacts with) XR_001839864.1	rno-miR-361-3p (interacts with) Flrt1		XR_591602.2 (interacts with) Ccne2
rno-miR-153-5p (interacts with) XR_351619.3	rno-miR-361-3p (interacts with) Mki67		XR_591602.2 (interacts with) Ccna2
rno-miR-153-5p (interacts with) XR_001838551.1	rno-miR-361-3p (interacts with) Sspo		XR_591602.2 (interacts with) Pax9
rno-miR-153-5p (interacts with) XR_350997.3	rno-miR-29a-3p (interacts with) Col1a2		XR_591602.2 (interacts with) Erfe
rno-miR-153-5p (interacts with) XR_595129.2	rno-miR-29a-3p (interacts with) Col1a1		XR_591602.2 (interacts with) Sbk2
rno-miR-130a-5p (interacts with) XR_595129.2	rno-miR-326-5p (interacts with) Zfhx2		XR_591602.2 (interacts with) Ccnf
rno-miR-33-3p (interacts with) XR_595129.2	rno-miR-326-5p (interacts with) Sspo		XR_591602.2 (interacts with) Sgo2
rno-miR-29a-5p (interacts with) XR_593044.2	rno-miR-328a-5p (interacts with) Sspo		XR_591602.2 (interacts with) Themis
rno-miR-29a-5p (interacts with) XR_350997.3	rno-miR-29c-3p (interacts with) Col1a2		XR_591602.2 (interacts with) Kcnk2
rno-miR-29a-5p (interacts with) XR_595129.2	rno-miR-29c-3p (interacts with) Col1a1		XR_591602.2 (interacts with) Myom3
rno-miR-466b-5p (interacts with) ENSRNOT00000086066	rno-miR-191a-3p (interacts with) Mki67		XR_591602.2 (interacts with) Trim7
rno-miR-466b-5p (interacts with) XR_001840372.1	rno-miR-214-3p (interacts with) Sspo		XR_591602.2 (interacts with) Anlnl1
rno-miR-466b-5p (interacts with) XR_350997.3	rno-miR-214-3p (interacts with) Col1a2		XR_591602.2 (interacts with) Galnt13
rno-miR-466b-5p (interacts with) ENSRNOT00000079756	rno-miR-214-3p (interacts with) Col1a1		XR_591602.2 (interacts with) Anln
rno-miR-466b-5p (interacts with) XR_351619.3	rno-miR-29b-3p (interacts with) Col1a2		XR_591602.2 (interacts with) Sez6l2
rno-miR-466b-5p (interacts with) XR_595129.2	rno-miR-29b-3p (interacts with) Col1a1		XR_591602.2 (interacts with) Ankle1
rno-miR-24-2-5p (interacts with) XR_594808.2	rno-miR-3562 (interacts with) Sspo		XR_591602.2 (interacts with) Tfrc
rno-miR-1297 (interacts with) XR_595129.2	rno-miR-3552 (interacts with) Sspo		XR_591602.2 (interacts with) Sypl2
rno-miR-1297 (interacts with) XR_592698.1	rno-miR-673-5p (interacts with) Sspo		XR_591602.2 (interacts with) Ect2
rno-miR-1297 (interacts with) XR_001838041.1	rno-miR-181b-5p (interacts with) LOC103690914		XR_591602.2 (interacts with) Pnpla3
rno-miR-761 (interacts with) XR_358881.3	rno-miR-181b-5p (interacts with) Fbn2		XR_591602.2 (interacts with) Ephb1
rno-miR-214-3p (interacts with) XR_358881.3	rno-miR-181d-5p (interacts with) LOC103690914		XR_591602.2 (interacts with) Myh6
rno-miR-411-3p (interacts with) XR_592698.1	rno-miR-181d-5p (interacts with) Fbn2		XR_591602.2 (interacts with) Sntb1
rno-miR-411-3p (interacts with) XR_001838041.1	rno-miR-3542 (interacts with) Mki67		XR_591602.2 (interacts with) Adamtsl2
rno-miR-297 (interacts with) XR_591557.2	rno-miR-153-5p (interacts with) Pof1b		XR_591602.2 (interacts with) Cd109
rno-miR-297 (interacts with) XR_593095.2	rno-miR-153-5p (interacts with) Polq		XR_591602.2 (interacts with) Top2a
rno-miR-297 (interacts with) XR_595129.2	rno-miR-153-5p (interacts with) Adgrv1		XR_591602.2 (interacts with) C1qtnf7
rno-miR-297 (interacts with) XR_351619.3	rno-miR-153-5p (interacts with) Cenpe		XR_591602.2 (interacts with) Sema3c
rno-miR-101b-3p (interacts with) XR_594808.2	rno-miR-153-5p (interacts with) Mki67		XR_591602.2 (interacts with) Lrat
rno-miR-3065-3p (interacts with) XR_001837055.1	rno-miR-3068-5p (interacts with) Mki67		XR_591602.2 (interacts with) Acsl6
rno-miR-101a-3p (interacts with) XR_594808.2	rno-miR-761 (interacts with) Col1a2		XR_591602.2 (interacts with) Iqgap3
rno-miR-598-3p (interacts with) XR_001837055.1	rno-miR-761 (interacts with) Col1a1		XR_591602.2 (interacts with) LOC102553001
rno-miR-338-3p (interacts with) XR_001837055.1	rno-miR-666-3p (interacts with) Sptbn4		XR_591602.2 (interacts with) Cdca2
rno-miR-3548 (interacts with) XR_594808.2	rno-miR-666-3p (interacts with) Sspo		XR_591602.2 (interacts with) Mastl
rno-miR-383-3p (interacts with) XR_594808.2	rno-miR-297 (interacts with) Rassf6		XR_591602.2 (interacts with) Fam78a
rno-miR-383-3p (interacts with) XR_001837055.1	rno-miR-297 (interacts with) LOC103690914		XR_591602.2 (interacts with) Dtl
rno-miR-34a-3p (interacts with) XR_001837055.1	rno-miR-3594-5p (interacts with) Sspo		XR_591602.2 (interacts with) Diaph3
rno-miR-673-5p (interacts with) XR_001837055.1	rno-miR-6331 (interacts with) Mki67		XR_591602.2 (interacts with) E2f7
rno-miR-3584-3p (interacts with) XR_592698.1	rno-miR-3064-3p (interacts with) LOC103690914		XR_591602.2 (interacts with) Igsf1
rno-miR-3584-3p (interacts with) XR_001838041.1	rno-miR-138-5p (interacts with) Mki67		XR_591602.2 (interacts with) Kif14
rno-miR-191a-3p (interacts with) XR_595129.2	rno-miR-665 (interacts with) Flrt1		XR_591602.2 (interacts with) Zfp711
rno-miR-191a-3p (interacts with) XR_592698.1	rno-miR-665 (interacts with) Sspo		XR_591602.2 (interacts with) Slc44a5
rno-miR-191a-3p (interacts with) XR_001838041.1	rno-miR-665 (interacts with) Col1a2		XR_591602.2 (interacts with) RGD1560034
rno-miR-17-2-3p (interacts with) XR_594808.2	rno-miR-665 (interacts with) Col3a1		XR_591602.2 (interacts with) Cenpe
rno-miR-17-2-3p (interacts with) XR_592698.1	rno-miR-665 (interacts with) Col1a1		XR_591602.2 (interacts with) Elfn2
rno-miR-17-2-3p (interacts with) XR_001838041.1	rno-miR-145-5p (interacts with) Mki67		XR_591602.2 (interacts with) Zim1
			XR_591602.2 (interacts with) Cit
			XR_591602.2 (interacts with) Nalcn
			XR_591602.2 (interacts with) Mki67
			XR_591602.2 (interacts with) Gpsm1
			XR_591602.2 (interacts with) Kntc1
			XR_591602.2 (interacts with) Parpbp
			XR_591602.2 (interacts with) Myo16
			XR_591602.2 (interacts with) Kctd4
			XR_591602.2 (interacts with) Igsf10
			XR_591602.2 (interacts with) Cenpf
			XR_591602.2 (interacts with) Inhba
			XR_591602.2 (interacts with) Slco5a1
			XR_591602.2 (interacts with) Arfgef3
			XR_591602.2 (interacts with) Polq
			XR_591602.2 (interacts with) Kcnj12
			XR_591602.2 (interacts with) Fras1
			XR_591602.2 (interacts with) Flrt1
			XR_597359.2 (interacts with) Hist1h2ai
			XR_597359.2 (interacts with) LOC680322
			XR_597359.2 (interacts with) LOC103690190
			XR_597359.2 (interacts with) Hist1h3a
			XR_597359.2 (interacts with) LOC100910554
			XR_597359.2 (interacts with) LOC100910200
			XR_597359.2 (interacts with) Hist1h2bcl1
			XR_597359.2 (interacts with) LOC100360754
			XR_597359.2 (interacts with) Higd1b
			XR_597359.2 (interacts with) Pacrg
			XR_597359.2 (interacts with) RGD1311933
			XR_597359.2 (interacts with) LOC102553868
			XR_597359.2 (interacts with) Klk12
			XR_597359.2 (interacts with) Crybb1
			XR_597359.2 (interacts with) Pxmp2
			XR_597359.2 (interacts with) Ckb
			XR_597359.2 (interacts with) Plac9
			XR_597359.2 (interacts with) Wfdc1
			XR_597359.2 (interacts with) Mtfp1
			XR_597359.2 (interacts with) Kdelr3
			XR_597359.2 (interacts with) Phactr3
			XR_597359.2 (interacts with) Nek2l1
			XR_597359.2 (interacts with) Eno3
			XR_597359.2 (interacts with) Rdh12
			XR_597359.2 (interacts with) Inha
			XR_597359.2 (interacts with) Nuf2
			XR_597359.2 (interacts with) Lad1
			XR_597359.2 (interacts with) Hacd1
			XR_597359.2 (interacts with) Higd1a
			XR_597359.2 (interacts with) Cenpu
			XR_597359.2 (interacts with) Nnat
			XR_597359.2 (interacts with) Rab3a
			XR_597359.2 (interacts with) Gcat
			XR_597359.2 (interacts with) Fam131c
			XR_597359.2 (interacts with) Ces1c
			XR_597359.2 (interacts with) Knstrn
			XR_597359.2 (interacts with) Card9
			XR_597359.2 (interacts with) Fam64a
			XR_597359.2 (interacts with) Tuba4a
			XR_597359.2 (interacts with) Clec2l
			XR_597359.2 (interacts with) Cdca8
			XR_597359.2 (interacts with) Nrep
			XR_597359.2 (interacts with) Slc38a5
			XR_597359.2 (interacts with) Arg1
			XR_597359.2 (interacts with) Lrrc43
			XR_597359.2 (interacts with) Casq1
			XR_597359.2 (interacts with) Klk14
			XR_597359.2 (interacts with) Colec11
			XR_597359.2 (interacts with) Pipox
			XR_597359.2 (interacts with) Krt76
			XR_597359.2 (interacts with) Kif22
			XR_597359.2 (interacts with) Cdc20
			XR_597359.2 (interacts with) Serpinb7
			XR_597359.2 (interacts with) Fndc5
			XR_597359.2 (interacts with) Cblc
			XR_597359.2 (interacts with) Kcne1
			XR_597359.2 (interacts with) LOC498368
			XR_597359.2 (interacts with) Tubb4a
			XR_597359.2 (interacts with) Fez1
			XR_597359.2 (interacts with) Rrm2
			XR_597359.2 (interacts with) Dcxr
			XR_597359.2 (interacts with) Prnd
			XR_597359.2 (interacts with) Chit1
			XR_597359.2 (interacts with) Ccna2
			XR_597359.2 (interacts with) LOC691970
			XR_597359.2 (interacts with) Prc1
			XR_597359.2 (interacts with) Ccne2
			XR_597359.2 (interacts with) Tpx2
			XR_597359.2 (interacts with) Nusap1
			XR_597359.2 (interacts with) Prkar1b
			XR_597359.2 (interacts with) Vil1
			XR_597359.2 (interacts with) Tll2
			XR_597359.2 (interacts with) Tut1
			XR_597359.2 (interacts with) Kifc1
			XR_597359.2 (interacts with) Gcgr
			XR_597359.2 (interacts with) Kctd8
			XR_597359.2 (interacts with) Nek2
			XR_597359.2 (interacts with) Mep1a
			XR_597359.2 (interacts with) Dusp15
			XR_597359.2 (interacts with) Aldh4a1
			XR_597359.2 (interacts with) Ttll9
			XR_597359.2 (interacts with) Uhrf1
			XR_597359.2 (interacts with) Cdc6
			XR_597359.2 (interacts with) Itih3
			XR_597359.2 (interacts with) Kif4a
			XR_597359.2 (interacts with) Anlnl1
			XR_597359.2 (interacts with) Kirrel3
			XR_597359.2 (interacts with) Wdr66
			XR_597359.2 (interacts with) Ghrhr
			XR_597359.2 (interacts with) Sv2a
			XR_597359.2 (interacts with) Sez6l2
			XR_597359.2 (interacts with) LOC108348159
			XR_597359.2 (interacts with) Bub1b
			XR_597359.2 (interacts with) Kif18b
			XR_597359.2 (interacts with) Mybl2
			XR_597359.2 (interacts with) Myh6
			XR_597359.2 (interacts with) Lep
			XR_597359.2 (interacts with) Ephb1
			XR_597359.2 (interacts with) Kif11
			XR_597359.2 (interacts with) Fbxl22
			XR_597359.2 (interacts with) Acsl6
			XR_597359.2 (interacts with) Clcnkb
			XR_597359.2 (interacts with) Iqgap3
			XR_597359.2 (interacts with) Rab37
			XR_597359.2 (interacts with) Slc44a5
			XR_597359.2 (interacts with) Col15a1
			XR_597359.2 (interacts with) Igsf1
			XR_597359.2 (interacts with) Gpsm1
			XR_597359.2 (interacts with) Schip1
			XR_597359.2 (interacts with) Tnfaip8
			ENSRNOT00000089581 (interacts with) LOC100364435
			ENSRNOT00000089581 (interacts with) Hist1h2bk
			ENSRNOT00000089581 (interacts with) Hist1h1b
			ENSRNOT00000089581 (interacts with) LOC100365043
			ENSRNOT00000089581 (interacts with) Hist1h3a
			ENSRNOT00000089581 (interacts with) Hist1h1a
			ENSRNOT00000089581 (interacts with) Hbe1
			ENSRNOT00000089581 (interacts with) Cd3g
			ENSRNOT00000089581 (interacts with) Manf
			ENSRNOT00000089581 (interacts with) Aspdh
			ENSRNOT00000089581 (interacts with) Plac9
			ENSRNOT00000089581 (interacts with) Birc5
			ENSRNOT00000089581 (interacts with) Cdk1
			ENSRNOT00000089581 (interacts with) Crlf1
			ENSRNOT00000089581 (interacts with) Ass1
			ENSRNOT00000089581 (interacts with) Ywhah
			ENSRNOT00000089581 (interacts with) Clec11a
			ENSRNOT00000089581 (interacts with) Serpinh1
			ENSRNOT00000089581 (interacts with) Nuf2
			ENSRNOT00000089581 (interacts with) Fam131c
			ENSRNOT00000089581 (interacts with) Alas1
			ENSRNOT00000089581 (interacts with) Clec2l
			ENSRNOT00000089581 (interacts with) Cd34
			ENSRNOT00000089581 (interacts with) Cdca3
			ENSRNOT00000089581 (interacts with) Fam64a
			ENSRNOT00000089581 (interacts with) Igfbp5
			ENSRNOT00000089581 (interacts with) Ckap2
			ENSRNOT00000089581 (interacts with) Slc17a7
			ENSRNOT00000089581 (interacts with) Cblc
			ENSRNOT00000089581 (interacts with) Slc38a5
			ENSRNOT00000089581 (interacts with) Lonrf1
			ENSRNOT00000089581 (interacts with) Dok5
			ENSRNOT00000089581 (interacts with) Fndc5
			ENSRNOT00000089581 (interacts with) Phactr3
			ENSRNOT00000089581 (interacts with) Nrep
			ENSRNOT00000089581 (interacts with) Kcnj14
			ENSRNOT00000089581 (interacts with) Cpxm1
			ENSRNOT00000089581 (interacts with) Fam83d
			ENSRNOT00000089581 (interacts with) Cd8a
			ENSRNOT00000089581 (interacts with) Cep72
			ENSRNOT00000089581 (interacts with) Kifc1
			ENSRNOT00000089581 (interacts with) Kif20a
			ENSRNOT00000089581 (interacts with) Dusp8
			ENSRNOT00000089581 (interacts with) Sgo2
			ENSRNOT00000089581 (interacts with) Cntln
			ENSRNOT00000089581 (interacts with) Fkbp4
			ENSRNOT00000089581 (interacts with) Tmem266
			ENSRNOT00000089581 (interacts with) Dusp15
			ENSRNOT00000089581 (interacts with) Ttll9
			ENSRNOT00000089581 (interacts with) Dbh
			ENSRNOT00000089581 (interacts with) Prc1
			ENSRNOT00000089581 (interacts with) Nusap1
			ENSRNOT00000089581 (interacts with) Eme1
			ENSRNOT00000089581 (interacts with) Prkar1b
			ENSRNOT00000089581 (interacts with) Sypl2
			ENSRNOT00000089581 (interacts with) Racgap1
			ENSRNOT00000089581 (interacts with) Syt5
			ENSRNOT00000089581 (interacts with) Rdh13
			ENSRNOT00000089581 (interacts with) Tut1
			ENSRNOT00000089581 (interacts with) Doc2g
			ENSRNOT00000089581 (interacts with) Atp1a3
			ENSRNOT00000089581 (interacts with) Anlnl1
			ENSRNOT00000089581 (interacts with) Kif18b
			ENSRNOT00000089581 (interacts with) Aldh4a1
			ENSRNOT00000089581 (interacts with) Sbk2
			ENSRNOT00000089581 (interacts with) Uhrf1
			ENSRNOT00000089581 (interacts with) Col1a2
			ENSRNOT00000089581 (interacts with) Cd109
			ENSRNOT00000089581 (interacts with) Cdc6
			ENSRNOT00000089581 (interacts with) Adamtsl2
			ENSRNOT00000089581 (interacts with) Bub1b
			ENSRNOT00000089581 (interacts with) Lrrn2
			ENSRNOT00000089581 (interacts with) Scn4b
			ENSRNOT00000089581 (interacts with) B3gat1
			ENSRNOT00000089581 (interacts with) Kif4a
			ENSRNOT00000089581 (interacts with) Sez6l2
			ENSRNOT00000089581 (interacts with) Erfe
			ENSRNOT00000089581 (interacts with) Ccnf
			ENSRNOT00000089581 (interacts with) Kcnk2
			ENSRNOT00000089581 (interacts with) Fads2
			ENSRNOT00000089581 (interacts with) Anln
			ENSRNOT00000089581 (interacts with) LOC102556288
			ENSRNOT00000089581 (interacts with) Sel1l3
			ENSRNOT00000089581 (interacts with) Pcdh15
			ENSRNOT00000089581 (interacts with) Exo1
			ENSRNOT00000089581 (interacts with) C1qtnf7
			ENSRNOT00000089581 (interacts with) Sntb1
			ENSRNOT00000089581 (interacts with) Cdca2
			ENSRNOT00000089581 (interacts with) Myh6
			ENSRNOT00000089581 (interacts with) Top2a
			ENSRNOT00000089581 (interacts with) Mastl
			ENSRNOT00000089581 (interacts with) Fam78a
			ENSRNOT00000089581 (interacts with) Cenpe
			ENSRNOT00000089581 (interacts with) E2f7
			ENSRNOT00000089581 (interacts with) Mki67
			ENSRNOT00000089581 (interacts with) Ephb1
			ENSRNOT00000089581 (interacts with) Dtl
			ENSRNOT00000089581 (interacts with) Iqgap3
			ENSRNOT00000089581 (interacts with) Nalcn
			ENSRNOT00000089581 (interacts with) Slc44a5
			ENSRNOT00000089581 (interacts with) Kif14
			ENSRNOT00000089581 (interacts with) Dcdc5
			ENSRNOT00000089581 (interacts with) Cit
			ENSRNOT00000089581 (interacts with) Cenpf
			ENSRNOT00000089581 (interacts with) Elfn2
			ENSRNOT00000089581 (interacts with) Espl1
			ENSRNOT00000089581 (interacts with) Igsf10
			ENSRNOT00000089581 (interacts with) Schip1
			ENSRNOT00000089581 (interacts with) Kntc1
			ENSRNOT00000089581 (interacts with) Myo16
			ENSRNOT00000089581 (interacts with) Opcml
			ENSRNOT00000089581 (interacts with) Polq
			ENSRNOT00000089581 (interacts with) Zfhx2
			ENSRNOT00000089581 (interacts with) Kcnj12
			ENSRNOT00000089581 (interacts with) Fras1
			ENSRNOT00000089581 (interacts with) Flrt1
			XR_351927.3 (interacts with) Hist1h1b
			XR_351927.3 (interacts with) Ns5atp9
			XR_351927.3 (interacts with) Hist1h2ai
			XR_351927.3 (interacts with) Hist1h1a
			XR_351927.3 (interacts with) Cks2
			XR_351927.3 (interacts with) Hist1h2ac
			XR_351927.3 (interacts with) LOC680498
			XR_351927.3 (interacts with) LOC102553868
			XR_351927.3 (interacts with) LOC100360754
			XR_351927.3 (interacts with) Ube2c
			XR_351927.3 (interacts with) Ccl20
			XR_351927.3 (interacts with) Pacrg
			XR_351927.3 (interacts with) LOC102550438
			XR_351927.3 (interacts with) Klk12
			XR_351927.3 (interacts with) Acmsd
			XR_351927.3 (interacts with) Crybb1
			XR_351927.3 (interacts with) Hist1h2bcl1
			XR_351927.3 (interacts with) RGD1311933
			XR_351927.3 (interacts with) Plac9
			XR_351927.3 (interacts with) Cenpw
			XR_351927.3 (interacts with) Tpmt
			XR_351927.3 (interacts with) Cdk1
			XR_351927.3 (interacts with) Nuf2
			XR_351927.3 (interacts with) Ywhah
			XR_351927.3 (interacts with) Rab3a
			XR_351927.3 (interacts with) Gcat
			XR_351927.3 (interacts with) Fam131c
			XR_351927.3 (interacts with) Cdca8
			XR_351927.3 (interacts with) Pllp
			XR_351927.3 (interacts with) Rdh12
			XR_351927.3 (interacts with) Mest
			XR_351927.3 (interacts with) Crlf1
			XR_351927.3 (interacts with) Cdc20
			XR_351927.3 (interacts with) Eno3
			XR_351927.3 (interacts with) Lum
			XR_351927.3 (interacts with) Nnat
			XR_351927.3 (interacts with) Mtfp1
			XR_351927.3 (interacts with) Aldh1a3
			XR_351927.3 (interacts with) Kdelr3
			XR_351927.3 (interacts with) Pttg1
			XR_351927.3 (interacts with) LOC498368
			XR_351927.3 (interacts with) Clec2l
			XR_351927.3 (interacts with) Igfbp5
			XR_351927.3 (interacts with) Cdca3
			XR_351927.3 (interacts with) Tuba4a
			XR_351927.3 (interacts with) Colec11
			XR_351927.3 (interacts with) Cd34
			XR_351927.3 (interacts with) Fam64a
			XR_351927.3 (interacts with) Olah
			XR_351927.3 (interacts with) Phactr3
			XR_351927.3 (interacts with) Bok
			XR_351927.3 (interacts with) Ces1c
			XR_351927.3 (interacts with) Lad1
			XR_351927.3 (interacts with) Slc38a5
			XR_351927.3 (interacts with) Higd1a
			XR_351927.3 (interacts with) Knstrn
			XR_351927.3 (interacts with) Alas1
			XR_351927.3 (interacts with) Pipox
			XR_351927.3 (interacts with) Lrrc43
			XR_351927.3 (interacts with) Kif22
			XR_351927.3 (interacts with) Cblc
			XR_351927.3 (interacts with) Chrna1
			XR_351927.3 (interacts with) Tubb4a
			XR_351927.3 (interacts with) Ckap2
			XR_351927.3 (interacts with) Kcne1
			XR_351927.3 (interacts with) Fndc5
			XR_351927.3 (interacts with) Fam83d
			XR_351927.3 (interacts with) Krt76
			XR_351927.3 (interacts with) Pbk
			XR_351927.3 (interacts with) Card9
			XR_351927.3 (interacts with) Rrm2
			XR_351927.3 (interacts with) Lonrf1
			XR_351927.3 (interacts with) Eme1
			XR_351927.3 (interacts with) Cd8a
			XR_351927.3 (interacts with) Troap
			XR_351927.3 (interacts with) Plpp7
			XR_351927.3 (interacts with) Aurkb
			XR_351927.3 (interacts with) Kif20a
			XR_351927.3 (interacts with) LOC691970
			XR_351927.3 (interacts with) Chit1
			XR_351927.3 (interacts with) Kifc1
			XR_351927.3 (interacts with) Ckap2l
			XR_351927.3 (interacts with) Prnd
			XR_351927.3 (interacts with) Fez1
			XR_351927.3 (interacts with) Prkar1b
			XR_351927.3 (interacts with) Nusap1
			XR_351927.3 (interacts with) Dcxr
			XR_351927.3 (interacts with) Vil1
			XR_351927.3 (interacts with) Doc2g
			XR_351927.3 (interacts with) Mep1a
			XR_351927.3 (interacts with) Slamf1
			XR_351927.3 (interacts with) Kctd8
			XR_351927.3 (interacts with) Tut1
			XR_351927.3 (interacts with) Xkr5
			XR_351927.3 (interacts with) Fkbp4
			XR_351927.3 (interacts with) Kif23
			XR_351927.3 (interacts with) Ccna2
			XR_351927.3 (interacts with) P2ry1
			XR_351927.3 (interacts with) Cep55
			XR_351927.3 (interacts with) Sapcd2
			XR_351927.3 (interacts with) Racgap1
			XR_351927.3 (interacts with) Kif4a
			XR_351927.3 (interacts with) Col1a2
			XR_351927.3 (interacts with) Tpx2
			XR_351927.3 (interacts with) Aldh4a1
			XR_351927.3 (interacts with) Prc1
			XR_351927.3 (interacts with) Pasd1
			XR_351927.3 (interacts with) Gcgr
			XR_351927.3 (interacts with) Fgf12
			XR_351927.3 (interacts with) Lrrn2
			XR_351927.3 (interacts with) Anlnl1
			XR_351927.3 (interacts with) Dusp15
			XR_351927.3 (interacts with) Top2a
			XR_351927.3 (interacts with) Erfe
			XR_351927.3 (interacts with) Cdc6
			XR_351927.3 (interacts with) Ttll9
			XR_351927.3 (interacts with) Kif18b
			XR_351927.3 (interacts with) Fads2
			XR_351927.3 (interacts with) Apln
			XR_351927.3 (interacts with) Itih3
			XR_351927.3 (interacts with) Nek2
			XR_351927.3 (interacts with) Anln
			XR_351927.3 (interacts with) Bub1b
			XR_351927.3 (interacts with) B3gat1
			XR_351927.3 (interacts with) Grem1
			XR_351927.3 (interacts with) Ect2
			XR_351927.3 (interacts with) Ndc80
			XR_351927.3 (interacts with) Sypl2
			XR_351927.3 (interacts with) Kcnk2
			XR_351927.3 (interacts with) Mybl2
			XR_351927.3 (interacts with) Sez6l2
			XR_351927.3 (interacts with) Pax9
			XR_351927.3 (interacts with) Kif20b
			XR_351927.3 (interacts with) LOC102556288
			XR_351927.3 (interacts with) Sntb1
			XR_351927.3 (interacts with) Cdca2
			XR_351927.3 (interacts with) Scn4b
			XR_351927.3 (interacts with) Pnpla3
			XR_351927.3 (interacts with) Wdr66
			XR_351927.3 (interacts with) Ephb1
			XR_351927.3 (interacts with) Myh6
			XR_351927.3 (interacts with) Adamtsl2
			XR_351927.3 (interacts with) LOC102553001
			XR_351927.3 (interacts with) Sv2a
			XR_351927.3 (interacts with) Dtl
			XR_351927.3 (interacts with) Fbxl22
			XR_351927.3 (interacts with) C1qtnf7
			XR_351927.3 (interacts with) Kif11
			XR_351927.3 (interacts with) Diaph3
			XR_351927.3 (interacts with) Clcnkb
			XR_351927.3 (interacts with) Col15a1
			XR_351927.3 (interacts with) Acsl6
			XR_351927.3 (interacts with) Sema3c
			XR_351927.3 (interacts with) E2f7
			XR_351927.3 (interacts with) Slc44a5
			XR_351927.3 (interacts with) Rab37
			XR_351927.3 (interacts with) Zfp711
			XR_351927.3 (interacts with) Zim1
			XR_351927.3 (interacts with) Iqgap3
			XR_351927.3 (interacts with) Igsf1
			XR_351927.3 (interacts with) Zfp185
			XR_351927.3 (interacts with) Cdh22
			XR_351927.3 (interacts with) Gpsm1
			XR_351927.3 (interacts with) Mki67
			XR_351927.3 (interacts with) Nalcn
			XR_351927.3 (interacts with) Lrat
			XR_351927.3 (interacts with) Cenpf
			XR_351927.3 (interacts with) Elfn2
			XR_351927.3 (interacts with) Kntc1
			XR_351927.3 (interacts with) Aspm
			XR_351927.3 (interacts with) Cntnap2
			XR_351927.3 (interacts with) Slc16a12
			XR_351927.3 (interacts with) Schip1
			XR_351927.3 (interacts with) Fras1
			XR_351927.3 (interacts with) Tnfaip8
