# Supplementary material for: RNA Sequencing of Cardiac in a Rat Model Uncovers Potential Target LncRNA of Diabetic Cardiomyopathy
Source: Front Genet. 2022 Apr 13;13:848364. doi: 10.3389/fgene.2022.848364 (PMC9044075; doi:10.3389/fgene.2022.848364)
Supplement: Supplementary file 3 [file Table1.XLSX]

## Sheet: diff-pval-0.05-FC-2.gene
gene_id	BaseMean	lfcSE	stat	FoldChange	log2FoldChange	pValue	qValue	Regulation	Control_1	Control_2	Control_3	Control_4	Control_5	Model_1	Model_2	Model_3	Model_4	Model_5	Dbxref	product	Tf_Family	GO_id	GO_term	pathway	pathway_description	Chr	Start	End	Strand
A4galt	14.5875	0.555109	2.12528	2.26539	1.17976	0.0335632	0.112262	Up	0.124902	0.0611763	0.0195029	0.123568	0.117904	0.391701	0.162189	0.266699	0.0981378	0.136336	GeneID:63888,Genbank:NM_022240.2,RGD:621583	alpha 1,4-galactosyltransferase		GO:0007009,GO:0008378,GO:0015643,GO:0016020,GO:0016021,GO:0050512,GO:0000139,GO:0001576,GO:0006486	plasma membrane organization|galactosyltransferase activity|toxic substance binding|membrane|integral component of membrane|lactosylceramide 4-alpha-galactosyltransferase activity|Golgi membrane|globoside biosynthetic process|protein glycosylation	rno00601,rno00603	Glycosphingolipid biosynthesis - lacto and neolacto series|Glycosphingolipid biosynthesis - globo and isoglobo series	Chr7	124085832	124110440	-
Abat	15.1152	0.629327	-3.12685	0.255641	-1.96781	0.00176689	0.0115421	Down	0.611955	0.314004	0.387903	0.105707	0.165048	0.0135845	0.0612116	0.0507001	0.0755578	0.215318	GeneID:81632,Genbank:XM_006245760.3,RGD:620948	4-aminobutyrate aminotransferase		GO:0005759,GO:0007568,GO:0007620,GO:0007626,GO:0009449,GO:0009450,GO:0035094,GO:0010039,GO:0035640,GO:0014053,GO:0042135,GO:0021549,GO:0042220,GO:0042493,GO:0042803,GO:1904450,GO:0043005,GO:0045471,GO:0045776,GO:0001666,GO:0003867,GO:0005739,GO:0030170,GO:0031652,GO:0032024,GO:0032144,GO:0045964,GO:0032145,GO:0046872,GO:0033602,GO:0047298,GO:0034386,GO:0048148,GO:0051536,GO:0070474,GO:0090331,GO:…	mitochondrial matrix|aging|copulation|locomotory behavior|gamma-aminobutyric acid biosynthetic process|gamma-aminobutyric acid catabolic process|response to nicotine|response to iron ion|exploration behavior|negative regulation of gamma-aminobutyric acid secretion|neurotransmitter catabolic process|cerebellum development|response to cocaine|response to drug|protein homodimerization activity|posit…	rno00640,rno00650,rno00250,rno00280,rno00410,rno04727	Propanoate metabolism|Butanoate metabolism|Alanine, aspartate and glutamate metabolism|Valine, leucine and isoleucine degradation|beta-Alanine metabolism|GABAergic synapse	Chr10	7093406	7200439	-
Acad11	1073.42	0.154479	6.66925	2.04239	1.03026	2.57e-11	2.39e-09	Up	6.78349	7.53081	6.7709	6.78103	9.44138	19.4532	12.1632	16.1317	16.4409	15.3373	GeneID:315973,Genbank:NM_001108181.1,RGD:1306270	acyl-CoA dehydrogenase family, member 11		GO:0005739,GO:0005777,GO:0017099,GO:0031966,GO:0033539,GO:0050660,GO:0070991,GO:0003995,GO:0004466,GO:0005634	mitochondrion|peroxisome|very-long-chain-acyl-CoA dehydrogenase activity|mitochondrial membrane|fatty acid beta-oxidation using acyl-CoA dehydrogenase|flavin adenine dinucleotide binding|medium-chain-acyl-CoA dehydrogenase activity|acyl-CoA dehydrogenase activity|long-chain-acyl-CoA dehydrogenase activity|nucleus			Chr8	112594758	112676275	+
Acan	4.71291	1.15675	2.07943	5.29774	2.40538	0.037578	0.122073	Up	0	0.0106841	0	0	0.0280791	0.127572	0.0199944	0.0258764	0.0359923	0.0054947	GeneID:58968,Genbank:NM_022190.1,RGD:68358	aggrecan		GO:0005540,GO:0005578,GO:0005604,GO:0005615,GO:0014070,GO:0021510,GO:0030166,GO:0007155,GO:0030199,GO:0030246,GO:0030336,GO:0031012,GO:0001501,GO:0001502,GO:0001503,GO:0002063,GO:0005201,GO:0005509,GO:0007417,GO:0007507,GO:0009314,GO:0009612,GO:0009629,GO:0042493,GO:0009749,GO:0043005,GO:0010259,GO:0043025,GO:0010447,GO:0060591,GO:0071363,GO:0072534	hyaluronic acid binding|proteinaceous extracellular matrix|basement membrane|extracellular space|response to organic cyclic compound|spinal cord development|proteoglycan biosynthetic process|cell adhesion|collagen fibril organization|carbohydrate binding|negative regulation of cell migration|extracellular matrix|skeletal system development|cartilage condensation|ossification|chondrocyte developme…			Chr1	140762758	140824441	+
Acat2l1	7.03	0.626854	2.14296	2.53735	1.34332	0.0321162	0.108818	Up	0.113516	0.0509662	0.0731158	0.154417	0.107156	0.079377	0.214603	0.395001	0.294332	0.340747	GeneID:365096,Genbank:XM_003748697.4,RGD:1562948	acetyl-CoA acetyltransferase 2-like 1		GO:0016747	transferase activity, transferring acyl groups other than amino-acyl groups			Chr1	48008574	48025730	+
Acer2	1471.73	0.250186	4.68932	2.25512	1.1732	2.74e-06	5.93e-05	Up	4.11076	4.74222	5.61978	4.8782	3.79881	16.0777	6.22001	15.247	6.28355	10.3732	GeneID:313339,Genbank:XM_006238363.3,RGD:1304629	alkaline ceramidase 2		GO:0090285,GO:0005794,GO:0102121,GO:0006672,GO:0006919,GO:0008150,GO:0008284,GO:0010942,GO:0017040,GO:0030173,GO:0032526,GO:0033629,GO:0035690,GO:0001953,GO:0046512,GO:0003674,GO:0071633,GO:0005575	negative regulation of protein glycosylation in Golgi|Golgi apparatus|ceramidase activity|ceramide metabolic process|activation of cysteine-type endopeptidase activity involved in apoptotic process|biological_process|positive regulation of cell proliferation|positive regulation of cell death|N-acylsphingosine amidohydrolase activity|integral component of Golgi membrane|response to retinoic acid|n…	rno00600,rno04071	Sphingolipid metabolism|Sphingolipid signaling pathway	Chr5	105230540	105279732	+
Acmsd	36.11	0.302603	-7.49015	0.207827	-2.26654	6.88e-14	1.2e-11	Down	1.83392	2.69472	2.36245	1.92772	2.24265	0.42746	0.525307	0.253808	0.684447	0.50045	GeneID:171385,Genbank:NM_134372.1,RGD:620868	aminocarboxymuconate semialdehyde decarboxylase		GO:0016831,GO:0001760,GO:0046874,GO:0005829,GO:0051259,GO:0006568,GO:1904985,GO:0006769,GO:0008270,GO:0016787	carboxy-lyase activity|aminocarboxymuconate-semialdehyde decarboxylase activity|quinolinate metabolic process|cytosol|protein complex oligomerization|tryptophan metabolic process|negative regulation of quinolinate biosynthetic process|nicotinamide metabolic process|zinc ion binding|hydrolase activity	rno00380	Tryptophan metabolism	Chr13	44424689	44468734	+
Acot1	148.796	0.388807	11.692	23.3596	4.54594	1.4e-31	5.43e-28	Up	0.548783	0.234658	0.112213	0.142193	0.394694	10.1843	10.1881	4.5239	4.60754	4.82726	GeneID:50559,Genbank:NM_031315.2,RGD:70894	acyl-CoA thioesterase 1		GO:0006631,GO:0006637,GO:0016290,GO:0047617,GO:0052689,GO:0102991,GO:0005737,GO:0005829,GO:0006629	fatty acid metabolic process|acyl-CoA metabolic process|palmitoyl-CoA hydrolase activity|acyl-CoA hydrolase activity|carboxylic ester hydrolase activity|myristoyl-CoA hydrolase activity|cytoplasm|cytosol|lipid metabolic process	rno00062,rno01040	Fatty acid elongation|Biosynthesis of unsaturated fatty acids	Chr6	107485088	107493082	+
Acot2	10071.3	0.202151	8.62789	3.34995	1.74414	6.25e-18	2.55e-15	Up	64.3481	36.4313	49.6621	43.3222	68.6637	221.715	233.123	137.777	143.151	180.747	GeneID:192272,Genbank:XM_006240320.3,RGD:621055	acyl-CoA thioesterase 2		GO:0042493,GO:0005102,GO:0042760,GO:0005739,GO:0047617,GO:0005759,GO:0006631,GO:0006637,GO:0052689,GO:0009725,GO:0070849,GO:0016290,GO:0000038,GO:0102991,GO:0016790,GO:0001666,GO:0031667,GO:0001676	response to drug|signaling receptor binding|very long-chain fatty acid catabolic process|mitochondrion|acyl-CoA hydrolase activity|mitochondrial matrix|fatty acid metabolic process|acyl-CoA metabolic process|carboxylic ester hydrolase activity|response to hormone|response to epidermal growth factor|palmitoyl-CoA hydrolase activity|very long-chain fatty acid metabolic process|myristoyl-CoA hydrola…	rno00062,rno01040,rno04913	Fatty acid elongation|Biosynthesis of unsaturated fatty acids|Ovarian Steroidogenesis	Chr6	107460596	107468324	+
Acot4	28.0866	0.624663	5.46241	10.6455	3.41217	4.7e-08	1.79e-06	Up	0.0639244	0.0430509	0.0686228	0	0.165943	1.04299	1.34277	0.250241	0.801111	0.339488	GeneID:681337,Genbank:NM_001109440.1,RGD:1596753	acyl-CoA thioesterase 4		GO:0047617,GO:0005102,GO:0005777,GO:0006104,GO:0006631,GO:0006637,GO:0019605,GO:0032788,GO:0032789,GO:0043648,GO:0000038,GO:0043649,GO:0001676,GO:0046459,GO:0004778	acyl-CoA hydrolase activity|signaling receptor binding|peroxisome|succinyl-CoA metabolic process|fatty acid metabolic process|acyl-CoA metabolic process|butyrate metabolic process|saturated monocarboxylic acid metabolic process|unsaturated monocarboxylic acid metabolic process|dicarboxylic acid metabolic process|very long-chain fatty acid metabolic process|dicarboxylic acid catabolic process|long…	rno00062,rno01040	Fatty acid elongation|Biosynthesis of unsaturated fatty acids	Chr6	107517668	107522952	+
Acpt	4.65709	0.796283	-2.2528	0.288398	-1.79387	0.0242719	0.0879665	Down	0.0378388	0.0339775	0.146232	0.0428937	0.0446485	0.00881966	0.00794825	0.0329167	0.0245277	0.0174742	GeneID:308569,Genbank:XM_006229051.3,RGD:1308270	acid phosphatase, testicular		GO:0016021,GO:0042476	integral component of membrane|odontogenesis			Chr1	100226311	100234536	-
Acsl6	443.557	0.153633	-11.2477	0.301868	-1.72801	2.38e-29	7.38e-26	Down	4.85831	4.90785	5.27101	5.51467	3.93641	1.072	1.73487	1.3806	1.6516	1.86218	GeneID:117243,Genbank:XM_006246224.3,RGD:69403	acyl-CoA synthetase long-chain family member 6		GO:0016021,GO:0007405,GO:0001676,GO:0019899,GO:0007584,GO:0004467,GO:0032869,GO:0008654,GO:0042803,GO:0005524,GO:0005634,GO:0009629,GO:0005739,GO:0010747,GO:0005741,GO:0048545,GO:0010867,GO:0005778,GO:0048666,GO:0010976,GO:0005789,GO:0001666,GO:0102391,GO:0015908,GO:0006641,GO:0016020	integral component of membrane|neuroblast proliferation|long-chain fatty acid metabolic process|enzyme binding|response to nutrient|long-chain fatty acid-CoA ligase activity|cellular response to insulin stimulus|phospholipid biosynthetic process|protein homodimerization activity|ATP binding|nucleus|response to gravity|mitochondrion|positive regulation of plasma membrane long-chain fatty acid tran…	rno00061,rno00071,rno04146,rno04216,rno04920,rno03320,rno04714	Fatty acid biosynthesis|Fatty acid degradation|Peroxisome|Ferroptosis|Adipocytokine signaling pathway|PPAR signaling pathway|Thermogenesis	Chr10	39654771	39717592	+
Acss3	182.273	0.1644	6.22496	2.03268	1.02339	4.82e-10	3.22e-08	Up	0.716687	0.541656	0.512908	0.63911	0.766737	1.47003	1.25453	1.24692	1.52791	1.23011	GeneID:314800,Genbank:XM_006241302.3,RGD:1307051	acyl-CoA synthetase short-chain family member 3		GO:0003824	catalytic activity	rno00640	Propanoate metabolism	Chr7	49047022	49250953	-
Acyp2	598.927	0.15701	-6.63807	0.485571	-1.04225	3.18e-11	2.84e-09	Down	20.6811	23.0726	21.415	26.8614	25.4383	10.4251	14.827	10.2149	14.2824	9.901	GeneID:364224,Genbank:XM_017599325.1,RGD:1595836	acylphosphatase 2		GO:0003998,GO:0042802	acylphosphatase activity|identical protein binding	rno00620	Pyruvate metabolism	Chr14	114891245	115052497	-
Adamts4	24.3607	0.502054	2.44015	2.3377	1.22509	0.0146813	0.0600124	Up	0.0741478	0.0665812	0.116743	0.201727	0.326636	0.357177	0.75799	0.290262	0.288382	0.251107	GeneID:66015,Genbank:NM_023959.1,RGD:621242	ADAM metallopeptidase with thrombospondin type 1 motif, 4		GO:0004222,GO:0005578,GO:0005615,GO:0006508,GO:0008237,GO:0016607,GO:0042742,GO:0002020,GO:0044691,GO:0046872	metalloendopeptidase activity|proteinaceous extracellular matrix|extracellular space|proteolysis|metallopeptidase activity|nuclear speck|defense response to bacterium|protease binding|tooth eruption|metal ion binding			Chr13	89622996	89632485	+
Adamtsl2	191.367	0.177368	-6.40667	0.454912	-1.13634	1.49e-10	1.14e-08	Down	2.49436	2.46079	3.487	2.53595	2.1012	1.52259	1.05261	1.00224	1.17943	1.42568	GeneID:311827,Genbank:XM_231125.8,RGD:1305459	ADAMTS-like 2		GO:0008233,GO:0030198,GO:0030512,GO:0050436,GO:0060481,GO:0005576,GO:0005578,GO:0006508	peptidase activity|extracellular matrix organization|negative regulation of transforming growth factor beta receptor signaling pathway|microfibril binding|lobar bronchus epithelium development|extracellular region|proteinaceous extracellular matrix|proteolysis			Chr3	5624473	5654890	+
Adcy1	1186.72	0.224691	-4.78546	0.474589	-1.07525	1.71e-06	3.92e-05	Down	5.52724	5.06047	5.56332	3.10245	2.46535	2.06748	2.50028	1.36369	1.94257	2.73732	GeneID:305509,Genbank:XM_017599234.1,RGD:1309318	adenylate cyclase 1		GO:0042493,GO:0007616,GO:0005524,GO:0042752,GO:0007623,GO:0005634,GO:0046872,GO:0008074,GO:0005737,GO:0005886,GO:0006171,GO:0008294,GO:0006182,GO:0009190,GO:0007165,GO:0010226,GO:0007189,GO:0016021,GO:0007193,GO:0004016,GO:0019933,GO:0007409,GO:0035556,GO:0007420,GO:0004383	response to drug|long-term memory|ATP binding|regulation of circadian rhythm|circadian rhythm|nucleus|metal ion binding|guanylate cyclase complex, soluble|cytoplasm|plasma membrane|cAMP biosynthetic process|calcium- and calmodulin-responsive adenylate cyclase activity|cGMP biosynthetic process|cyclic nucleotide biosynthetic process|signal transduction|response to lithium ion|adenylate cyclase-act…	rno00230,rno04015,rno04371,rno04020,rno04072,rno04024,rno04022,rno04114,rno04540,rno04611,rno04062,rno04911,rno04923,rno04912,rno04913,rno04915,rno04914,rno04921,rno04926,rno04918,rno04916,rno04925,rno04927,rno04261,rno04270,rno04970,rno04971,rno04972,rno04976,rno04724,rno04727,rno04725,rno04720,rno04723,rno04750,rno04211,rno04213,rno04713,rno04714,rno05200,rno05032,rno05414,rno04934,rno05166,rno…	Purine metabolism|Rap1 signaling pathway|Apelin signaling pathway|Calcium signaling pathway|Phospholipase D signaling pathway|cAMP signaling pathway|cGMP - PKG signaling pathway|Oocyte meiosis|Gap junction|Platelet activation|Chemokine signaling pathway|Insulin secretion|Regulation of lipolysis in adipocyte|GnRH signaling pathway|Ovarian Steroidogenesis|Estrogen signaling pathway|Progesterone-med…	Chr14	87311970	87429880	+
Adgra1	151.23	0.645071	5.08216	9.7025	3.27836	3.73e-07	1.06e-05	Up	0.584661	0.275847	0.0936131	0.0718933	0.233858	5.85755	1.48206	1.36204	1.61872	2.12339	GeneID:309097,Genbank:XM_017590242.1,RGD:1308241	adhesion G protein-coupled receptor A1						Chr1	212170190	212213156	+
Adgrv1	204.604	0.275355	3.70457	2.02802	1.02007	0.00021175	0.00209027	Up	0.290171	0.137833	0.185996	0.217383	0.41881	0.584207	0.68019	0.449976	0.392543	0.551548	GeneID:100362255,Genbank:XM_017591161.1,RGD:1562101	adhesion G protein-coupled receptor V1		GO:0050910,GO:0032420,GO:0005509,GO:0050953,GO:0043235,GO:0005737,GO:0060122,GO:0045184,GO:0005886,GO:0071277,GO:0007166,GO:0007186,GO:0007601,GO:0007605,GO:0045202,GO:0009986,GO:1990075,GO:0045494,GO:0010739,GO:1990696,GO:0048471,GO:0016021,GO:0048496,GO:0017022,GO:0002141,GO:0048839,GO:0032391,GO:0002142,GO:0050877,GO:0004930	detection of mechanical stimulus involved in sensory perception of sound|stereocilium|calcium ion binding|sensory perception of light stimulus|receptor complex|cytoplasm|inner ear receptor cell stereocilium organization|establishment of protein localization|plasma membrane|cellular response to calcium ion|cell surface receptor signaling pathway|G-protein coupled receptor signaling pathway|visual …			Chr2	8926843	9504455	-
Adra1d	94.7857	0.615203	-4.23694	0.164188	-2.60658	2.27e-05	0.000344838	Down	5.06864	0.729231	2.15242	1.1428	1.17634	0.404687	0.447054	0.0730825	0.399351	0.400898	GeneID:29413,Genbank:NM_024483.1,RGD:62064	adrenoceptor alpha 1D		GO:0005829,GO:0005886,GO:0005887,GO:0007188,GO:0007194,GO:0007195,GO:0007200,GO:0048148,GO:0007204,GO:0048149,GO:0007267,GO:0051481,GO:0007568,GO:0051482,GO:0051967,GO:0060073,GO:0060158,GO:0071875,GO:0071880,GO:1901386,GO:0001591,GO:0001963,GO:0001986,GO:0001994,GO:0004935,GO:0004937,GO:0007610,GO:0009636,GO:0014059,GO:0016021,GO:0030672,GO:0035240,GO:0042493,GO:0043266,GO:0045907,GO:0045987	cytosol|plasma membrane|integral component of plasma membrane|adenylate cyclase-modulating G-protein coupled receptor signaling pathway|negative regulation of adenylate cyclase activity|adenylate cyclase-inhibiting dopamine receptor signaling pathway|phospholipase C-activating G-protein coupled receptor signaling pathway|behavioral response to cocaine|positive regulation of cytosolic calcium ion …	rno04020,rno04022,rno04080,rno04261,rno04270,rno04970	Calcium signaling pathway|cGMP - PKG signaling pathway|Neuroactive ligand-receptor interaction|Adrenergic signaling in cardiomyocytes|Vascular smooth muscle contraction|Salivary secretion	Chr3	124129558	124145566	-
Adra2c	39.2172	0.344101	-5.45762	0.272066	-1.87797	4.83e-08	1.83e-06	Down	0.992836	2.26142	1.6637	0.988216	0.777198	0.361234	0.345889	0.400245	0.48137	0.290755	GeneID:24175,Genbank:NM_138506.1,RGD:2058	adrenoceptor alpha 2C		GO:0070473,GO:0035625,GO:0004938,GO:0071875,GO:0042803,GO:0005737,GO:0071880,GO:0043410,GO:0005887,GO:0007186,GO:0007188,GO:0007267,GO:0043679,GO:0007565,GO:0045666,GO:0007610,GO:0045907,GO:0030168,GO:0046982,GO:0030424,GO:0004930,GO:0051379,GO:0031694,GO:0004935,GO:0051930,GO:0032148	negative regulation of uterine smooth muscle contraction|epidermal growth factor-activated receptor transactivation by G-protein coupled receptor signaling pathway|alpha2-adrenergic receptor activity|adrenergic receptor signaling pathway|protein homodimerization activity|cytoplasm|adenylate cyclase-activating adrenergic receptor signaling pathway|positive regulation of MAPK cascade|integral compo…	rno04022,rno04080	cGMP - PKG signaling pathway|Neuroactive ligand-receptor interaction	Chr14	80730307	80732010	-
Adtrp	18.9027	0.441656	2.77288	2.337	1.22466	0.00555622	0.0283254	Up	0.402241	0.391293	0.403018	0.121594	0.379705	0.59379	1.26739	0.495716	1.18781	0.557272	GeneID:361228,Genbank:XM_006253833.3,RGD:1305679	androgen-dependent TFPI-regulating protein		GO:0071383,GO:0009986,GO:0010628,GO:0012505,GO:0016020,GO:0016021,GO:0016787,GO:0030195,GO:0042758,GO:0005901	cellular response to steroid hormone stimulus|cell surface|positive regulation of gene expression|endomembrane system|membrane|integral component of membrane|hydrolase activity|negative regulation of blood coagulation|long-chain fatty acid catabolic process|caveola			Chr17	22619913	22688296	+
Alas1	5209.49	0.153104	-9.89767	0.349807	-1.51537	4.26e-23	7.34e-20	Down	155.568	112.1	158.222	131.826	109.497	56.7013	42.7703	35.5068	55.3176	51.7185	GeneID:65155,Genbank:NM_024484.2,RGD:68392	5'-aminolevulinate synthase 1		GO:0070541,GO:0031667,GO:0005654,GO:0071407,GO:0032025,GO:0032869,GO:0005739,GO:0005759,GO:0005829,GO:0034698,GO:0006782,GO:0042493,GO:0009635,GO:0042802,GO:0010033,GO:0010045,GO:0001666,GO:0045471,GO:0014070,GO:0003870,GO:0051591,GO:0030170	response to platinum ion|response to nutrient levels|nucleoplasm|cellular response to organic cyclic compound|response to cobalt ion|cellular response to insulin stimulus|mitochondrion|mitochondrial matrix|cytosol|response to gonadotropin|protoporphyrinogen IX biosynthetic process|response to drug|response to herbicide|identical protein binding|response to organic substance|response to nickel cat…	rno00260,rno00860	Glycine, serine and threonine metabolism|Porphyrin and chlorophyll metabolism	Chr8	114927704	114941038	-
Aldh18a1	6.39994	0.81194	2.21108	3.47079	1.79527	0.0270301	0.0955326	Up	0.0232077	0.0416788	0.0398614	0.0105232	0.0328611	0.0324562	0.126747	0.282643	0.0200581	0.0750221	GeneID:361755,Genbank:XM_006231346.2,RGD:1311431	aldehyde dehydrogenase 18 family, member A1		GO:0042802,GO:0005524,GO:0055114,GO:0005739,GO:0055129,GO:0005829,GO:0006536,GO:0006561,GO:0006592,GO:0009266,GO:0016310,GO:0017084,GO:0004349,GO:0019240,GO:0004350,GO:0031966	identical protein binding|ATP binding|oxidation-reduction process|mitochondrion|L-proline biosynthetic process|cytosol|glutamate metabolic process|proline biosynthetic process|ornithine biosynthetic process|response to temperature stimulus|phosphorylation|delta1-pyrroline-5-carboxylate synthetase activity|glutamate 5-kinase activity|citrulline biosynthetic process|glutamate-5-semialdehyde dehydro…	rno00330	Arginine and proline metabolism	Chr1	259641673	259674521	-
Aldh1a3	88.4919	0.23872	-4.51851	0.473468	-1.07866	6.23e-06	0.000116219	Down	3.84156	3.01534	2.28401	2.55804	2.66269	0.701301	1.67031	1.56576	1.43953	1.68722	GeneID:266603,Genbank:NM_153300.1,RGD:628662	aldehyde dehydrogenase 1 family, member A3		GO:0002138,GO:0004028,GO:0004029,GO:0007626,GO:0021768,GO:0004030,GO:0021983,GO:0031076,GO:0042472,GO:0051289,GO:0042493,GO:0042572,GO:0042573,GO:0055114,GO:0060013,GO:0060166,GO:0001758,GO:0060324,GO:0001822,GO:0002072,GO:0005634,GO:0005737,GO:0005829,GO:0042574,GO:0005886,GO:0042803,GO:0043065,GO:0043584,GO:0070324,GO:0048048,GO:0050885,GO:0070384,GO:0070403	retinoic acid biosynthetic process|3-chloroallyl aldehyde dehydrogenase activity|aldehyde dehydrogenase (NAD) activity|locomotory behavior|nucleus accumbens development|aldehyde dehydrogenase [NAD(P)+] activity|pituitary gland development|embryonic camera-type eye development|inner ear morphogenesis|protein homotetramerization|response to drug|retinol metabolic process|retinoic acid metabolic pro…	rno00010,rno00340,rno00350,rno00360,rno00410,rno00980,rno00982,rno05204	Glycolysis / Gluconeogenesis|Histidine metabolism|Tyrosine metabolism|Phenylalanine metabolism|beta-Alanine metabolism|Metabolism of xenobiotics by cytochrome P450|Drug metabolism - cytochrome P450|Chemical carcinogenesis	Chr1	127302920	127337828	-
Aldh1l2	17.1469	0.501091	-4.38853	0.217781	-2.19905	1.14e-05	0.000195342	Down	0.518616	0.334344	0.422546	0.20501	0.200845	0.111583	0.0670388	0.138817	0.0229863	0.0368462	GeneID:299699,Genbank:NM_001191778.1,RGD:1309458	aldehyde dehydrogenase 1 family, member L2		GO:0005634,GO:0005739,GO:0006730,GO:0009058,GO:0009258,GO:0016021,GO:0016155,GO:0016742,GO:0055114,GO:0004029	nucleus|mitochondrion|one-carbon metabolic process|biosynthetic process|10-formyltetrahydrofolate catabolic process|integral component of membrane|formyltetrahydrofolate dehydrogenase activity|hydroxymethyl-, formyl- and related transferase activity|oxidation-reduction process|aldehyde dehydrogenase (NAD) activity	rno00670	One carbon pool by folate	Chr7	26375866	26425838	+
Aldh4a1	2048.08	0.127515	-9.12146	0.446545	-1.16312	7.41e-20	4.79e-17	Down	34.7542	36.0252	34.2059	28.9657	31.5409	11.1074	15.8657	14.2073	18.9227	16.7845	GeneID:641316,Genbank:NM_001134698.1,RGD:1624206	aldehyde dehydrogenase 4 family, member A1		GO:0005759,GO:0010133,GO:0016021,GO:0016620,GO:0042802,GO:0055114,GO:0003842,GO:0004029	mitochondrial matrix|proline catabolic process to glutamate|integral component of membrane|oxidoreductase activity, acting on the aldehyde or oxo group of donors, NAD or NADP as acceptor|identical protein binding|oxidation-reduction process|1-pyrroline-5-carboxylate dehydrogenase activity|aldehyde dehydrogenase (NAD) activity	rno00250,rno00330	Alanine, aspartate and glutamate metabolism|Arginine and proline metabolism	Chr5	158090238	158115725	+
Alox15	622.614	0.517931	4.00012	4.20407	2.07179	6.33e-05	0.000793105	Up	2.11564	3.3956	3.53367	6.60183	1.90275	32.9577	9.8538	11.3469	16.1111	6.60061	GeneID:81639,Genbank:XM_006246824.3,RGD:70493	arachidonate 15-lipoxygenase		GO:0005737,GO:0005811,GO:0005829,GO:0005886,GO:0030282,GO:0006646,GO:0030838,GO:0010811,GO:0031234,GO:0034116,GO:0046456,GO:0034976,GO:0047977,GO:0050473,GO:0035358,GO:0051120,GO:0051122,GO:0070374,GO:0001503,GO:0071277,GO:0002820,GO:0004052,GO:0005506,GO:0005546,GO:0016020,GO:0019369,GO:0019372,GO:0035963,GO:0019395,GO:0019870,GO:0042060,GO:0042383,GO:0042391,GO:1901074,GO:0043277,GO:2001303,GO:…	cytoplasm|lipid droplet|cytosol|plasma membrane|bone mineralization|phosphatidylethanolamine biosynthetic process|positive regulation of actin filament polymerization|positive regulation of cell-substrate adhesion|extrinsic component of cytoplasmic side of plasma membrane|positive regulation of heterotypic cell-cell adhesion|icosanoid biosynthetic process|response to endoplasmic reticulum stress|…	rno00590,rno00591,rno04216,rno04217,rno04726	Arachidonic acid metabolism|Linoleic acid metabolism|Ferroptosis|Necroptosis|Serotonergic synapse	Chr10	56953692	56962145	-
Ampd1	114.027	0.263165	9.44091	5.59648	2.48452	3.7e-21	3.82e-18	Up	0.418916	0.830702	0.644578	0.44322	0.346015	3.82435	2.15589	4.08458	2.97194	2.56332	GeneID:25028,Genbank:XM_006233060.3,RGD:2109	adenosine monophosphate deaminase 1		GO:0032036,GO:0032264,GO:0046872,GO:0003876,GO:0005575,GO:0010033	myosin heavy chain binding|IMP salvage|metal ion binding|AMP deaminase activity|cellular_component|response to organic substance	rno00230	Purine metabolism	Chr2	205568934	205589961	+
Angptl4	441.431	0.927069	2.46446	4.87271	2.28472	0.013722	0.0567921	Up	1.07293	0.702511	1.32456	1.07437	10.2548	14.6091	36.2103	1.75006	10.4903	12.5111	GeneID:362850,Genbank:NM_199115.2,RGD:735058	angiopoietin-like 4		GO:0070328,GO:0004857,GO:2000352,GO:0005576,GO:0005578,GO:0005615,GO:0019216,GO:0030154,GO:0042802,GO:0043066,GO:0043086,GO:0051005,GO:0001525,GO:0051259,GO:0001666,GO:0051260	triglyceride homeostasis|enzyme inhibitor activity|negative regulation of endothelial cell apoptotic process|extracellular region|proteinaceous extracellular matrix|extracellular space|regulation of lipid metabolic process|cell differentiation|identical protein binding|negative regulation of apoptotic process|negative regulation of catalytic activity|negative regulation of lipoprotein lipase acti…	rno03320,rno04979	PPAR signaling pathway|Cholesterol metabolism	Chr7	18627814	18634043	-
Ankar	15.7881	0.48506	2.61099	2.40576	1.26649	0.00902793	0.0412143	Up	0.054445	0.0543211	0.0259762	0.0164582	0.0970786	0.174844	0.076243	0.10525	0.141168	0.122921	GeneID:501138,Genbank:XM_017596803.1,RGD:1561071	ankyrin and armadillo repeat containing		GO:0005634,GO:0005737,GO:0005913,GO:0008150,GO:0016342,GO:0019903,GO:0035257,GO:0045294,GO:0045296,GO:0045944,GO:0003674,GO:0003713,GO:0005575	nucleus|cytoplasm|cell-cell adherens junction|biological_process|catenin complex|protein phosphatase binding|nuclear hormone receptor binding|alpha-catenin binding|cadherin binding|positive regulation of transcription by RNA polymerase II|molecular_function|transcription coactivator activity|cellular_component			Chr9	53011561	53086178	+
Ankdd1a	19.7067	0.485166	3.50154	3.24637	1.69883	0.000462575	0.00388603	Up	0.170553	0.0287154	0.137316	0.0676681	0.0402494	0.149075	0.313474	0.324554	0.257962	0.443039	GeneID:100362785,Genbank:XM_017596076.1,RGD:1586052	ankyrin repeat and death domain containing 1A		GO:0007165	signal transduction			Chr8	71034630	71057265	-
Ankle1	14.4656	0.444597	-2.94982	0.402907	-1.31148	0.00317958	0.018249	Down	0.214354	0.209979	0.158984	0.212064	0.101172	0.0363366	0.122799	0.0762836	0.0926319	0.0449955	GeneID:361122,Genbank:XM_006252959.3,RGD:1308184	ankyrin repeat and LEM domain containing 1		GO:1905453,GO:0005737,GO:1905456,GO:0006281,GO:2001020,GO:0006611,GO:0006998,GO:0008340,GO:0031490,GO:0033081,GO:2001022,GO:0043249,GO:0045577,GO:0045950,GO:0046637,GO:0004519,GO:0070197,GO:0005634,GO:0090305,GO:0005639	regulation of myeloid progenitor cell differentiation|cytoplasm|regulation of lymphoid progenitor cell differentiation|DNA repair|regulation of response to DNA damage stimulus|protein export from nucleus|nuclear envelope organization|determination of adult lifespan|chromatin DNA binding|regulation of T cell differentiation in thymus|positive regulation of response to DNA damage stimulus|erythrocy…			Chr16	19799943	19806402	+
Ankrd35	18.9003	0.44737	4.09593	3.56128	1.8324	4.2e-05	0.000574016	Up	0.0362913	0.130352	0.0831118	0.0329116	0.159871	0.383473	0.274435	0.38937	0.365938	0.234634	GeneID:365881,Genbank:XM_345258.8,RGD:1305527	ankyrin repeat domain 35						Chr2	198797136	198817144	+
Anks1b	36.6438	0.401717	4.0158	3.05933	1.61321	5.92e-05	0.000755575	Up	0.0582266	0.0827842	0.0416707	0.0836063	0.119089	0.266911	0.163077	0.426325	0.121617	0.259931	GeneID:314721,Genbank:NM_001271371.1,RGD:1565556	ankyrin repeat and sterile alpha motif domain containing 1B		GO:1900383,GO:0005886,GO:0014069,GO:0015030,GO:0016020,GO:0030054,GO:0043197,GO:0043231,GO:0045211,GO:0046875,GO:0005737,GO:0005829,GO:0097120	regulation of synaptic plasticity by receptor localization to synapse|plasma membrane|postsynaptic density|Cajal body|membrane|cell junction|dendritic spine|intracellular membrane-bounded organelle|postsynaptic membrane|ephrin receptor binding|cytoplasm|cytosol|receptor localization to synapse			Chr7	30507135	31684604	+
Anln	58.8716	0.262276	-6.44676	0.309749	-1.69083	1.14e-10	9.09e-09	Down	0.672208	0.719691	0.799326	0.84407	0.40676	0.224979	0.166545	0.262395	0.178763	0.278591	GeneID:363031,Genbank:XM_008766020.2,RGD:1561367	anillin, actin binding protein		GO:0090521,GO:0002244,GO:0099738,GO:0003779,GO:1904172,GO:0005654,GO:0005826,GO:0015629,GO:0016021,GO:1904498,GO:0017049,GO:0030496,GO:0030865,GO:0031106,GO:0000281,GO:0032059,GO:0045296,GO:0000915	glomerular visceral epithelial cell migration|hematopoietic progenitor cell differentiation|cell cortex region|actin binding|positive regulation of bleb assembly|nucleoplasm|actomyosin contractile ring|actin cytoskeleton|integral component of membrane|protein localization to mitotic actomyosin contractile ring|GTP-Rho binding|midbody|cortical cytoskeleton organization|septin ring organization|mit…			Chr8	23336455	23397122	-
Anlnl1	13.4835	0.481006	-4.15619	0.250147	-1.99915	3.24e-05	0.000467691	Down	0.160949	0.198721	0.181417	0.25543	0.161427	0.0562721	0.0591642	0.00875078	0.0434706	0.083618	GeneID:307056,Genbank:XM_017600777.1,RGD:1566097	anillin, actin binding protein-like 1		GO:0017049,GO:0030865,GO:0031106,GO:1904498,GO:0000281,GO:0000915,GO:0005826	GTP-Rho binding|cortical cytoskeleton organization|septin ring organization|protein localization to mitotic actomyosin contractile ring|mitotic cytokinesis|actomyosin contractile ring assembly|actomyosin contractile ring			Chr17	66542420	66553118	+
Aox1	581.947	0.378745	3.07201	2.24001	1.16351	0.00212624	0.0133605	Up	1.35258	3.7304	4.5385	1.60336	4.16782	9.78223	7.08666	7.92546	5.46931	5.58596	GeneID:54349,Genbank:NM_019363.3,RGD:620528	aldehyde oxidase 1		GO:0005829,GO:0006805,GO:0009055,GO:0009115,GO:0016614,GO:0050250,GO:0016903,GO:0017144,GO:0050660,GO:0051287,GO:0051537,GO:0004031,GO:0004854,GO:0005506,GO:0022900,GO:0042802,GO:0042803,GO:0055114,GO:0043546,GO:0102797,GO:0102798	cytosol|xenobiotic metabolic process|electron transfer activity|xanthine catabolic process|oxidoreductase activity, acting on CH-OH group of donors|retinal oxidase activity|oxidoreductase activity, acting on the aldehyde or oxo group of donors|drug metabolic process|flavin adenine dinucleotide binding|NAD binding|2 iron, 2 sulfur cluster binding|aldehyde oxidase activity|xanthine dehydrogenase ac…	rno00280,rno00350,rno00380,rno00750,rno00760,rno00830,rno00982,rno04630	Valine, leucine and isoleucine degradation|Tyrosine metabolism|Tryptophan metabolism|Vitamin B6 metabolism|Nicotinate and nicotinamide metabolism|Retinol metabolism|Drug metabolism - cytochrome P450|Jak-STAT signaling pathway	Chr9	64929721	65007870	+
Aox3	2771.23	0.236552	6.36641	2.84019	1.50599	1.94e-10	1.44e-08	Up	6.86867	15.8063	12.0174	6.88672	13.0965	43.5309	22.2317	29.1634	31.4672	34.7856	GeneID:493909,Genbank:XM_006245004.2,RGD:1359328	aldehyde oxidase 3		GO:0102797,GO:0050250,GO:0005506,GO:0102798,GO:0050660,GO:0005829,GO:0009055,GO:0009115,GO:0016614,GO:0016903,GO:0051287,GO:0017144,GO:0051537,GO:0022900,GO:0030151,GO:0004031,GO:0055114,GO:0042803,GO:0043546,GO:0004854	geranial:oxygen oxidoreductase activity|retinal oxidase activity|iron ion binding|heptaldehyde:oxygen oxidoreductase activity|flavin adenine dinucleotide binding|cytosol|electron transfer activity|xanthine catabolic process|oxidoreductase activity, acting on CH-OH group of donors|oxidoreductase activity, acting on the aldehyde or oxo group of donors|NAD binding|drug metabolic process|2 iron, 2 su…	rno00280,rno00350,rno00380,rno00750,rno00760,rno00830,rno00982,rno04630	Valine, leucine and isoleucine degradation|Tyrosine metabolism|Tryptophan metabolism|Vitamin B6 metabolism|Nicotinate and nicotinamide metabolism|Retinol metabolism|Drug metabolism - cytochrome P450|Jak-STAT signaling pathway	Chr9	65013831	65099433	+
Apln	554.326	0.259641	-4.36544	0.455826	-1.13345	1.27e-05	0.000212471	Down	10.5903	8.16308	8.72697	10.7453	7.01428	3.19555	6.80581	1.91009	4.8253	4.73608	GeneID:58812,Genbank:NM_031612.3,RGD:620672	apelin		GO:0007631,GO:0008284,GO:0010469,GO:0010629,GO:0031652,GO:0031704,GO:0051466,GO:0060183,GO:0040037,GO:0060976,GO:0097755,GO:1902895,GO:1904022,GO:0001525,GO:0001664,GO:0002026,GO:0005179,GO:0005576,GO:0005615,GO:0007369,GO:0042327,GO:0042756,GO:0043576,GO:0045776,GO:0045823,GO:0045906,GO:0048471,GO:1904706,GO:0050878,GO:0051461,GO:1905564	feeding behavior|positive regulation of cell proliferation|regulation of signaling receptor activity|negative regulation of gene expression|positive regulation of heat generation|apelin receptor binding|positive regulation of corticotropin-releasing hormone secretion|apelin receptor signaling pathway|negative regulation of fibroblast growth factor receptor signaling pathway|coronary vasculature d…	rno04371,rno04080	Apelin signaling pathway|Neuroactive ligand-receptor interaction	ChrX	134856719	134866210	-
Apom	6.91443	0.647065	2.16039	2.63521	1.39792	0.0307422	0.105057	Up	0.433779	0.0973783	0.0931322	0.0491727	0.255922	0.40443	0.501147	0.377353	0.468637	0.751207	GeneID:55939,Genbank:NM_019373.2,RGD:620773	apolipoprotein M		GO:0034445,GO:0005576,GO:0042157,GO:0005615,GO:0043691,GO:0009749,GO:0016209,GO:0033344,GO:0034361,GO:0034362,GO:0098869,GO:0034364,GO:0034365,GO:0034366,GO:0034375,GO:0003674,GO:0034380,GO:0005319,GO:0034384,GO:0005543	negative regulation of plasma lipoprotein oxidation|extracellular region|lipoprotein metabolic process|extracellular space|reverse cholesterol transport|response to glucose|antioxidant activity|cholesterol efflux|very-low-density lipoprotein particle|low-density lipoprotein particle|cellular oxidant detoxification|high-density lipoprotein particle|discoidal high-density lipoprotein particle|spher…			Chr20	5120473	5123073	-
Apopt1	45.045	0.526838	-4.01527	0.230782	-2.1154	5.94e-05	0.000756023	Down	0.401589	0.766292	1.68131	0.910473	4.21736	0.44462	0.379601	0.327515	0.455553	0.34773	GeneID:299341,Genbank:NM_001037769.2,RGD:1304719	apoptogenic 1, mitochondrial		GO:0034393,GO:0043280,GO:0090200,GO:0097193,GO:0005622,GO:0005739	positive regulation of smooth muscle cell apoptotic process|positive regulation of cysteine-type endopeptidase activity involved in apoptotic process|positive regulation of release of cytochrome c from mitochondria|intrinsic apoptotic signaling pathway|intracellular|mitochondrion			Chr6	136185772	136304317	+
Aqp6	6.21212	0.915526	-3.33882	0.120177	-3.05677	0.00084136	0.00629114	Down	0.378273	0.594424	0.379003	0.200109	0.0297566	0.0293899	0.0264861	0	0.108979	0.0291148	GeneID:29170,Genbank:NM_022181.1,RGD:71100	aquaporin 6		GO:0006833,GO:0015112,GO:0015250,GO:0015706,GO:0016324,GO:0030658,GO:0033554,GO:0042476,GO:0055085,GO:0005253,GO:0005887	water transport|nitrate transmembrane transporter activity|water channel activity|nitrate transport|apical plasma membrane|transport vesicle membrane|cellular response to stress|odontogenesis|transmembrane transport|anion channel activity|integral component of plasma membrane			Chr7	141258585	141261518	+
Arfgef3	40.5006	0.348516	-4.33893	0.350579	-1.51219	1.43e-05	0.000234797	Down	0.273109	0.135059	0.319526	0.168706	0.164399	0.036903	0.073165	0.120513	0.0923653	0.0621478	GeneID:292947,Genbank:XM_006227651.3,RGD:1309903	ARFGEF family member 3		GO:0005086,GO:0010923,GO:0032012	ARF guanyl-nucleotide exchange factor activity|negative regulation of phosphatase activity|regulation of ARF protein signal transduction			Chr1	13837861	13918277	-
Arg1	54.0154	0.360421	-3.31945	0.436363	-1.1964	0.000901961	0.00666394	Down	2.05358	2.50786	1.05817	1.58919	1.93852	0.357398	1.31135	0.571663	1.27791	0.632237	GeneID:29221,Genbank:NM_017134.3,RGD:2150	arginase 1		GO:0005615,GO:0005634,GO:0005737,GO:0005741,GO:0005829,GO:0006525,GO:0030324,GO:0007565,GO:0032496,GO:0007568,GO:0032964,GO:0009611,GO:0033189,GO:0033197,GO:0042130,GO:0042493,GO:0060336,GO:0042832,GO:0070207,GO:0043005,GO:0070301,GO:0043025,GO:0070965,GO:0071222,GO:0071353,GO:0071377,GO:0000050,GO:0071549,GO:0071560,GO:0001889,GO:2000552,GO:0001938,GO:0002250,GO:0004053,GO:0009635,GO:0010042,GO:…	extracellular space|nucleus|cytoplasm|mitochondrial outer membrane|cytosol|arginine metabolic process|lung development|female pregnancy|response to lipopolysaccharide|aging|collagen biosynthetic process|response to wounding|response to vitamin A|response to vitamin E|negative regulation of T cell proliferation|response to drug|negative regulation of interferon-gamma-mediated signaling pathway|def…	rno00220,rno00330,rno05146	Arginine biosynthesis|Arginine and proline metabolism|Amoebiasis	Chr1	21525421	21537872	+
Arhgef16	24.0598	0.527994	2.95004	2.94365	1.55761	0.00317729	0.0182427	Up	0.174642	0.0712821	0.0545391	0.043194	0.0899223	0.340455	0.160078	0.138113	0.116636	0.557224	GeneID:687105,Genbank:NM_001127591.1,RGD:1588981	Rho guanine nucleotide exchange factor 16		GO:0030971,GO:0035023,GO:0045296,GO:0060326,GO:0090630,GO:1903078,GO:0005089,GO:0017048,GO:0030165	receptor tyrosine kinase binding|regulation of Rho protein signal transduction|cadherin binding|cell chemotaxis|activation of GTPase activity|positive regulation of protein localization to plasma membrane|Rho guanyl-nucleotide exchange factor activity|Rho GTPase binding|PDZ domain binding			Chr5	171626450	171649124	-
Arhgef39	8.27997	0.687632	-2.13929	0.36072	-1.47105	0.0324118	0.109536	Down	0.33092	0.434298	0.174889	0.346272	0.0961169	0.118666	0.0641646	0.0442883	0.264009	0.0235109	GeneID:298404,Genbank:NM_001106676.2,RGD:1310376	Rho guanine nucleotide exchange factor 39		GO:0035023,GO:0005089,GO:0005886,GO:0030335	regulation of Rho protein signal transduction|Rho guanyl-nucleotide exchange factor activity|plasma membrane|positive regulation of cell migration			Chr5	58998209	59001779	-
Armcx6	77.3148	0.219932	4.56153	2.00448	1.00322	5.08e-06	9.81e-05	Up	0.506023	0.347471	0.268412	0.242946	0.344205	0.659113	0.800323	0.770349	0.565982	0.749166	GeneID:363496,Genbank:XM_017602111.1,RGD:1359303	armadillo repeat containing, X-linked 6		GO:0005741,GO:0016021	mitochondrial outer membrane|integral component of membrane			ChrX	105565733	105573387	-
Arnt2	29.0146	0.407994	3.76299	2.89844	1.53528	0.000167896	0.00173235	Up	0.0569305	0.0281165	0.0513364	0.0129072	0.0403056	0.108811	0.0645762	0.190671	0.0910279	0.113051	GeneID:25243,Genbank:NM_012781.3,RGD:2154	aryl hydrocarbon receptor nuclear translocator 2	bHLH	GO:0046982,GO:0007420,GO:0001077,GO:0001666,GO:0008284,GO:0001701,GO:0003677,GO:0003700,GO:0005634,GO:0017162,GO:0032355,GO:0005667,GO:0043066,GO:0005737,GO:0045893,GO:0006355,GO:0000978,GO:0045944,GO:0006366,GO:0000981,GO:0007417	protein heterodimerization activity|brain development|transcriptional activator activity, RNA polymerase II proximal promoter sequence-specific DNA binding|response to hypoxia|positive regulation of cell proliferation|in utero embryonic development|DNA binding|DNA binding transcription factor activity|nucleus|aryl hydrocarbon receptor binding|response to estradiol|transcription factor complex|neg…	rno05200,rno05202,rno05211	Pathways in cancer|Transcriptional misregulation in cancers|Renal cell carcinoma	Chr1	146399217	146556437	-
Arntl	194.741	0.334508	3.49026	2.24625	1.16752	0.000482559	0.00401477	Up	1.06038	1.71626	1.32663	1.57897	1.27284	2.08712	3.47582	3.62145	6.01931	1.12447	GeneID:29657,Genbank:XM_017589068.1,RGD:62003	aryl hydrocarbon receptor nuclear translocator-like	bHLH	GO:2000323,GO:2000772,GO:2001016,GO:0001047,GO:0001190,GO:0003677,GO:0003700,GO:0005634,GO:0007623,GO:0016604,GO:0005654,GO:0016605,GO:0017162,GO:0042634,GO:0032007,GO:0042753,GO:0043161,GO:0000060,GO:0045893,GO:0043231,GO:0045944,GO:0043425,GO:0000976,GO:0046982,GO:0000982,GO:0050767,GO:0001046,GO:0060137,GO:0070491,GO:0050796,GO:0070888,GO:0090263,GO:0090403,GO:1901985,GO:2000074,GO:0005667,GO:…	negative regulation of glucocorticoid receptor signaling pathway|regulation of cellular senescence|positive regulation of skeletal muscle cell differentiation|core promoter binding|transcriptional activator activity, RNA polymerase II transcription factor binding|DNA binding|DNA binding transcription factor activity|nucleus|circadian rhythm|nuclear body|nucleoplasm|PML body|aryl hydrocarbon recep…	rno04728,rno04710,rno05168	Dopaminergic synapse|Circadian rhythm|Herpes simplex infection	Chr1	178039002	178137469	+
Arsj	17.1628	0.441033	2.8982	2.42537	1.2782	0.00375313	0.0208764	Up	0.253008	0.28915	0.256788	0.125152	0.10856	0.364556	0.328536	0.740323	0.775289	0.382387	GeneID:311013,Genbank:NM_001047887.1,RGD:1307640	arylsulfatase family, member J						Chr2	230163014	230662084	+
Asb18	1783.6	0.407834	4.64041	3.71282	1.89251	3.48e-06	7.14e-05	Up	14.7311	18.8551	11.2531	14.3679	31.0126	69.0006	35.9011	132.349	61.7366	53.7466	GeneID:316614,Genbank:NM_001108231.1,RGD:1310850	ankyrin repeat and SOCS box-containing 18		GO:0005737,GO:0016567,GO:0031625,GO:0035556,GO:0000151,GO:0004842,GO:0005634	cytoplasm|protein ubiquitination|ubiquitin protein ligase binding|intracellular signal transduction|ubiquitin ligase complex|ubiquitin-protein transferase activity|nucleus			Chr9	97085234	97151832	-
Ascl4	2.37491	1.33591	-2.60099	0.0899522	-3.4747	0.00929559	0.0421163	Down	0.0314147	0.0564179	0.0404684	0.15669	0.0148273	0	0	0	0.0135757	0.0145075	GeneID:299687,Genbank:XM_006241170.3,RGD:1307533	achaete-scute family bHLH transcription factor 4	bHLH	GO:0006357,GO:0046983,GO:0090575,GO:0000977,GO:0003700	regulation of transcription by RNA polymerase II|protein dimerization activity|RNA polymerase II transcription factor complex|RNA polymerase II regulatory region sequence-specific DNA binding|DNA binding transcription factor activity			Chr7	23946974	23949600	-
Asf1b	24.1993	0.424186	-2.49327	0.480427	-1.05761	0.0126572	0.053572	Down	0.832549	0.677504	0.89374	1.03815	0.343833	0.218312	0.677666	0.181063	0.449726	0.360447	GeneID:304648,Genbank:NM_001107160.1,RGD:1304918	anti-silencing function 1B histone chaperone		GO:0005654,GO:0006334,GO:0006335,GO:0006336,GO:0032991,GO:0042393,GO:0000785,GO:0000790	nucleoplasm|nucleosome assembly|DNA replication-dependent nucleosome assembly|DNA replication-independent nucleosome assembly|protein-containing complex|histone binding|chromatin|nuclear chromatin			Chr19	25077918	25092491	+
Asgr1	2.62381	1.40798	2.02957	7.24806	2.8576	0.0423998	0.133024	Up	0.0581172	0	0	0.0263524	0	0.189648	0.146494	0	0.25115	0.0268389	GeneID:24210,Genbank:XM_008767769.2,RGD:2160	asialoglycoprotein receptor 1		GO:0030246,GO:0031668,GO:0042803,GO:0046872,GO:0004873,GO:0006898,GO:0016021	carbohydrate binding|cellular response to extracellular stimulus|protein homodimerization activity|metal ion binding|asialoglycoprotein receptor activity|receptor-mediated endocytosis|integral component of membrane	rno04918	Thyroid hormone synthesis	Chr10	56662188	56666086	+
Aspdh	14.9702	0.426164	-2.46053	0.483441	-1.04859	0.0138733	0.0572658	Down	0.912135	1.17008	0.969849	0.512069	0.369013	0.404962	0.43794	0.340064	0.300322	0.481405	GeneID:292875,Genbank:NM_001009643.2,RGD:1310111	aspartate dehydrogenase domain containing		GO:0019363,GO:0033735,GO:0050661,GO:0055114,GO:0006742,GO:0009435,GO:0016491	pyridine nucleotide biosynthetic process|aspartate dehydrogenase activity|NADP binding|oxidation-reduction process|NADP catabolic process|NAD biosynthetic process|oxidoreductase activity	rno00760	Nicotinate and nicotinamide metabolism	Chr1	100471066	100473327	+
Aspm	68.1459	0.239682	-5.18632	0.422473	-1.24307	2.14e-07	6.44e-06	Down	0.398761	0.49901	0.364314	0.311613	0.240267	0.174025	0.114059	0.151303	0.201653	0.152805	GeneID:289054,Genbank:NM_001105955.2,RGD:1307111	abnormal spindle microtubule assembly		GO:0097431,GO:0048589,GO:0019901,GO:0003674,GO:0051445,GO:0021873,GO:0005516,GO:0051653,GO:0021987,GO:0005575,GO:0051661,GO:0005634,GO:0005737,GO:0005813,GO:0005874,GO:0030496,GO:0007051,GO:0072687,GO:0007283,GO:0090263,GO:0036449,GO:0007420,GO:0090306,GO:0045665,GO:0008150,GO:0000922,GO:0097150,GO:0045769,GO:0008584,GO:0001764,GO:0048477,GO:0016324,GO:0002052	mitotic spindle pole|developmental growth|protein kinase binding|molecular_function|regulation of meiotic cell cycle|forebrain neuroblast division|calmodulin binding|spindle localization|cerebral cortex development|cellular_component|maintenance of centrosome location|nucleus|cytoplasm|centrosome|microtubule|midbody|spindle organization|meiotic spindle|spermatogenesis|positive regulation of canon…			Chr13	56546021	56591793	+
Ass1	178.945	0.302966	-3.5506	0.474437	-1.07571	0.000384349	0.00334482	Down	4.13124	7.61806	6.65232	5.68666	2.55343	1.51318	3.24388	1.73275	3.95314	2.65734	GeneID:25698,Genbank:XM_006233911.3,RGD:2163	argininosuccinate synthase 1		GO:0001822,GO:0001889,GO:0004055,GO:0005524,GO:0006526,GO:0005634,GO:0006531,GO:0005737,GO:0006953,GO:0007494,GO:0007568,GO:0007584,GO:0007623,GO:0043200,GO:0043204,GO:0009636,GO:0043209,GO:0010043,GO:0043434,GO:0045429,GO:0048545,GO:0051384,GO:0000050,GO:0071499,GO:0060416,GO:0071549,GO:0060539,GO:1903038,GO:0070542,GO:0000052,GO:0000053,GO:0005739,GO:0005741,GO:0005764,GO:0005783,GO:0005829,GO:…	kidney development|liver development|argininosuccinate synthase activity|ATP binding|arginine biosynthetic process|nucleus|aspartate metabolic process|cytoplasm|acute-phase response|midgut development|aging|response to nutrient|circadian rhythm|response to amino acid|perikaryon|response to toxic substance|myelin sheath|response to zinc ion|response to peptide hormone|positive regulation of nitric…	rno00250,rno00220,rno05418	Alanine, aspartate and glutamate metabolism|Arginine biosynthesis|Fluid shear stress and atherosclerosis	Chr3	10327411	10375847	-
Atn1	33.8965	0.653728	-3.25297	0.229004	-2.12656	0.00114207	0.00808363	Down	0.157741	0.583241	0.565778	0.0252443	0.928456	0.103813	0.0389816	0.161438	0.160393	0.0771309	GeneID:29515,Genbank:NM_017228.3,RGD:61832	atrophin 1		GO:0030054,GO:0008432,GO:0001106,GO:0031252,GO:0008584,GO:0003677,GO:0032094,GO:0009404,GO:0003714,GO:0035264,GO:0005515,GO:0005634,GO:0009405,GO:0045664,GO:0009791,GO:0005654,GO:0045944,GO:0016363,GO:0005737,GO:0048471,GO:0016477,GO:0006366,GO:0000122,GO:0051402,GO:0019904,GO:0007283,GO:0001085,GO:0090729,GO:0030011,GO:0008340,GO:0001105	cell junction|JUN kinase binding|RNA polymerase II transcription corepressor activity|cell leading edge|male gonad development|DNA binding|response to food|toxin metabolic process|transcription corepressor activity|multicellular organism growth|protein binding|nucleus|pathogenesis|regulation of neuron differentiation|post-embryonic development|nucleoplasm|positive regulation of transcription by R…			Chr4	157267394	157281199	-
Atp1a3	251.486	0.540955	-2.9331	0.332938	-1.58668	0.00335595	0.0190707	Down	2.69009	5.51693	6.61748	3.59732	0.893084	1.09463	1.94422	0.862686	0.591104	2.12665	GeneID:24213,Genbank:XM_017588775.1,RGD:2169	ATPase Na+/K+ transporting subunit alpha 3		GO:0005634,GO:0005737,GO:0005783,GO:0005794,GO:0005886,GO:0010107,GO:0010248,GO:0015991,GO:0005890,GO:0016020,GO:0021987,GO:0030007,GO:0044327,GO:0030424,GO:0045202,GO:0046872,GO:0031748,GO:0051087,GO:0060048,GO:0071300,GO:0086036,GO:0001540,GO:0086037,GO:0097067,GO:1904646,GO:0005391,GO:0005515,GO:0005524,GO:0006813,GO:0006814,GO:0006883,GO:0007613,GO:0035235,GO:0008344,GO:0036376,GO:0008542,GO:…	nucleus|cytoplasm|endoplasmic reticulum|Golgi apparatus|plasma membrane|potassium ion import|establishment or maintenance of transmembrane electrochemical gradient|ATP hydrolysis coupled proton transport|sodium:potassium-exchanging ATPase complex|membrane|cerebral cortex development|cellular potassium ion homeostasis|dendritic spine head|axon|synapse|metal ion binding|D1 dopamine receptor binding…	rno04024,rno04022,rno04911,rno04918,rno04919,rno04925,rno04260,rno04261,rno04970,rno04971,rno04972,rno04976,rno04973,rno04974,rno04978,rno04960,rno04961,rno04964	cAMP signaling pathway|cGMP - PKG signaling pathway|Insulin secretion|Thyroid hormone synthesis|Thyroid hormone signaling pathway|Aldosterone synthesis and secretion|Cardiac muscle contraction|Adrenergic signaling in cardiomyocytes|Salivary secretion|Gastric acid secretion|Pancreatic secretion|Bile secretion|Carbohydrate digestion and absorption|Protein digestion and absorption|Mineral absorption…	Chr1	81852423	81881565	-
Atp1b4	2.04445	1.55518	-2.08034	0.106189	-3.23529	0.0374943	0.121925	Down	0.00650327	0.00583963	0	0.0294881	0.0613891	0	0.00546418	0.00565732	0	0	GeneID:84396,Genbank:XM_006257493.3,RGD:620994	ATPase Na+/K+ transporting family member beta 4		GO:0006355,GO:0005515,GO:0006813,GO:0005634,GO:0006814,GO:0005637,GO:0006883,GO:0005890,GO:0010107,GO:0015672,GO:0006351,GO:0000785,GO:0030007,GO:0001671,GO:0036376,GO:0005391	regulation of transcription, DNA-templated|protein binding|potassium ion transport|nucleus|sodium ion transport|nuclear inner membrane|cellular sodium ion homeostasis|sodium:potassium-exchanging ATPase complex|potassium ion import|monovalent inorganic cation transport|transcription, DNA-templated|chromatin|cellular potassium ion homeostasis|ATPase activator activity|sodium ion export across plasm…	rno04024,rno04022,rno04911,rno04918,rno04919,rno04925,rno04260,rno04261,rno04970,rno04971,rno04972,rno04976,rno04973,rno04974,rno04978,rno04960,rno04961,rno04964	cAMP signaling pathway|cGMP - PKG signaling pathway|Insulin secretion|Thyroid hormone synthesis|Thyroid hormone signaling pathway|Aldosterone synthesis and secretion|Cardiac muscle contraction|Adrenergic signaling in cardiomyocytes|Salivary secretion|Gastric acid secretion|Pancreatic secretion|Bile secretion|Carbohydrate digestion and absorption|Protein digestion and absorption|Mineral absorption…	ChrX	124631544	124652520	+
Atp2a1	21.3855	0.359077	3.00306	2.11159	1.07833	0.00267279	0.0160532	Up	0.215286	0.107398	0.13353	0.162698	0.112902	0.379138	0.241184	0.280923	0.444499	0.254075	GeneID:116601,Genbank:NM_058213.1,RGD:621293	ATPase sarcoplasmic/endoplasmic reticulum Ca2+ transporting 1		GO:0005515,GO:0005524,GO:0005739,GO:0005783,GO:0005789,GO:0016529,GO:0005793,GO:0006816,GO:0016887,GO:0031448,GO:0045988,GO:0031673,GO:0048471,GO:0031674,GO:0051561,GO:0051659,GO:0070059,GO:0070296,GO:0005338,GO:0070509,GO:0005388,GO:0070588,GO:0005509,GO:0006874,GO:0006937,GO:0006942,GO:0008553,GO:0008637,GO:0015931,GO:0032470,GO:0016020,GO:0032471,GO:0016021,GO:0033017,GO:0034976,GO:0090076,GO:…	protein binding|ATP binding|mitochondrion|endoplasmic reticulum|endoplasmic reticulum membrane|sarcoplasmic reticulum|endoplasmic reticulum-Golgi intermediate compartment|calcium ion transport|ATPase activity|positive regulation of fast-twitch skeletal muscle fiber contraction|negative regulation of striated muscle contraction|H zone|perinuclear region of cytoplasm|I band|positive regulation of m…	rno04020,rno04022,rno04972,rno05010	Calcium signaling pathway|cGMP - PKG signaling pathway|Pancreatic secretion|Alzheimer's disease	Chr1	197855912	197875038	-
Atp2c2	10.6711	0.5763	-3.11688	0.28792	-1.79626	0.00182773	0.011825	Down	0.0976644	0.0219245	0.0943583	0.127318	0.103717	0.0284552	0.0359011	0.02124	0.0369294	0.0112755	GeneID:171496,Genbank:NM_134462.1,RGD:620647	ATPase secretory pathway Ca2+ transporting 2		GO:0090280,GO:0048471,GO:0005388,GO:0099132,GO:0005524,GO:0061180,GO:0005575,GO:0006874,GO:0008150,GO:0008553,GO:0009898,GO:0070588,GO:0015410,GO:0016021,GO:0072659,GO:0031410,GO:0000139,GO:0003674,GO:0046872	positive regulation of calcium ion import|perinuclear region of cytoplasm|calcium-transporting ATPase activity|ATP hydrolysis coupled cation transmembrane transport|ATP binding|mammary gland epithelium development|cellular_component|cellular calcium ion homeostasis|biological_process|proton-exporting ATPase activity, phosphorylative mechanism|cytoplasmic side of plasma membrane|calcium ion transm…			Chr19	52347480	52404608	+
Aunip	3.55693	1.14044	-3.09539	0.0865632	-3.5301	0.00196555	0.0125491	Down	0.0433665	0.233647	0.111729	0.0983196	0.143279	0	0.0182187	0	0.0374811	0	GeneID:689656,Genbank:XM_001071529.4,RGD:1589922	aurora kinase A and ninein interacting protein		GO:0090734,GO:0000922,GO:2001033,GO:0003684,GO:0005634,GO:0005737,GO:0005813,GO:0007051,GO:0000724	site of DNA damage|spindle pole|negative regulation of double-strand break repair via nonhomologous end joining|damaged DNA binding|nucleus|cytoplasm|centrosome|spindle organization|double-strand break repair via homologous recombination			Chr5	152721799	152734577	+
Aurkb	41.739	0.316854	-4.9112	0.340061	-1.55613	9.05e-07	2.29e-05	Down	0.708542	0.954356	1.13692	1.6233	0.704046	0.365069	0.454332	0.308187	0.402884	0.292766	GeneID:114592,Genbank:XM_008767758.1,RGD:621625	aurora kinase B		GO:0004674,GO:0004712,GO:0005524,GO:0005634,GO:0005654,GO:0030496,GO:0005737,GO:0031616,GO:0005819,GO:0032091,GO:0032133,GO:0032212,GO:0036089,GO:0032465,GO:0043988,GO:0032466,GO:0032467,GO:0044878,GO:0046872,GO:0051233,GO:0051256,GO:0000122,GO:0051973,GO:0000776,GO:1904355,GO:0000779,GO:0000780,GO:0002903,GO:0004672,GO:0005876,GO:0006468,GO:0007051,GO:0007052,GO:0007568,GO:0008283,GO:0009838,GO:…	protein serine/threonine kinase activity|protein serine/threonine/tyrosine kinase activity|ATP binding|nucleus|nucleoplasm|midbody|cytoplasm|spindle pole centrosome|spindle|negative regulation of protein binding|chromosome passenger complex|positive regulation of telomere maintenance via telomerase|cleavage furrow formation|regulation of cytokinesis|histone H3-S28 phosphorylation|negative regulat…			Chr10	55625860	55632399	+
B3galt2	94.3683	0.367261	-2.89644	0.478387	-1.06375	0.00377422	0.0209637	Down	0.527001	0.747193	1.37364	1.5763	0.968766	0.508584	0.419492	0.249331	0.974887	0.452587	GeneID:686081,Genbank:NM_001109492.1,RGD:1586615	Beta-1,3-galactosyltransferase 2		GO:0016758,GO:0006486,GO:0006487,GO:0006493,GO:0006682,GO:0008375,GO:0008376,GO:0008499,GO:0009312,GO:0000139,GO:0016020,GO:0005783,GO:0016021,GO:0005794	transferase activity, transferring hexosyl groups|protein glycosylation|protein N-linked glycosylation|protein O-linked glycosylation|galactosylceramide biosynthetic process|acetylglucosaminyltransferase activity|acetylgalactosaminyltransferase activity|UDP-galactose:beta-N-acetylglucosamine beta-1,3-galactosyltransferase activity|oligosaccharide biosynthetic process|Golgi membrane|membrane|endop…	rno00601	Glycosphingolipid biosynthesis - lacto and neolacto series	Chr13	60435946	60444957	+
B3gat1	50.6965	0.572546	-5.38071	0.1182	-3.0807	7.42e-08	2.65e-06	Down	0.480603	1.09945	1.13995	1.39055	0.486082	0.0106687	0.298053	0.0497722	0.0395599	0.169101	GeneID:117108,Genbank:XM_006242733.3,RGD:70880	beta-1,3-glucuronyltransferase 1		GO:0005576,GO:0005789,GO:0005796,GO:0005975,GO:0006486,GO:0008499,GO:0015018,GO:0016021,GO:0030204,GO:0043231,GO:0000139,GO:0046872,GO:0050650,GO:0005515	extracellular region|endoplasmic reticulum membrane|Golgi lumen|carbohydrate metabolic process|protein glycosylation|UDP-galactose:beta-N-acetylglucosamine beta-1,3-galactosyltransferase activity|galactosylgalactosylxylosylprotein 3-beta-glucuronosyltransferase activity|integral component of membrane|chondroitin sulfate metabolic process|intracellular membrane-bounded organelle|Golgi membrane|met…	rno00515	Mannose type O-glycan biosyntheis	Chr8	27777024	27804368	+
Bcl2l14	27.181	0.647383	4.14894	6.43506	2.68595	3.34e-05	0.000479623	Up	0.258942	0.0547102	0.0915679	0.0414401	0.057514	0.766871	0.998257	0.0795032	1.13217	0.323573	GeneID:500348,Genbank:XM_006237533.2,RGD:1562777	BCL2 like 14		GO:0006915,GO:0008150,GO:0019901,GO:0043229,GO:2001238,GO:0003674,GO:0005575,GO:0005829	apoptotic process|biological_process|protein kinase binding|intracellular organelle|positive regulation of extrinsic apoptotic signaling pathway|molecular_function|cellular_component|cytosol			Chr4	168139964	168183726	+
Bdh1	2066.95	0.254738	-3.97166	0.49595	-1.01173	7.14e-05	0.000877147	Down	29.9983	50.521	20.196	30.7042	22.1872	8.80277	18.5314	12.3636	17.9396	21.5702	GeneID:117099,Genbank:XM_006248478.3,RGD:620131	3-hydroxybutyrate dehydrogenase, type 1		GO:0060612,GO:0032355,GO:0003858,GO:0099617,GO:0032868,GO:0042493,GO:0005543,GO:0005654,GO:0005739,GO:0005743,GO:0042594,GO:0045471,GO:0005759,GO:0046686,GO:0007420,GO:0051412,GO:0007584,GO:0001889,GO:0055114,GO:0009636,GO:0060416,GO:0009725	adipose tissue development|response to estradiol|3-hydroxybutyrate dehydrogenase activity|matrix side of mitochondrial inner membrane|response to insulin|response to drug|phospholipid binding|nucleoplasm|mitochondrion|mitochondrial inner membrane|response to starvation|response to ethanol|mitochondrial matrix|response to cadmium ion|brain development|response to corticosterone|response to nutrien…	rno00650,rno00072	Butanoate metabolism|Synthesis and degradation of ketone bodies	Chr11	72577547	72619435	-
Best3	4.35764	0.959888	2.72546	6.13106	2.61614	0.0064212	0.0318321	Up	0.0110566	0.0198566	0.0189908	0.0100269	0	0.0618511	0.01858	0.163512	0.0286682	0.112332	GeneID:314847,Genbank:XM_017594848.1,RGD:1305439	bestrophin 3		GO:0034707,GO:0043271,GO:1902476,GO:0005254,GO:0005886,GO:0015698	chloride channel complex|negative regulation of ion transport|chloride transmembrane transport|chloride channel activity|plasma membrane|inorganic anion transport			Chr7	59971084	60057162	+
Bik	27.4637	0.37903	3.78965	2.70643	1.43639	0.000150858	0.0016046	Up	0.250899	0.225296	0.182322	0.315046	0.291498	0.629793	0.843243	0.520471	1.18433	0.392164	GeneID:114496,Genbank:XM_006242048.3,RGD:621547	BCL2-interacting killer		GO:0008584,GO:0008637,GO:0032464,GO:0046982,GO:0051400,GO:0090200,GO:0005740,GO:0007283	male gonad development|apoptotic mitochondrial changes|positive regulation of protein homooligomerization|protein heterodimerization activity|BH domain binding|positive regulation of release of cytochrome c from mitochondria|mitochondrial envelope|spermatogenesis	rno01522	Endocrine resistance	Chr7	124390924	124410449	+
Birc5	20.9891	0.435899	-2.59016	0.457217	-1.12905	0.00959304	0.0431214	Down	1.12664	1.47535	1.81417	0.979147	0.664699	0.175069	0.631085	0.980087	0.689733	0.390217	GeneID:64041,Genbank:NM_022274.1,RGD:70499	baculoviral IAP repeat-containing 5		GO:0000777,GO:0000910,GO:0003674,GO:0004842,GO:0004869,GO:0005634,GO:0005881,GO:0006351,GO:0005737,GO:0006468,GO:0006915,GO:0007059,GO:0007094,GO:0016324,GO:0016567,GO:0007346,GO:0019899,GO:0030496,GO:0031021,GO:0000086,GO:0043027,GO:0031503,GO:0000226,GO:0043066,GO:0000228,GO:0000281,GO:0043154,GO:0000775,GO:0051301,GO:0043434,GO:0051303,GO:0043524,GO:0051384,GO:0061178,GO:0061469,GO:1990001,GO:…	condensed chromosome kinetochore|cytokinesis|molecular_function|ubiquitin-protein transferase activity|cysteine-type endopeptidase inhibitor activity|nucleus|cytoplasmic microtubule|transcription, DNA-templated|cytoplasm|protein phosphorylation|apoptotic process|chromosome segregation|mitotic spindle assembly checkpoint|apical plasma membrane|protein ubiquitination|regulation of mitotic cell cycl…	rno04390,rno04210,rno04215,rno05200,rno05210,rno05161,rno01524	Hippo signaling pathway|Apoptosis|Apoptosis - multiple species|Pathways in cancer|Colorectal cancer|Hepatitis B|Platinum drug resistance	Chr10	106856097	106864419	+
Bok	286.81	0.230939	-5.18691	0.435922	-1.19786	2.14e-07	6.44e-06	Down	6.11719	7.9498	6.15129	11.4178	7.4963	3.15237	5.06503	2.5543	4.09503	3.02013	GeneID:29884,Genbank:NM_017312.2,RGD:70984	BOK, BCL2 family apoptosis regulator		GO:0005741,GO:0005743,GO:0005783,GO:0005789,GO:0005794,GO:0010506,GO:0006915,GO:0016020,GO:0016021,GO:0031625,GO:0031901,GO:0046982,GO:0031966,GO:0032588,GO:0046983,GO:0048709,GO:0051259,GO:0001836,GO:1901030,GO:0051400,GO:0005102,GO:1901382,GO:0051402,GO:0005515,GO:0051480,GO:0005634,GO:1902237,GO:0005640,GO:1903899,GO:0005737,GO:0005739,GO:1904708,GO:2001244,GO:0006919,GO:0006921,GO:0007420,GO:…	mitochondrial outer membrane|mitochondrial inner membrane|endoplasmic reticulum|endoplasmic reticulum membrane|Golgi apparatus|regulation of autophagy|apoptotic process|membrane|integral component of membrane|ubiquitin protein ligase binding|early endosome membrane|protein heterodimerization activity|mitochondrial membrane|trans-Golgi network membrane|protein dimerization activity|oligodendrocyte…	rno04215	Apoptosis - multiple species	Chr9	100829593	100840498	+
Brd2	71.1782	0.462851	2.61127	2.31118	1.20863	0.0090206	0.041193	Up	0.216561	0.239338	0.336199	0.475876	0.306642	0.497006	0.342923	0.876741	0.25916	1.85402	GeneID:294276,Genbank:XM_017601578.1,RGD:1303324	bromodomain containing 2		GO:0005737,GO:0006334,GO:0006351,GO:0006357,GO:0016607,GO:0070577,GO:0003682,GO:0005654	cytoplasm|nucleosome assembly|transcription, DNA-templated|regulation of transcription by RNA polymerase II|nuclear speck|lysine-acetylated histone binding|chromatin binding|nucleoplasm			Chr20	3910555	3921074	-
Brip1	29.1439	0.398718	-3.0679	0.428324	-1.22323	0.00215571	0.0134917	Down	0.201058	0.347193	0.152745	0.511936	0.175194	0.129776	0.136446	0.0941791	0.11362	0.149988	GeneID:360588,Genbank:XM_006247063.3,RGD:1307659	BRCA1 interacting protein C-terminal helicase 1		GO:1904385,GO:0010629,GO:0005524,GO:1990918,GO:0010705,GO:0005634,GO:0031965,GO:0005737,GO:0006357,GO:0007129,GO:0007283,GO:0032508,GO:0007284,GO:0051026,GO:0007286,GO:0071295,GO:0008285,GO:0003677,GO:0071456,GO:0008584,GO:0003682,GO:0072520,GO:0009636,GO:0004003	cellular response to angiotensin|negative regulation of gene expression|ATP binding|double-strand break repair involved in meiotic recombination|meiotic DNA double-strand break processing involved in reciprocal meiotic recombination|nucleus|nuclear membrane|cytoplasm|regulation of transcription by RNA polymerase II|synapsis|spermatogenesis|DNA duplex unwinding|spermatogonial cell division|chiasma…	rno03440,rno03460	Homologous recombination|Fanconi anemia pathway	Chr10	73507009	73632742	-
Bub1b	35.4087	0.379912	-4.35339	0.317779	-1.6539	1.34e-05	0.000222097	Down	0.451993	0.481969	0.493301	0.512375	0.311113	0.114132	0.261095	0.0409581	0.203465	0.121761	GeneID:171576,Genbank:NM_138540.1,RGD:619791	BUB1 mitotic checkpoint serine/threonine kinase B		GO:0008150,GO:0000778,GO:0034501,GO:0048471,GO:0000940,GO:0003674,GO:0004672,GO:0005524,GO:0005575,GO:0051754,GO:0005737,GO:0071459,GO:0005829,GO:0006468,GO:0000776,GO:0007091,GO:0007094,GO:0000777	biological_process|condensed nuclear chromosome kinetochore|protein localization to kinetochore|perinuclear region of cytoplasm|condensed chromosome outer kinetochore|molecular_function|protein kinase activity|ATP binding|cellular_component|meiotic sister chromatid cohesion, centromeric|cytoplasm|protein localization to chromosome, centromeric region|cytosol|protein phosphorylation|kinetochore|me…	rno04110,rno05166	Cell cycle|HTLV-I infection	Chr3	110367994	110420471	+
C1ql4	2.52757	1.34363	-3.13082	0.0541592	-4.20665	0.00174322	0.011455	Down	0.198121	0.016173	0.0618713	0.049001	0.0680076	0	0.0151332	0	0	0	GeneID:300220,Genbank:XM_017594790.1,RGD:1565968	complement C1q like 4		GO:0048147,GO:0070373,GO:0005615,GO:0042802,GO:0045599	negative regulation of fibroblast proliferation|negative regulation of ERK1 and ERK2 cascade|extracellular space|identical protein binding|negative regulation of fat cell differentiation			Chr7	140766517	140771415	-
C1qtnf4	22.4592	0.371143	4.18477	2.93456	1.55314	2.85e-05	0.000420411	Up	0.367328	0.412305	0.236596	0.19432	0.346748	1.17012	1.10595	0.718979	1.13763	0.593721	GeneID:311184,Genbank:NM_001107745.1,RGD:1311006	C1q and tumor necrosis factor related protein 4		GO:1901224,GO:1904469,GO:2000778,GO:0005615,GO:0032755,GO:0070105	positive regulation of NIK/NF-kappaB signaling|positive regulation of tumor necrosis factor secretion|positive regulation of interleukin-6 secretion|extracellular space|positive regulation of interleukin-6 production|positive regulation of interleukin-6-mediated signaling pathway			Chr3	79713580	79718018	+
C1qtnf7	455.076	0.175127	-6.16394	0.473202	-1.07947	7.1e-10	4.55e-08	Down	4.65749	5.06775	6.17167	5.90616	4.92192	1.73877	2.47762	2.37832	3.18151	3.42694	GeneID:305423,Genbank:NM_001107221.1,RGD:1306978	C1q and tumor necrosis factor related protein 7		GO:0005581,GO:0005615,GO:0051260	collagen trimer|extracellular space|protein homooligomerization			Chr14	72011518	72122257	-
C3	147.725	0.315313	3.55483	2.1748	1.12088	0.000378222	0.00330077	Up	0.610042	0.445535	1.08972	0.44996	0.767817	2.07789	1.56505	1.33733	1.95434	0.653593	GeneID:24232,Genbank:NM_016994.2,RGD:2232	complement component 3		GO:0005515,GO:0005615,GO:0006631,GO:0006911,GO:0010828,GO:0006935,GO:0010866,GO:0006954,GO:0006956,GO:0010884,GO:0045766,GO:0010951,GO:0031715,GO:0048037,GO:0048639,GO:0050766,GO:0051384,GO:0070374,GO:0001798,GO:0097242,GO:0001934,GO:2000427,GO:0001970,GO:0002507,GO:0004866,GO:0006957,GO:0006958,GO:0007596,GO:0008289,GO:0010575,GO:0032026,GO:0032355,GO:0032570,GO:0032991,GO:0043627,GO:0045745	protein binding|extracellular space|fatty acid metabolic process|phagocytosis, engulfment|positive regulation of glucose transmembrane transport|chemotaxis|regulation of triglyceride biosynthetic process|inflammatory response|complement activation|positive regulation of lipid storage|positive regulation of angiogenesis|negative regulation of endopeptidase activity|C5L2 anaphylatoxin chemotactic r…	rno04145,rno04610,rno05203,rno05322,rno05133,rno05134,rno05150,rno05152,rno05168,rno05167,rno05140,rno05142	Phagosome|Complement and coagulation cascades|Viral carcinogenesis|Systemic lupus erythematosus|Pertussis|Legionellosis|Staphylococcus aureus infection|Tuberculosis|Herpes simplex infection|Kaposi's sarcoma-associated herpesvirus infection|Leishmaniasis|Chagas disease (American trypanosomiasis)	Chr9	9721137	9747084	+
C4a	75.2751	0.519674	2.44498	2.41261	1.27059	0.0144859	0.0593993	Up	0.152513	0.859739	0.291062	0.268935	0.103977	0.813666	1.63028	0.980313	0.26363	0.485194	GeneID:24233,Genbank:NM_031504.3,RGD:620005	complement component 4A (Rodgers blood group)		GO:0005576,GO:0005615,GO:0006954,GO:0006956,GO:0006958,GO:0010951,GO:0030054,GO:0030424,GO:0030425,GO:0003674,GO:0045087,GO:0004866,GO:0045202	extracellular region|extracellular space|inflammatory response|complement activation|complement activation, classical pathway|negative regulation of endopeptidase activity|cell junction|axon|dendrite|molecular_function|innate immune response|endopeptidase inhibitor activity|synapse	rno04610,rno05322,rno05133,rno05150	Complement and coagulation cascades|Systemic lupus erythematosus|Pertussis|Staphylococcus aureus infection	Chr20	2651599	2678183	-
C4b	1404.1	0.375196	5.75952	4.47208	2.16095	8.44e-09	4e-07	Up	3.98451	4.89973	4.91111	1.78226	2.19711	19.4153	27.0873	14.4548	10.711	9.9727	GeneID:406161,Genbank:NM_001002805.2,RGD:1591983	complement component 4B (Chido blood group)		GO:0044216,GO:0004866,GO:0045202,GO:0005615,GO:2000427,GO:0006954,GO:0006956,GO:0008150,GO:0010951,GO:0016064,GO:0030246,GO:0030424,GO:0030425,GO:0001848,GO:0032490,GO:0001849,GO:0043025,GO:0003674	other organism cell|endopeptidase inhibitor activity|synapse|extracellular space|positive regulation of apoptotic cell clearance|inflammatory response|complement activation|biological_process|negative regulation of endopeptidase activity|immunoglobulin mediated immune response|carbohydrate binding|axon|dendrite|complement binding|detection of molecule of bacterial origin|complement component C1q …			Chr20	4302344	4316752	-
Cadps	438.305	0.155257	8.01342	2.36877	1.24414	1.12e-15	2.84e-13	Up	3.41928	2.58118	2.60799	2.2179	2.59311	6.30023	5.09341	8.47985	5.94054	7.20473	GeneID:26989,Genbank:NM_013219.1,RGD:708573	calcium dependent secretion activator		GO:0031410,GO:0005546,GO:0045055,GO:0006887,GO:0045921,GO:0015031,GO:0016050,GO:0016082,GO:0045956,GO:0019901,GO:0050432,GO:0030054,GO:0098793,GO:0030659,GO:0005509,GO:0099525,GO:0031045,GO:0005515	cytoplasmic vesicle|phosphatidylinositol-4,5-bisphosphate binding|regulated exocytosis|exocytosis|positive regulation of exocytosis|protein transport|vesicle organization|synaptic vesicle priming|positive regulation of calcium ion-dependent exocytosis|protein kinase binding|catecholamine secretion|cell junction|presynapse|cytoplasmic vesicle membrane|calcium ion binding|presynaptic dense core ves…			Chr15	15275489	15690575	+
Capn3	11.8874	0.482095	-2.11423	0.493369	-1.01926	0.0344956	0.114625	Down	0.219906	0.0710876	0.113313	0.0957248	0.124551	0.0492066	0.0517356	0.0459122	0.106435	0.0649946	GeneID:29155,Genbank:XM_008762080.2,RGD:2269	calpain 3		GO:0071472,GO:0072657,GO:0097264,GO:1990091,GO:0005509,GO:0005515,GO:0005622,GO:0005634,GO:0006508,GO:0005737,GO:0008233,GO:0008307,GO:0031402,GO:0012501,GO:0031432,GO:0032947,GO:0003824,GO:0043122,GO:0004198,GO:0032991,GO:0045214,GO:0045661,GO:0005102,GO:0051092,GO:0045862,GO:0051281,GO:0051592,GO:0061061,GO:0055103,GO:0065003,GO:0070315,GO:2001015,GO:0071277,GO:0005829,GO:0005886,GO:0014718,GO:…	cellular response to salt stress|protein localization to membrane|self proteolysis|sodium-dependent self proteolysis|calcium ion binding|protein binding|intracellular|nucleus|proteolysis|cytoplasm|peptidase activity|structural constituent of muscle|sodium ion binding|programmed cell death|titin binding|protein-containing complex scaffold activity|catalytic activity|regulation of I-kappaB kinase/N…			Chr3	112227486	112278408	+
Card9	506.515	0.440607	-8.73533	0.0694034	-3.84885	2.43e-18	1.08e-15	Down	16.1829	23.3456	10.5154	14.6573	20.8434	0.875214	1.02879	0.62134	2.83966	0.829324	GeneID:64171,Genbank:NM_022303.1,RGD:708370	caspase recruitment domain family, member 9		GO:0045087,GO:0019904,GO:0045089,GO:0032494,GO:0045408,GO:0032495,GO:0032755,GO:0032760,GO:0032874,GO:0042493,GO:0046330,GO:0042534,GO:0050700,GO:0042803,GO:0050830,GO:0042981,GO:0051092,GO:0043123,GO:0005737,GO:0051607,GO:0043330,GO:0007249,GO:0045076,GO:0009620	innate immune response|protein domain specific binding|positive regulation of innate immune response|response to peptidoglycan|regulation of interleukin-6 biosynthetic process|response to muramyl dipeptide|positive regulation of interleukin-6 production|positive regulation of tumor necrosis factor production|positive regulation of stress-activated MAPK cascade|response to drug|positive regulation…	rno04621,rno04625,rno05152	NOD-like receptor signaling pathway|C-type lectin receptor signaling pathway|Tuberculosis	Chr3	3798346	3806841	-
Casq1	763.736	0.244922	-4.24923	0.486081	-1.04073	2.15e-05	0.000329363	Down	16.358	24.1472	12.4	21.0073	27.0911	14.6062	7.81909	9.7262	12.2285	6.9874	GeneID:686019,Genbank:NM_001159594.1,RGD:1586677	calsequestrin 1		GO:0007519,GO:0009408,GO:0010033,GO:0010880,GO:0014802,GO:0014804,GO:0014809,GO:0033018,GO:0042383,GO:0042802,GO:0014870,GO:0043231,GO:0045214,GO:0051258,GO:0051279,GO:0005509,GO:0005737,GO:0005759,GO:0005783,GO:0005794,GO:0007029,GO:0014894,GO:0016529,GO:0030016,GO:0030018,GO:0030315,GO:0031674,GO:0051281,GO:0033017,GO:0051282,GO:1901341,GO:2001256	skeletal muscle tissue development|response to heat|response to organic substance|regulation of release of sequestered calcium ion into cytosol by sarcoplasmic reticulum|terminal cisterna|terminal cisterna lumen|regulation of skeletal muscle contraction by regulation of release of sequestered calcium ion|sarcoplasmic reticulum lumen|sarcolemma|identical protein binding|response to muscle inactivi…			Chr13	90592676	90602365	-
Cblc	196.848	0.243636	-7.81202	0.267332	-1.90329	5.63e-15	1.23e-12	Down	5.52166	5.36021	7.8606	8.34573	7.02017	2.17981	2.36151	1.01694	2.47214	1.49321	GeneID:292699,Genbank:NM_001034920.2,RGD:1307651	Cbl proto-oncogene C		GO:0030971,GO:0005509,GO:0042059,GO:0005634,GO:0043407,GO:0005886,GO:0006508,GO:0006511,GO:0007165,GO:0045121,GO:0007173,GO:0061630,GO:0007175,GO:0016567,GO:0001784,GO:0017124,GO:0004871,GO:0005154	receptor tyrosine kinase binding|calcium ion binding|negative regulation of epidermal growth factor receptor signaling pathway|nucleus|negative regulation of MAP kinase activity|plasma membrane|proteolysis|ubiquitin-dependent protein catabolic process|signal transduction|membrane raft|epidermal growth factor receptor signaling pathway|ubiquitin protein ligase activity|negative regulation of epide…	rno04120,rno04144	Ubiquitin mediated proteolysis|Endocytosis	Chr1	80699321	80716146	-
Cbr1	10.745	0.55281	2.53041	2.63689	1.39884	0.0113929	0.0492972	Up	0.166889	0.112394	0.107493	0.378366	0.315077	0.583489	0.876397	0.326654	0.396659	0.809237	GeneID:29224,Genbank:NM_019170.2,RGD:2286	carbonyl reductase 1		GO:0047021,GO:0032355,GO:0004090,GO:0050221,GO:0032496,GO:0055114,GO:0032570,GO:0005515,GO:0005634,GO:0005737,GO:0005886,GO:0005902,GO:0033574,GO:0006706,GO:1905344,GO:0034698,GO:0016491,GO:0042373,GO:0016655,GO:0017144,GO:0001542,GO:0042376,GO:0043231,GO:0030855	15-hydroxyprostaglandin dehydrogenase (NADP+) activity|response to estradiol|carbonyl reductase (NADPH) activity|prostaglandin-E2 9-reductase activity|response to lipopolysaccharide|oxidation-reduction process|response to progesterone|protein binding|nucleus|cytoplasm|plasma membrane|microvillus|response to testosterone|steroid catabolic process|prostaglandin catabolic process|response to gonadot…	rno00590,rno00790,rno00980,rno05204	Arachidonic acid metabolism|Folate biosynthesis|Metabolism of xenobiotics by cytochrome P450|Chemical carcinogenesis	Chr11	33813041	33815418	+
Ccdc136	157.324	0.227367	6.30723	2.70205	1.43405	2.84e-10	1.99e-08	Up	0.657502	0.653025	0.658772	0.776957	0.98742	2.86074	1.58201	2.59988	1.61871	1.88624	GeneID:362331,Genbank:XM_008762838.2,RGD:1564459	coiled-coil domain containing 136		GO:0007338,GO:0016021,GO:0001675,GO:0002080,GO:0007283	single fertilization|integral component of membrane|acrosome assembly|acrosomal membrane|spermatogenesis			Chr4	56674737	56704501	+
Ccdc142	6.6713	1.01069	2.62975	6.31099	2.65787	0.00854481	0.0396152	Up	0.0309088	0.0277546	0.0265444	0	0	0.163299	0.0173135	0.304732	0.0356187	0.0285477	GeneID:297380,Genbank:XM_232111.8,RGD:1561779	coiled-coil domain containing 142						Chr4	113933466	113941297	+
Ccl20	4.15405	1.02131	-3.22684	0.101841	-3.29561	0.00125165	0.00871605	Down	0.0941009	0.337993	0.202034	0.469356	0.444143	0.043867	0.0790656	0	0	0.0434564	GeneID:29538,Genbank:XM_006245164.3,RGD:3646	C-C motif chemokine ligand 20		GO:0007186,GO:0008009,GO:0010469,GO:0030593,GO:0031731,GO:0071310,GO:0035584,GO:0071346,GO:0071347,GO:0042060,GO:0071356,GO:0072678,GO:0072679,GO:2000319,GO:2000406,GO:0002548,GO:0002724,GO:0005125,GO:0005615,GO:0005622,GO:0006935,GO:0006954,GO:0043547,GO:0048020,GO:0048247,GO:0050726,GO:0051770,GO:0060326,GO:0070098,GO:0070374,GO:0071222,GO:0071223	G-protein coupled receptor signaling pathway|chemokine activity|regulation of signaling receptor activity|neutrophil chemotaxis|CCR6 chemokine receptor binding|cellular response to organic substance|calcium-mediated signaling using intracellular calcium source|cellular response to interferon-gamma|cellular response to interleukin-1|wound healing|cellular response to tumor necrosis factor|T cell m…	rno04668,rno04060,rno04657,rno04062,rno05323	TNF signaling pathway|Cytokine-cytokine receptor interaction|IL-17 signaling pathway|Chemokine signaling pathway|Rheumatoid arthritis	Chr9	88918359	88921017	+
Ccl22	19.5682	0.72174	2.34607	3.23385	1.69325	0.0189726	0.072955	Up	0.236465	0.233568	0.203076	0.235888	0.0669651	0.0661399	1.66894	0.143994	0.286124	1.11385	GeneID:117551,Genbank:NM_057203.1,RGD:619933	C-C motif chemokine ligand 22		GO:0071346,GO:0005615,GO:0071347,GO:0071356,GO:0006954,GO:0007186,GO:0008009,GO:0008150,GO:0010469,GO:0030593,GO:0043547,GO:0048020,GO:0048247,GO:0002548,GO:0070098,GO:0003674,GO:0070374,GO:0005575	cellular response to interferon-gamma|extracellular space|cellular response to interleukin-1|cellular response to tumor necrosis factor|inflammatory response|G-protein coupled receptor signaling pathway|chemokine activity|biological_process|regulation of signaling receptor activity|neutrophil chemotaxis|positive regulation of GTPase activity|CCR chemokine receptor binding|lymphocyte chemotaxis|mo…	rno04060,rno04625,rno04062	Cytokine-cytokine receptor interaction|C-type lectin receptor signaling pathway|Chemokine signaling pathway	Chr19	10674189	10681145	-
Ccna2	51.2485	0.313247	-6.54131	0.241644	-2.04905	6.1e-11	5.08e-09	Down	0.892252	1.15866	0.801631	1.43159	0.725641	0.307157	0.334477	0.119413	0.261009	0.240889	GeneID:114494,Genbank:XM_008760903.2,RGD:621059	cyclin A2		GO:0097472,GO:0051726,GO:0019904,GO:0001940,GO:1990314,GO:0071314,GO:0031100,GO:0003674,GO:0071373,GO:0032355,GO:0005515,GO:0071392,GO:0005575,GO:0005634,GO:0005654,GO:0033762,GO:0005737,GO:0071407,GO:0036120,GO:0005829,GO:0071456,GO:0044320,GO:0071732,GO:0044843,GO:0007265,GO:0000086,GO:0090102,GO:0045893,GO:0016572,GO:0000307,GO:0097124,GO:0048146,GO:0019901,GO:0001939	cyclin-dependent protein kinase activity|regulation of cell cycle|protein domain specific binding|male pronucleus|cellular response to insulin-like growth factor stimulus|cellular response to cocaine|animal organ regeneration|molecular_function|cellular response to luteinizing hormone stimulus|response to estradiol|protein binding|cellular response to estradiol stimulus|cellular_component|nucleus…	rno04152,rno04110,rno04218,rno04914,rno05203,rno05161,rno05169,rno05165	AMPK signaling pathway|Cell cycle|Cellular senescence|Progesterone-mediated oocyte maturation|Viral carcinogenesis|Hepatitis B|Epstein-Barr virus infection|Human papillomavirus infection	Chr2	123274727	123282266	-
Ccnb2	21.5491	0.398653	-3.74102	0.355675	-1.49137	0.000183274	0.00186009	Down	0.588274	1.30803	0.505209	1.01617	0.528871	0.287295	0.235372	0.26806	0.36317	0.310478	GeneID:363088,Genbank:NM_001009470.1,RGD:1308176	cyclin B2		GO:0015630,GO:0016020,GO:0040007,GO:0043029,GO:0045296,GO:0048538,GO:0001701,GO:0005813,GO:0005829	microtubule cytoskeleton|membrane|growth|T cell homeostasis|cadherin binding|thymus development|in utero embryonic development|centrosome|cytosol	rno04068,rno04110,rno04114,rno04115,rno04218,rno04914,rno05166	FoxO signaling pathway|Cell cycle|Oocyte meiosis|p53 signaling pathway|Cellular senescence|Progesterone-mediated oocyte maturation|HTLV-I infection	Chr8	76847972	76861165	-
Ccne2	38.3285	0.339935	-3.84744	0.403913	-1.30788	0.000119358	0.00132688	Down	0.393411	0.625784	0.501965	0.69316	0.498696	0.0838385	0.30222	0.254233	0.174868	0.332214	GeneID:362485,Genbank:XM_006237873.1,RGD:1307783	cyclin E2		GO:0006270,GO:0007129,GO:0016538,GO:0019901,GO:0045859,GO:0051726,GO:0070192,GO:0097135,GO:1903827,GO:0000082,GO:0000723,GO:0005634	DNA replication initiation|synapsis|cyclin-dependent protein serine/threonine kinase regulator activity|protein kinase binding|regulation of protein kinase activity|regulation of cell cycle|chromosome organization involved in meiotic cell cycle|cyclin E2-CDK2 complex|regulation of cellular protein localization|G1/S transition of mitotic cell cycle|telomere maintenance|nucleus	rno04151,rno04110,rno04114,rno04115,rno04218,rno05200,rno05206,rno05203,rno05226,rno05215,rno05222,rno04934,rno05162,rno05161,rno05165	PI3K-Akt signaling pathway|Cell cycle|Oocyte meiosis|p53 signaling pathway|Cellular senescence|Pathways in cancer|MicroRNAs in cancer|Viral carcinogenesis|Gastric cancer|Prostate cancer|Small cell lung cancer|Cushing's syndrome|Measles|Hepatitis B|Human papillomavirus infection	Chr5	24434077	24446406	+
Ccnf	28.8106	0.349672	-4.72599	0.318079	-1.65255	2.29e-06	5.07e-05	Down	0.423468	0.659854	0.66317	0.429211	0.258657	0.127735	0.188368	0.108348	0.204528	0.172553	GeneID:117524,Genbank:NM_001100474.1,RGD:67401	cyclin F		GO:0030054,GO:0005634,GO:0031146,GO:0005813,GO:0005814,GO:0010826,GO:0051301,GO:0016567,GO:0019005,GO:0000320,GO:0001890,GO:0004842	cell junction|nucleus|SCF-dependent proteasomal ubiquitin-dependent protein catabolic process|centrosome|centriole|negative regulation of centrosome duplication|cell division|protein ubiquitination|SCF ubiquitin ligase complex|re-entry into mitotic cell cycle|placenta development|ubiquitin-protein transferase activity			Chr10	13594687	13619935	-
Ccnj	10.1586	0.584618	-2.26829	0.39885	-1.32608	0.0233116	0.0853641	Down	0.0919123	0.0291293	0.134652	0.0392248	0.0561406	0.0554488	0.0227137	0.0235166	0.0280372	0.0149808	GeneID:294053,Genbank:NM_001106369.1,RGD:1306399	cyclin J		GO:0005634	nucleus			Chr1	259926537	260110729	+
Cd109	46.754	0.301371	-3.42319	0.48915	-1.03165	0.0006189	0.00489939	Down	0.564913	0.492562	0.50624	0.460331	0.270496	0.19083	0.13758	0.306253	0.346726	0.181482	GeneID:363104,Genbank:XM_003750546.4,RGD:1311287	CD109 molecule		GO:0005615,GO:0010839,GO:0010951,GO:0030512,GO:0045616,GO:0050431,GO:0061045,GO:0072675,GO:0001933,GO:0001942,GO:0004866	extracellular space|negative regulation of keratinocyte proliferation|negative regulation of endopeptidase activity|negative regulation of transforming growth factor beta receptor signaling pathway|regulation of keratinocyte differentiation|transforming growth factor beta binding|negative regulation of wound healing|osteoclast fusion|negative regulation of protein phosphorylation|hair follicle de…			Chr8	85951420	86065411	+
Cd200r1l	14.0419	0.494559	2.2637	2.17276	1.11953	0.0235928	0.08615	Up	0.271957	0.177603	0.233556	0.179367	0.116691	0.138303	0.373915	0.666726	0.683778	0.342521	GeneID:501779,Genbank:XM_008768758.2,RGD:1563387	CD200 receptor 1-like		GO:0038023,GO:0009897,GO:0016021	signaling receptor activity|external side of plasma membrane|integral component of membrane			Chr11	60803856	60828979	-
Cd300lb	13.2407	0.603017	1.96076	2.2695	1.18238	0.0499065	0.149123	Up	0.242368	0.598498	0.364255	0.439594	0.514776	2.59865	0.305465	0.527102	0.942642	0.727527	GeneID:501738,Genbank:NM_001167664.1,RGD:1583718	CD300 molecule-like family member b		GO:0071222,GO:0002446,GO:0016021,GO:0033005	cellular response to lipopolysaccharide|neutrophil mediated immunity|integral component of membrane|positive regulation of mast cell activation			Chr10	103471082	103481071	-
Cd300lg	1676.29	0.259667	5.9069	2.89553	1.53383	3.49e-09	1.85e-07	Up	6.2852	5.34778	11.1425	5.49733	12.1572	27.4654	15.4229	34.3044	21.9495	23.2596	GeneID:684984,Genbank:XM_003750936.4,RGD:1584376	Cd300 molecule-like family member G		GO:0016323,GO:0016324,GO:0001791,GO:0002414,GO:0016021	basolateral plasma membrane|apical plasma membrane|IgM binding|immunoglobulin transcytosis in epithelial cells|integral component of membrane			Chr10	89976478	89995621	+
Cd34	4587.79	0.144115	-6.96969	0.498464	-1.00444	3.18e-12	3.57e-10	Down	141.264	144.947	164.213	130.89	120.528	51.6636	62.3675	75.289	93.1121	81.4357	GeneID:305081,Genbank:XM_008769857.2,RGD:1306863	CD34 molecule		GO:0005737,GO:0005764,GO:0005886,GO:0005887,GO:0007160,GO:0007165,GO:0016324,GO:0008134,GO:0030097,GO:0008217,GO:0030195,GO:0030246,GO:0045171,GO:0032720,GO:0045766,GO:0032733,GO:0048471,GO:0048870,GO:0001894,GO:0072089,GO:0050900,GO:0072254,GO:0060290,GO:0001935,GO:0098609,GO:0061042,GO:0003094,GO:1900035,GO:0003158,GO:1900038,GO:0005576,GO:1900041,GO:0008283,GO:0009897,GO:0009925,GO:0009986,GO:…	cytoplasm|lysosome|plasma membrane|integral component of plasma membrane|cell-matrix adhesion|signal transduction|apical plasma membrane|transcription factor binding|hemopoiesis|regulation of blood pressure|negative regulation of blood coagulation|carbohydrate binding|intercellular bridge|negative regulation of tumor necrosis factor production|positive regulation of angiogenesis|positive regulati…	rno04514,rno04640	Cell adhesion molecules (CAMs)|Hematopoietic cell lineage	Chr13	113691842	113711259	+
Cd3d	32.4386	0.346509	-3.72999	0.408249	-1.29248	0.000191484	0.00192577	Down	1.98859	2.8459	2.18812	3.2123	2.40513	0.579388	1.04428	0.810896	0.966775	2.00887	GeneID:25710,Genbank:NM_013169.1,RGD:2304	CD3d molecule		GO:0051260,GO:0004888,GO:0005575,GO:0007166,GO:0008150,GO:0016021,GO:0030217,GO:0042101,GO:0042105,GO:0042803,GO:0045059,GO:0002250,GO:0045944,GO:0003674,GO:0046982,GO:0003713	protein homooligomerization|transmembrane signaling receptor activity|cellular_component|cell surface receptor signaling pathway|biological_process|integral component of membrane|T cell differentiation|T cell receptor complex|alpha-beta T cell receptor complex|protein homodimerization activity|positive thymic T cell selection|adaptive immune response|positive regulation of transcription by RNA po…	rno04640,rno04660,rno04658,rno04659,rno05340,rno05166,rno05162,rno05142	Hematopoietic cell lineage|T cell receptor signaling pathway|Th1 and Th2 cell differentiation|Th17 cell differentiation|Primary immunodeficiency|HTLV-I infection|Measles|Chagas disease (American trypanosomiasis)	Chr8	49282502	49287095	+
Cd3g	58.1403	0.343605	-4.59115	0.335052	-1.57754	4.41e-06	8.74e-05	Down	2.8241	4.93094	4.89558	4.74277	2.81398	1.36527	0.703072	0.773418	1.89843	2.31855	GeneID:300678,Genbank:XM_006242932.3,RGD:1307718	CD3g molecule		GO:0051260,GO:0016021,GO:0004888,GO:0070228,GO:0042105,GO:0005575,GO:0007163,GO:0007166,GO:0042803,GO:0046982,GO:0008150,GO:0015031,GO:0002250,GO:0003674	protein homooligomerization|integral component of membrane|transmembrane signaling receptor activity|regulation of lymphocyte apoptotic process|alpha-beta T cell receptor complex|cellular_component|establishment or maintenance of cell polarity|cell surface receptor signaling pathway|protein homodimerization activity|protein heterodimerization activity|biological_process|protein transport|adaptive…	rno04640,rno04660,rno04658,rno04659,rno05166,rno05162,rno05142	Hematopoietic cell lineage|T cell receptor signaling pathway|Th1 and Th2 cell differentiation|Th17 cell differentiation|HTLV-I infection|Measles|Chagas disease (American trypanosomiasis)	Chr8	49274553	49280943	-
Cd8a	124.455	0.252779	-4.10417	0.487188	-1.03745	4.06e-05	0.000557872	Down	1.82261	2.75719	2.76387	2.75479	2.07699	1.10224	1.03473	0.671348	1.61783	1.75921	GeneID:24930,Genbank:XM_008762976.2,RGD:2316	CD8a molecule		GO:0051607,GO:0007166,GO:0009897,GO:0009986,GO:0016021,GO:0019901,GO:0042110,GO:0042803,GO:0044853,GO:0045065,GO:0002456,GO:0050850,GO:0006954	defense response to virus|cell surface receptor signaling pathway|external side of plasma membrane|cell surface|integral component of membrane|protein kinase binding|T cell activation|protein homodimerization activity|plasma membrane raft|cytotoxic T cell differentiation|T cell mediated immunity|positive regulation of calcium-mediated signaling|inflammatory response	rno04514,rno04640,rno04612,rno04660,rno05340	Cell adhesion molecules (CAMs)|Hematopoietic cell lineage|Antigen processing and presentation|T cell receptor signaling pathway|Primary immunodeficiency	Chr4	99217640	99243352	+
Cda	2.13419	1.42187	-2.77198	0.0650907	-3.94141	0.00557156	0.0283943	Down	0.043711	0.0392505	0.112617	0.198201	0.371358	0.0407536	0	0	0	0	GeneID:362638,Genbank:NM_001108688.1,RGD:1311101	cytidine deaminase		GO:0051289,GO:0004126,GO:0071217,GO:0005829,GO:0008270,GO:0009972,GO:0030308,GO:0042802,GO:0042803,GO:0001882,GO:0045980,GO:0046898	protein homotetramerization|cytidine deaminase activity|cellular response to external biotic stimulus|cytosol|zinc ion binding|cytidine deamination|negative regulation of cell growth|identical protein binding|protein homodimerization activity|nucleoside binding|negative regulation of nucleotide metabolic process|response to cycloheximide	rno00240,rno00983	Pyrimidine metabolism|Drug metabolism - other enzymes	Chr5	156703579	156734541	-
Cdc20	98.7148	0.223932	-5.6357	0.416962	-1.26201	1.74e-08	7.49e-07	Down	2.7912	3.36271	2.2173	3.0797	2.8983	1.06263	1.60257	0.74867	1.44744	1.37493	GeneID:64515,Genbank:NM_171993.1,RGD:620477	cell division cycle 20		GO:0090129,GO:0031145,GO:0005654,GO:0031915,GO:0090307,GO:0005680,GO:0097027,GO:0005813,GO:0005829,GO:0032991,GO:0007064,GO:1904668,GO:0040020,GO:0008022,GO:0042826,GO:0008284,GO:0048471,GO:0010997,GO:0000922,GO:0050773,GO:0016567,GO:0005515,GO:0051301,GO:0019899,GO:0005634	positive regulation of synapse maturation|anaphase-promoting complex-dependent catabolic process|nucleoplasm|positive regulation of synaptic plasticity|mitotic spindle assembly|anaphase-promoting complex|ubiquitin-protein transferase activator activity|centrosome|cytosol|protein-containing complex|mitotic sister chromatid cohesion|positive regulation of ubiquitin protein ligase activity|regulatio…	rno04120,rno04110,rno04114,rno05203,rno05166	Ubiquitin mediated proteolysis|Cell cycle|Oocyte meiosis|Viral carcinogenesis|HTLV-I infection	Chr5	137260728	137264931	-
Cdc6	17.5634	0.37569	-3.30597	0.42278	-1.24202	0.000946487	0.00692405	Down	0.336385	0.364987	0.27685	0.292347	0.264615	0.196016	0.082436	0.0853498	0.15748	0.155345	GeneID:360621,Genbank:XM_006247355.3,RGD:1309157	cell division cycle 6		GO:0051233,GO:0003682,GO:0051301,GO:0005515,GO:0051984,GO:0005575,GO:0005634,GO:0005730,GO:0005737,GO:0005819,GO:1904117,GO:0006270,GO:1904385,GO:0019900,GO:0030071,GO:0032467,GO:0000278,GO:0045737,GO:0000922,GO:0048146,GO:0003674	spindle midzone|chromatin binding|cell division|protein binding|positive regulation of chromosome segregation|cellular_component|nucleus|nucleolus|cytoplasm|spindle|cellular response to vasopressin|DNA replication initiation|cellular response to angiotensin|kinase binding|regulation of mitotic metaphase/anaphase transition|positive regulation of cytokinesis|mitotic cell cycle|positive regulation …	rno04110	Cell cycle	Chr10	86819477	86833301	+
Cdca2	24.4993	0.347616	-3.73198	0.406888	-1.2973	0.000189979	0.00191685	Down	0.264563	0.291209	0.28584	0.30184	0.177235	0.159137	0.157755	0.0742413	0.0958888	0.0709413	GeneID:305984,Genbank:XM_006252118.3,RGD:1311003	cell division cycle associated 2		GO:0005829,GO:0007059,GO:0035307,GO:0051301,GO:0005654,GO:0005694	cytosol|chromosome segregation|positive regulation of protein dephosphorylation|cell division|nucleoplasm|chromosome			Chr15	44365396	44411601	-
Cdca3	31.7397	0.303275	-4.71794	0.370916	-1.43084	2.38e-06	5.25e-05	Down	0.745833	0.719953	0.928755	0.930015	0.510434	0.330301	0.313333	0.324407	0.338422	0.172215	GeneID:297594,Genbank:XM_017592590.1,RGD:1359093	cell division cycle associated 3		GO:0051301,GO:0005829,GO:0005913,GO:0016567	cell division|cytosol|cell-cell adherens junction|protein ubiquitination			Chr4	157347876	157351889	+
Cdca8	47.2107	0.253618	-4.21167	0.476929	-1.06815	2.53e-05	0.000380193	Down	0.968501	1.57913	1.48839	1.61793	1.53977	0.78416	0.663853	0.554288	0.903147	0.682659	GeneID:500545,Genbank:XM_008764064.1,RGD:1566306	cell division cycle associated 8		GO:0045171,GO:0005634,GO:0051233,GO:0005730,GO:0051276,GO:0005737,GO:0007080,GO:0010369,GO:0030496,GO:0051301,GO:0032133,GO:0032991,GO:0000070,GO:0000775	intercellular bridge|nucleus|spindle midzone|nucleolus|chromosome organization|cytoplasm|mitotic metaphase plate congression|chromocenter|midbody|cell division|chromosome passenger complex|protein-containing complex|mitotic sister chromatid segregation|chromosome, centromeric region			Chr5	142911310	142933536	-
Cdh22	151.487	0.293024	-3.79779	0.462381	-1.11285	0.00014599	0.00156462	Down	1.35223	1.13009	1.43725	1.16559	1.08058	0.474339	0.973062	0.302819	0.341358	0.871785	GeneID:29182,Genbank:NM_019161.2,RGD:2321	cadherin 22		GO:0016339,GO:0005886,GO:0016342,GO:0034332,GO:0005913,GO:0007043,GO:0007156,GO:0007275,GO:0042803,GO:0007420,GO:0044331,GO:0045296,GO:0008092,GO:0009986,GO:0000902,GO:0016021,GO:0005509	calcium-dependent cell-cell adhesion via plasma membrane cell adhesion molecules|plasma membrane|catenin complex|adherens junction organization|cell-cell adherens junction|cell-cell junction assembly|homophilic cell adhesion via plasma membrane adhesion molecules|multicellular organism development|protein homodimerization activity|brain development|cell-cell adhesion mediated by cadherin|cadherin…			Chr3	161574993	161971102	-
Cdk1	66.7965	0.277951	-5.26644	0.362534	-1.46381	1.39e-07	4.49e-06	Down	2.25928	2.7895	2.56007	3.69936	2.2808	1.11172	0.764591	0.627833	1.6001	1.04335	GeneID:54237,Genbank:XM_006256353.3,RGD:2319	cyclin-dependent kinase 1		GO:0004693,GO:0005515,GO:0005524,GO:0005634,GO:0005737,GO:0007569,GO:0008283,GO:0005759,GO:0008353,GO:0005813,GO:0009636,GO:0010243,GO:0010468,GO:0010628,GO:0030332,GO:0010971,GO:0014070,GO:0030496,GO:0014075,GO:0030544,GO:0030855,GO:0031100,GO:0033160,GO:0000226,GO:0048678,GO:0034501,GO:0000278,GO:0051301,GO:0035173,GO:0000307,GO:0051445,GO:0003682,GO:0055015,GO:0004672,GO:0060045,GO:0004674,GO:…	cyclin-dependent protein serine/threonine kinase activity|protein binding|ATP binding|nucleus|cytoplasm|cell aging|cell proliferation|mitochondrial matrix|RNA polymerase II carboxy-terminal domain kinase activity|centrosome|response to toxic substance|response to organonitrogen compound|regulation of gene expression|positive regulation of gene expression|cyclin binding|positive regulation of G2/M…	rno04110,rno04114,rno04115,rno04218,rno04540,rno04914,rno05203,rno05168,rno05169	Cell cycle|Oocyte meiosis|p53 signaling pathway|Cellular senescence|Gap junction|Progesterone-mediated oocyte maturation|Viral carcinogenesis|Herpes simplex infection|Epstein-Barr virus infection	Chr20	20576341	20591510	+
Cdkn3	21.61	0.480207	-3.85027	0.277599	-1.84893	0.000117988	0.00131637	Down	0.896277	1.11436	1.273	1.12543	0.78098	0	0.521357	0.239904	0.446908	0.286551	GeneID:289993,Genbank:XM_006251791.3,RGD:1307781	cyclin-dependent kinase inhibitor 3		GO:0048471,GO:0004722,GO:0004725,GO:0005634,GO:0005737,GO:0005829,GO:0007050,GO:0008138,GO:0008150,GO:0000082,GO:0035335,GO:0003674	perinuclear region of cytoplasm|protein serine/threonine phosphatase activity|protein tyrosine phosphatase activity|nucleus|cytoplasm|cytosol|cell cycle arrest|protein tyrosine/serine/threonine phosphatase activity|biological_process|G1/S transition of mitotic cell cycle|peptidyl-tyrosine dephosphorylation|molecular_function			Chr15	23553171	23564538	+
Cecr6	3.00849	1.02011	2.26623	4.96507	2.31181	0.0234371	0.0857366	Up	0.0104305	0.00936614	0.0268732	0	0	0.0486241	0.0175279	0.0544424	0.0450749	0.0770702	GeneID:500307,Genbank:XM_017593033.1,RGD:1565302	cat eye syndrome chromosome region, candidate 6						Chr4	153025183	153029673	-
Cemip	46.6175	0.388273	2.80042	2.1248	1.08733	0.00510369	0.0265411	Up	0.185888	0.0417297	0.126382	0.0386321	0.124293	0.209417	0.325389	0.218979	0.194131	0.185996	GeneID:308797,Genbank:XM_218855.9,RGD:1305254	cell migration-inducing hyaluronan binding protein		GO:1900020,GO:0045334,GO:0030214,GO:0005540,GO:0046923,GO:0005737,GO:0005783,GO:0030335,GO:0005886,GO:0051281,GO:0030665,GO:0090314,GO:0007605,GO:0004415,GO:0032050,GO:0010800	positive regulation of protein kinase C activity|clathrin-coated endocytic vesicle|hyaluronan catabolic process|hyaluronic acid binding|ER retention sequence binding|cytoplasm|endoplasmic reticulum|positive regulation of cell migration|plasma membrane|positive regulation of release of sequestered calcium ion into cytosol|clathrin-coated vesicle membrane|positive regulation of protein targeting to…			Chr1	146069774	146226320	-
Cenpe	22.5524	0.422386	-3.30661	0.379807	-1.39666	0.000944335	0.00691442	Down	0.0910107	0.172527	0.264875	0.123802	0.0859116	0.0377124	0.0382346	0.0791719	0.0524396	0.0840586	GeneID:362044,Genbank:XM_006233352.2,RGD:1307115	centromere protein E		GO:0005634,GO:0005654,GO:0005694,GO:0005828,GO:0005829,GO:0008608,GO:0005871,GO:0015630,GO:0005874,GO:0016887,GO:0019901,GO:0030071,GO:0030496,GO:0043515,GO:0045184,GO:0045842,GO:0045860,GO:0000278,GO:0000775,GO:0000776,GO:0000778,GO:0000779,GO:0000940,GO:0003777,GO:0005524,GO:0007018,GO:0007052,GO:0007059,GO:0007079,GO:0007080,GO:0007088,GO:0050793,GO:0007094,GO:0051310,GO:0008017,GO:0051315,GO:…	nucleus|nucleoplasm|chromosome|kinetochore microtubule|cytosol|attachment of spindle microtubules to kinetochore|kinesin complex|microtubule cytoskeleton|microtubule|ATPase activity|protein kinase binding|regulation of mitotic metaphase/anaphase transition|midbody|kinetochore binding|establishment of protein localization|positive regulation of mitotic metaphase/anaphase transition|positive regula…			Chr2	240395974	240454785	+
Cenpf	35.7282	0.359032	-4.48153	0.327823	-1.60901	7.41e-06	0.000135211	Down	0.22546	0.220857	0.225308	0.189593	0.123827	0.0343972	0.0861073	0.0320943	0.116917	0.0643643	GeneID:257649,Genbank:NM_001100827.1,RGD:628667	centromere protein F		GO:0042803,GO:0008022,GO:0000776,GO:0045120,GO:0008134,GO:0000922,GO:0045892,GO:0010389,GO:0000940,GO:0051310,GO:0001822,GO:0005634,GO:0005635,GO:0005654,GO:0015031,GO:0070840,GO:0016202,GO:0005737,GO:0097539,GO:0016363,GO:0005813,GO:0021591,GO:0005819,GO:0000278,GO:0030496,GO:0005930,GO:0000775,GO:0036064,GO:0007059	protein homodimerization activity|protein C-terminus binding|kinetochore|pronucleus|transcription factor binding|spindle pole|negative regulation of transcription, DNA-templated|regulation of G2/M transition of mitotic cell cycle|condensed chromosome outer kinetochore|metaphase plate congression|kidney development|nucleus|nuclear envelope|nucleoplasm|protein transport|dynein complex binding|regul…			Chr13	108132499	108178609	-
Cenpi	15.1681	0.433119	-3.70633	0.328671	-1.60528	0.000210284	0.00207845	Down	0.232273	0.198141	0.229397	0.35809	0.153481	0.119106	0.0585481	0.0808234	0.0903376	0.0536325	GeneID:25448,Genbank:XM_006257216.3,RGD:2631	centromere protein I		GO:0005829,GO:0016604,GO:0034508,GO:0042699,GO:0000776,GO:0005634	cytosol|nuclear body|centromere complex assembly|follicle-stimulating hormone signaling pathway|kinetochore|nucleus			ChrX	105147045	105198798	+
Cenpt	13.9484	0.627093	-2.50946	0.335953	-1.57367	0.0120915	0.0517283	Down	0.439216	0.518942	0.178673	0.754698	0.240036	0.107763	0.135962	0.0603289	0.399588	0.0427016	GeneID:307805,Genbank:XM_006255495.3,RGD:1309383	centromere protein T		GO:0051276,GO:0000775,GO:0000776,GO:0051301,GO:0000777,GO:0000788,GO:0003677,GO:0005634,GO:0051382,GO:0007059,GO:1903394,GO:0016604,GO:0000278,GO:0042393,GO:0046982	chromosome organization|chromosome, centromeric region|kinetochore|cell division|condensed chromosome kinetochore|nuclear nucleosome|DNA binding|nucleus|kinetochore assembly|chromosome segregation|protein localization to kinetochore involved in kinetochore assembly|nuclear body|mitotic cell cycle|histone binding|protein heterodimerization activity			Chr19	37813284	37819782	-
Cenpu	2.81642	0.953966	-2.01833	0.263265	-1.92541	0.0435573	0.13545	Down	0.128226	0.092113	0.0440482	0.0930278	0.145251	0.0478202	0	0.0223093	0.0221649	0.0473726	GeneID:306464,Genbank:NM_001025673.1,RGD:1562566	centromere protein U		GO:0005815,GO:0006351,GO:0006355,GO:0043009,GO:0000777,GO:0005634,GO:0005737	microtubule organizing center|transcription, DNA-templated|regulation of transcription, DNA-templated|chordate embryonic development|condensed chromosome kinetochore|nucleus|cytoplasm			Chr16	48898032	48921248	-
Cenpw	7.32452	0.627898	-2.69649	0.309257	-1.69312	0.00700748	0.0340025	Down	0.231961	0.370293	0.177073	0.303851	0.194635	0.120148	0.108277	0	0.111378	0.0714139	GeneID:689399,Genbank:NM_001246319.1,RGD:1593465	centromere protein W		GO:0051276,GO:0000775,GO:0051301,GO:0000776,GO:0051382,GO:0000777,GO:0003677,GO:0005654,GO:0005730,GO:0007059,GO:0016363,GO:0000278,GO:0046982	chromosome organization|chromosome, centromeric region|cell division|kinetochore|kinetochore assembly|condensed chromosome kinetochore|DNA binding|nucleoplasm|nucleolus|chromosome segregation|nuclear matrix|mitotic cell cycle|protein heterodimerization activity			Chr1	29915443	29920598	+
Cep55	14.9287	0.518825	-3.32456	0.302526	-1.72487	0.000885567	0.00656471	Down	0.263009	0.419858	0.23842	0.371024	0.193102	0.054492	0.012277	0.101687	0.126286	0.175441	GeneID:294074,Genbank:XM_006231318.3,RGD:1305340	centrosomal protein 55		GO:0045184,GO:0000920,GO:0072001,GO:0005813,GO:0005814,GO:0005815,GO:0005886,GO:0006997,GO:0007080,GO:0090543,GO:0030496,GO:1904888,GO:0032154,GO:0000281,GO:0045171	establishment of protein localization|cell separation after cytokinesis|renal system development|centrosome|centriole|microtubule organizing center|plasma membrane|nucleus organization|mitotic metaphase plate congression|Flemming body|midbody|cranial skeletal system development|cleavage furrow|mitotic cytokinesis|intercellular bridge			Chr1	256745251	256760794	+
Cep72	15.1034	0.409688	-2.66629	0.468999	-1.09234	0.00766946	0.0364505	Down	0.264085	0.45945	0.297669	0.269427	0.218128	0.230828	0.0970767	0.129224	0.142653	0.1372	GeneID:308064,Genbank:XM_217737.8,RGD:1566336	centrosomal protein 72		GO:0033566,GO:0034451,GO:0042802,GO:1904779,GO:0005813,GO:0007051,GO:0007099	gamma-tubulin complex localization|centriolar satellite|identical protein binding|regulation of protein localization to centrosome|centrosome|spindle organization|centriole replication			Chr1	31834977	31864938	+
Ces1c	137.986	0.408441	-7.92725	0.106004	-3.23781	2.24e-15	5.43e-13	Down	4.30055	3.62405	4.75395	5.74007	5.82917	0.10281	0.667092	0.211038	1.14366	0.570344	GeneID:24346,Genbank:XM_006255172.3,RGD:2571	carboxylesterase 1C		GO:0005788,GO:0016042,GO:0016787,GO:0052689,GO:0004771,GO:0004806,GO:0005615	endoplasmic reticulum lumen|lipid catabolic process|hydrolase activity|carboxylic ester hydrolase activity|sterol esterase activity|triglyceride lipase activity|extracellular space	rno00983	Drug metabolism - other enzymes	Chr19	15294524	15335005	+
Ces1f	5.03508	1.00108	-2.04968	0.241167	-2.05189	0.0403961	0.128573	Down	0.0773082	0.0867739	0.215774	0	0.310151	0.0540581	0.016239	0	0.0334082	0.0714028	GeneID:100125372,Genbank:XM_008772260.1,RGD:1642419	carboxylesterase 1F		GO:0005788,GO:0016042,GO:0016787,GO:0052689,GO:0004771,GO:0004806,GO:0005615	endoplasmic reticulum lumen|lipid catabolic process|hydrolase activity|carboxylic ester hydrolase activity|sterol esterase activity|triglyceride lipase activity|extracellular space	rno00983	Drug metabolism - other enzymes	Chr19	15081117	15126629	+
Cfap126	3.44439	0.976192	2.30177	4.74686	2.24697	0.021348	0.0799093	Up	0	0.0142455	0.0544972	0.0143869	0	0.073955	0.0399888	0.124207	0.123402	0.0586101	GeneID:498278,Genbank:NM_001109075.1,RGD:1562658	cilia and flagella associated protein 126		GO:0036064,GO:0044782,GO:0005929,GO:0016324	ciliary basal body|cilium organization|cilium|apical plasma membrane			Chr13	89480058	89495949	+
Cfap57	16.3731	0.466764	-2.18602	0.492995	-1.02035	0.0288144	0.100191	Down	0.0737802	0.120457	0.138245	0.176397	0.139293	0.0375208	0.0394492	0.0991916	0.121737	0.0371696	GeneID:679641,Genbank:XM_017593808.1,RGD:1585948	cilia and flagella associated protein 57						Chr5	137383065	137670067	-
Chit1	41.4312	0.315861	-5.27853	0.314846	-1.66728	1.3e-07	4.26e-06	Down	0.929565	0.990329	0.581818	0.771555	1.11545	0.381923	0.238283	0.16447	0.408514	0.247381	GeneID:289032,Genbank:NM_001270848.1,RGD:1305646	chitinase 1		GO:0005975,GO:0006032,GO:0008061,GO:0008843,GO:0004568,GO:0005576,GO:0005615	carbohydrate metabolic process|chitin catabolic process|chitin binding|endochitinase activity|chitinase activity|extracellular region|extracellular space	rno00520	Amino sugar and nucleotide sugar metabolism	Chr13	50947020	50994644	+
Chka	889.227	0.284992	3.87756	2.1511	1.10507	0.000105509	0.00120471	Up	2.02505	2.48612	2.55042	2.40478	2.23386	3.51008	4.11815	10.1344	2.401	6.15965	GeneID:29194,Genbank:XM_006230707.3,RGD:61944	choline kinase alpha		GO:0006657,GO:0004103,GO:0008144,GO:0004104,GO:0004305,GO:0005524,GO:0005737,GO:0009636,GO:0006580,GO:0016310,GO:0006646,GO:0019695,GO:0033265,GO:0042803,GO:0006656,GO:1904681	CDP-choline pathway|choline kinase activity|drug binding|cholinesterase activity|ethanolamine kinase activity|ATP binding|cytoplasm|response to toxic substance|ethanolamine metabolic process|phosphorylation|phosphatidylethanolamine biosynthetic process|choline metabolic process|choline binding|protein homodimerization activity|phosphatidylcholine biosynthetic process|response to 3-methylcholanthr…	rno00564,rno05231	Glycerophospholipid metabolism|Choline metabolism in cancer	Chr1	219076618	219126221	+
Chrdl2	13.4073	0.50052	-2.62642	0.402043	-1.31458	0.00862872	0.0399174	Down	0.29599	0.147659	0.188293	0.169008	0.134529	0.081767	0.0552661	0.0190732	0.151597	0.0810015	GeneID:308854,Genbank:NM_001107537.1,RGD:1306179	chordin-like 2		GO:0030154,GO:0030514	cell differentiation|negative regulation of BMP signaling pathway			Chr1	165008997	165036431	+
Chrna1	358.196	0.253371	-5.33745	0.391652	-1.35236	9.43e-08	3.26e-06	Down	11.7991	9.07284	12.4699	9.10227	8.67457	2.43305	5.90331	2.38658	3.85549	6.2214	GeneID:79557,Genbank:NM_024485.1,RGD:69277	cholinergic receptor nicotinic alpha 1 subunit		GO:0006812,GO:0007165,GO:0007268,GO:0007271,GO:0007274,GO:0007528,GO:0042166,GO:0009986,GO:0015464,GO:0042391,GO:0043005,GO:0045202,GO:0045211,GO:0046716,GO:0048630,GO:0003009,GO:0005230,GO:0005886,GO:0005887,GO:0005892,GO:0016020,GO:0019228,GO:0022848,GO:0030054,GO:0031594,GO:0050877,GO:0034220,GO:0050881,GO:0050905,GO:0035094,GO:0060079,GO:0070050	cation transport|signal transduction|chemical synaptic transmission|synaptic transmission, cholinergic|neuromuscular synaptic transmission|neuromuscular junction development|acetylcholine binding|cell surface|acetylcholine receptor activity|regulation of membrane potential|neuron projection|synapse|postsynaptic membrane|muscle cell cellular homeostasis|skeletal muscle tissue growth|skeletal muscl…	rno04080	Neuroactive ligand-receptor interaction	Chr3	60445657	60460724	-
Chrna2	5.13315	1.00608	2.78289	6.96343	2.7998	0.00538775	0.0276758	Up	0.0427377	0	0	0	0.0806864	0.159384	0.341137	0.0371783	0.166219	0.177629	GeneID:170945,Genbank:NM_133420.1,RGD:621533	cholinergic receptor nicotinic alpha 2 subunit		GO:0045211,GO:0030054,GO:0005892,GO:0050877,GO:0034220,GO:0051291,GO:0007165,GO:0060079,GO:0007268,GO:0007271,GO:0007274,GO:0035094,GO:0008144,GO:0071944,GO:0042166,GO:0015464,GO:0042391,GO:0016020,GO:0005230,GO:0043005,GO:0022848,GO:0005887,GO:0045202	postsynaptic membrane|cell junction|acetylcholine-gated channel complex|nervous system process|ion transmembrane transport|protein heterooligomerization|signal transduction|excitatory postsynaptic potential|chemical synaptic transmission|synaptic transmission, cholinergic|neuromuscular synaptic transmission|response to nicotine|drug binding|cell periphery|acetylcholine binding|acetylcholine recep…	rno04080	Neuroactive ligand-receptor interaction	Chr15	42808897	42825179	+
Chst15	1964.08	0.140818	7.52279	2.08399	1.05935	5.36e-14	9.54e-12	Up	4.6473	3.97103	4.69753	3.00307	3.63365	10.9403	7.22764	8.14059	8.42514	8.29564	GeneID:286974,Genbank:XM_008759868.2,RGD:628881	carbohydrate (N-acetylgalactosamine 4-sulfate 6-O) sulfotransferase 15		GO:0019319,GO:0050656,GO:0050659,GO:0000139,GO:0016021	hexose biosynthetic process|3'-phosphoadenosine 5'-phosphosulfate binding|N-acetylgalactosamine 4-sulfate 6-O-sulfotransferase activity|Golgi membrane|integral component of membrane	rno00532	Glycosaminoglycan biosynthesis - chondroitin sulfate / dermatan sulfate	Chr1	204243396	204328960	-
Cit	66.5408	0.263202	-4.39747	0.448313	-1.15742	1.1e-05	0.000189555	Down	0.31168	0.583466	0.617002	0.373677	0.279257	0.197011	0.168668	0.183821	0.223723	0.2342	GeneID:83620,Genbank:XM_006249472.3,RGD:70878	citron rho-interacting serine/threonine kinase		GO:0032467,GO:0008064,GO:0000278,GO:0035556,GO:0015629,GO:0000281,GO:0043025,GO:0016301,GO:0001726,GO:0046872,GO:0004674,GO:0005515,GO:0005524,GO:0005737,GO:0016358,GO:0005773,GO:0048699,GO:0017048,GO:0005886,GO:0050774,GO:0030165,GO:0006468,GO:0051402,GO:0030496,GO:0007030,GO:0000070,GO:0051726,GO:0031985,GO:0007091,GO:0000086,GO:0097110,GO:0032154,GO:0007283	positive regulation of cytokinesis|regulation of actin polymerization or depolymerization|mitotic cell cycle|intracellular signal transduction|actin cytoskeleton|mitotic cytokinesis|neuronal cell body|kinase activity|ruffle|metal ion binding|protein serine/threonine kinase activity|protein binding|ATP binding|cytoplasm|dendrite development|vacuole|generation of neurons|Rho GTPase binding|plasma m…			Chr12	46334669	46494152	-
Ckap2	48.3765	0.306957	-6.04189	0.276509	-1.8546	1.52e-09	8.85e-08	Down	0.744648	1.62804	1.12608	1.26252	0.687647	0.392411	0.244827	0.253481	0.349777	0.328932	GeneID:306575,Genbank:NM_001169139.1,RGD:1311631	cytoskeleton associated protein 2		GO:0005829,GO:0005881,GO:0007026,GO:0015630,GO:0045944,GO:0000281,GO:0005813	cytosol|cytoplasmic microtubule|negative regulation of microtubule depolymerization|microtubule cytoskeleton|positive regulation of transcription by RNA polymerase II|mitotic cytokinesis|centrosome			Chr16	74752655	74779184	+
Ckap2l	27.9371	0.485317	-4.33885	0.232336	-2.10572	1.43e-05	0.000234797	Down	0.675594	1.11997	0.505815	0.769774	0.425162	0.19381	0.174661	0.0150696	0.329384	0.127997	GeneID:680515,Genbank:XM_006234995.3,RGD:1590645	cytoskeleton associated protein 2-like		GO:0072686,GO:0005813,GO:0005829	mitotic spindle|centrosome|cytosol			Chr3	121796221	121822352	-
Ckb	2922.19	0.140334	-8.47697	0.438421	-1.18961	2.31e-17	8.74e-15	Down	97.3293	111.624	126.259	96.4558	89.6971	53.6447	58.8182	37.5022	47.0855	40.1367	GeneID:24264,Genbank:NM_012529.3,RGD:2357	creatine kinase B		GO:0005634,GO:0005829,GO:0007420,GO:0016310,GO:0021549,GO:0030425,GO:0030644,GO:0031625,GO:0043025,GO:0043209,GO:0004111,GO:0005515,GO:0005524	nucleus|cytosol|brain development|phosphorylation|cerebellum development|dendrite|cellular chloride ion homeostasis|ubiquitin protein ligase binding|neuronal cell body|myelin sheath|creatine kinase activity|protein binding|ATP binding	rno00330	Arginine and proline metabolism	Chr6	136142956	136145838	-
Cks2	20.6992	0.367758	-3.87673	0.372239	-1.4257	0.000105869	0.00120633	Down	1.54067	1.50375	2.07098	2.18691	1.64405	0.312268	0.844243	0.52445	0.926319	0.866164	GeneID:498709,Genbank:NM_001126083.1,RGD:1562047	CDC28 protein kinase regulatory subunit 2		GO:0045737,GO:0005575,GO:0045893,GO:0006357,GO:0051301,GO:0007127,GO:0007346,GO:0008150,GO:0008283,GO:0016301,GO:0061575,GO:0016310,GO:0019005,GO:0019901,GO:0042393,GO:0000307,GO:0043130,GO:0003674,GO:0044772,GO:0003682	positive regulation of cyclin-dependent protein serine/threonine kinase activity|cellular_component|positive regulation of transcription, DNA-templated|regulation of transcription by RNA polymerase II|cell division|meiosis I|regulation of mitotic cell cycle|biological_process|cell proliferation|kinase activity|cyclin-dependent protein serine/threonine kinase activator activity|phosphorylation|SCF…	rno05200,rno05222	Pathways in cancer|Small cell lung cancer	Chr17	13587664	13593423	-
Clcnkb	84.447	0.259751	-4.1534	0.473406	-1.07885	3.28e-05	0.00047168	Down	0.578489	0.753845	0.593744	0.780525	0.859074	0.401223	0.24303	0.239345	0.536565	0.34534	GeneID:79430,Genbank:XM_008764293.2,RGD:628639	chloride voltage-gated channel Kb		GO:0005254,GO:0005886,GO:0005887,GO:0006821,GO:0016021,GO:0030321,GO:0034707,GO:0034765,GO:0046872,GO:1902476,GO:0000139,GO:0005247	chloride channel activity|plasma membrane|integral component of plasma membrane|chloride transport|integral component of membrane|transepithelial chloride transport|chloride channel complex|regulation of ion transmembrane transport|metal ion binding|chloride transmembrane transport|Golgi membrane|voltage-gated chloride channel activity	rno04966	Collecting duct acid secretion	Chr5	159950384	159973576	-
Cldn19	41.3759	0.484011	-3.3111	0.329282	-1.60261	0.000929304	0.00683664	Down	0.438768	0.359733	0.46692	1.01206	0.333148	0.0355722	0.0881583	0.315311	0.247318	0.220245	GeneID:298487,Genbank:XM_006238756.3,RGD:1305000	claudin 19		GO:0005923,GO:0016021,GO:0016323,GO:0019227,GO:0030054,GO:0043296,GO:0043297,GO:0005198,GO:0005634,GO:0005737	bicellular tight junction|integral component of membrane|basolateral plasma membrane|neuronal action potential propagation|cell junction|apical junction complex|apical junction assembly|structural molecule activity|nucleus|cytoplasm	rno04514,rno04530,rno04670,rno05160	Cell adhesion molecules (CAMs)|Tight junction|Leukocyte transendothelial migration|Hepatitis C	Chr5	138300692	138307982	+
Clec11a	124.309	0.295645	-4.6779	0.383421	-1.383	2.9e-06	6.19e-05	Down	3.06209	3.69179	6.23408	2.29144	1.98092	1.23779	1.18746	1.84415	1.64714	0.909764	GeneID:29313,Genbank:NM_001012459.1,RGD:3627	C-type lectin domain family 11, member A		GO:0005576,GO:0005615,GO:0005737,GO:0008083,GO:0008284,GO:0010469,GO:0030246,GO:0001503	extracellular region|extracellular space|cytoplasm|growth factor activity|positive regulation of cell proliferation|regulation of signaling receptor activity|carbohydrate binding|ossification			Chr1	100290374	100293515	-
Clec2l	35.6733	0.302576	-4.92199	0.356192	-1.48927	8.57e-07	2.19e-05	Down	0.960727	1.05679	1.25823	0.980163	1.33768	0.403076	0.645779	0.250727	0.311379	0.465853	GeneID:296985,Genbank:XM_017592533.1,RGD:1565373	C-type lectin domain family 2, member L		GO:0016021,GO:0030246	integral component of membrane|carbohydrate binding			Chr4	66404880	66421656	+
Clec4d	36.6471	0.44122	2.87074	2.40598	1.26663	0.00409512	0.0224011	Up	0.23445	0.199445	0.254331	0.313329	0.174722	0.586734	0.373244	1.374	0.362605	0.262129	GeneID:362432,Genbank:XM_006237322.3,RGD:1303339	C-type lectin domain family 4, member D		GO:0002292,GO:0005886,GO:0016021,GO:0030246,GO:0034987,GO:0038094,GO:0042742,GO:0002250,GO:0045087	T cell differentiation involved in immune response|plasma membrane|integral component of membrane|carbohydrate binding|immunoglobulin receptor binding|Fc-gamma receptor signaling pathway|defense response to bacterium|adaptive immune response|innate immune response	rno04625	C-type lectin receptor signaling pathway	Chr4	156253084	156264766	+
Clic3	3.34765	0.973959	2.46566	5.28335	2.40145	0.0136761	0.0567101	Up	0.0590741	0	0	0.0267863	0.0557643	0.247847	0.124088	0.128474	0.178699	0.0818423	GeneID:296566,Genbank:XM_006233590.3,RGD:1307249	chloride intracellular channel 3		GO:0005254,GO:0005634,GO:0005737,GO:0006749,GO:0006821,GO:0016604,GO:0034707,GO:0034765,GO:0004364,GO:1902476,GO:0005244	chloride channel activity|nucleus|cytoplasm|glutathione metabolic process|chloride transport|nuclear body|chloride channel complex|regulation of ion transmembrane transport|glutathione transferase activity|chloride transmembrane transport|voltage-gated ion channel activity			Chr3	2675732	2678248	+
Cmah	13.9557	0.515368	2.12916	2.13954	1.0973	0.0332408	0.111507	Up	0.035058	0.0787011	0.0351257	0.0158965	0.0661875	0.0381336	0.0785505	0.132156	0.131301	0.134917	GeneID:361245,Genbank:XM_017600607.1,RGD:1311930	cytidine monophospho-N-acetylneuraminic acid hydroxylase		GO:0005856,GO:0016020,GO:0016787,GO:0030111,GO:0030338,GO:0043227,GO:0046381,GO:0051537,GO:0055114,GO:0070290,GO:0070291,GO:0005634,GO:0070292,GO:0005737	cytoskeleton|membrane|hydrolase activity|regulation of Wnt signaling pathway|CMP-N-acetylneuraminate monooxygenase activity|membrane-bounded organelle|CMP-N-acetylneuraminate metabolic process|2 iron, 2 sulfur cluster binding|oxidation-reduction process|N-acylphosphatidylethanolamine-specific phospholipase D activity|N-acylethanolamine metabolic process|nucleus|N-acylphosphatidylethanolamine meta…	rno00520	Amino sugar and nucleotide sugar metabolism	Chr17	42567558	42640221	-
Cntln	34.3772	0.335898	-4.11081	0.384002	-1.38081	3.94e-05	0.000545918	Down	0.668933	0.800894	0.606394	0.426892	0.257259	0.21944	0.208167	0.204749	0.299781	0.160179	GeneID:679640,Genbank:NM_001114402.1,RGD:1308101	centlein		GO:0005814,GO:0005829,GO:0010457,GO:0019901,GO:0019904,GO:0030674,GO:0033365,GO:0005654,GO:0005737,GO:0005813	centriole|cytosol|centriole-centriole cohesion|protein kinase binding|protein domain specific binding|protein binding, bridging|protein localization to organelle|nucleoplasm|cytoplasm|centrosome			Chr5	103251986	103367088	+
Cntn3	9.20455	0.637661	-2.0842	0.39804	-1.32901	0.0371416	0.121083	Down	0.0422099	0.0379026	0.108749	0.0710895	0.0910743	0.005622	0.0557318	0.0209824	0.0521164	0.0111387	GeneID:54279,Genbank:XM_006236968.3,RGD:3253	contactin 3		GO:0007399,GO:0046658,GO:0098609	nervous system development|anchored component of plasma membrane|cell-cell adhesion			Chr4	134783671	135159309	-
Cntnap2	100.118	0.3846	-5.54929	0.227784	-2.13426	2.87e-08	1.16e-06	Down	1.25558	0.815605	0.624033	0.634737	0.564878	0.0647582	0.278332	0.0650705	0.27245	0.236869	GeneID:500105,Genbank:XM_008762930.2,RGD:1307076	contactin associated protein-like 2		GO:0044224,GO:0030534,GO:0005886,GO:0044325,GO:0030673,GO:0007612,GO:0045163,GO:0008076,GO:0048812,GO:0009986,GO:0016020,GO:0016021,GO:0031175,GO:0019899,GO:0071109,GO:0033270,GO:0021756,GO:0071205,GO:0035176,GO:0021761,GO:0071625,GO:0042297,GO:0021794,GO:0002020,GO:0097060,GO:0043025,GO:0021987,GO:0005769,GO:0030425,GO:0005794	juxtaparanode region of axon|adult behavior|plasma membrane|ion channel binding|axolemma|learning|clustering of voltage-gated potassium channels|voltage-gated potassium channel complex|neuron projection morphogenesis|cell surface|membrane|integral component of membrane|neuron projection development|enzyme binding|superior temporal gyrus development|paranode region of axon|striatum development|pro…	rno04514	Cell adhesion molecules (CAMs)	Chr4	74700539	77025463	+
Col15a1	432.859	0.299077	-5.39389	0.326875	-1.61319	6.89e-08	2.49e-06	Down	5.4668	2.8469	4.32639	4.44606	5.81308	0.874181	2.18984	0.732706	1.66882	2.37048	GeneID:298069,Genbank:NM_001100535.1,RGD:1310820	collagen type XV alpha 1 chain		GO:0005615,GO:0007155,GO:0031012,GO:0005198,GO:0005581,GO:0005604	extracellular space|cell adhesion|extracellular matrix|structural molecule activity|collagen trimer|basement membrane	rno04974	Protein digestion and absorption	Chr5	62840360	62950240	+
Col1a1	4529	0.209613	-4.90152	0.490587	-1.02742	9.51e-07	2.39e-05	Down	54.3448	36.3402	45.4121	24.5423	31.8511	17.7829	19.9714	19.3526	27.8095	12.6449	GeneID:29393,Genbank:NM_053304.1,RGD:61817	collagen, type I, alpha 1		GO:0005576,GO:0005578,GO:0005581,GO:0005584,GO:0005615,GO:0031012,GO:0005737,GO:0005783,GO:0031667,GO:0005794,GO:0031960,GO:0032355,GO:0032964,GO:0034504,GO:0048407,GO:0034505,GO:0048545,GO:0038063,GO:0048705,GO:0042060,GO:0048706,GO:0051591,GO:0055093,GO:0060325,GO:0001501,GO:1902618,GO:0060346,GO:0001503,GO:0060351,GO:0001568,GO:0070208,GO:0001649,GO:0001957,GO:0001958,GO:0002020,GO:0005201,GO:…	extracellular region|proteinaceous extracellular matrix|collagen trimer|collagen type I trimer|extracellular space|extracellular matrix|cytoplasm|endoplasmic reticulum|response to nutrient levels|Golgi apparatus|response to corticosteroid|response to estradiol|collagen biosynthetic process|protein localization to nucleus|platelet-derived growth factor binding|tooth mineralization|response to ster…	rno04151,rno04512,rno04510,rno04611,rno04926,rno04974,rno04933,rno05165,rno05146	PI3K-Akt signaling pathway|ECM-receptor interaction|Focal adhesion|Platelet activation|Relaxin signaling pathway|Protein digestion and absorption|AGE-RAGE signaling pathway in diabetic complications|Human papillomavirus infection|Amoebiasis	Chr10	82745801	82762790	+
Col1a2	1588.15	0.226592	-9.57415	0.222299	-2.16943	1.03e-21	1.23e-18	Down	25.7098	25.3849	24.1351	18.7731	13.3211	8.15955	3.82033	4.17242	4.74445	3.67029	GeneID:84352,Genbank:NM_053356.1,RGD:621351	collagen type I alpha 2 chain		GO:0071230,GO:0030674,GO:0003674,GO:0071300,GO:0031012,GO:0005201,GO:0071310,GO:0005576,GO:0071873,GO:0005581,GO:0005584,GO:0005615,GO:0042802,GO:0005622,GO:0097067,GO:0043589,GO:0005783,GO:0046332,GO:0007179,GO:0046872,GO:0007266,GO:0001501,GO:0048407,GO:0008217,GO:0001568,GO:0070208,GO:0030199,GO:0002020	cellular response to amino acid stimulus|protein binding, bridging|molecular_function|cellular response to retinoic acid|extracellular matrix|extracellular matrix structural constituent|cellular response to organic substance|extracellular region|response to norepinephrine|collagen trimer|collagen type I trimer|extracellular space|identical protein binding|intracellular|cellular response to thyroi…	rno04151,rno04512,rno04510,rno04611,rno04926,rno04974,rno04933,rno05165,rno05146	PI3K-Akt signaling pathway|ECM-receptor interaction|Focal adhesion|Platelet activation|Relaxin signaling pathway|Protein digestion and absorption|AGE-RAGE signaling pathway in diabetic complications|Human papillomavirus infection|Amoebiasis	Chr4	31534225	31569152	+
Col25a1	3.96123	0.895375	-2.30853	0.238654	-2.06701	0.0209694	0.0788922	Down	0.148488	0.177781	0.0425072	0.074811	0.0311486	0.0153824	0.0277251	0.0430576	0	0.0304768	GeneID:687064,Genbank:XM_017591346.1,RGD:1590105	collagen, type XXV, alpha 1		GO:0005887,GO:0008201,GO:0060385,GO:0001540,GO:0005576,GO:0005615	integral component of plasma membrane|heparin binding|axonogenesis involved in innervation|amyloid-beta binding|extracellular region|extracellular space			Chr2	235515364	235705448	+
Col3a1	13875.3	0.177608	-8.62838	0.345685	-1.53247	6.22e-18	2.55e-15	Down	211.464	137.713	185.774	118.013	142.778	45.417	61.2709	53.3279	79.6497	45.4793	GeneID:84032,Genbank:NM_032085.1,RGD:71029	collagen type III alpha 1 chain		GO:0005586,GO:0005615,GO:0007160,GO:0007179,GO:0007229,GO:0007507,GO:0007568,GO:0046332,GO:0009314,GO:0046872,GO:0009612,GO:0048407,GO:0018149,GO:0048565,GO:0050777,GO:0060414,GO:0071230,GO:0097435,GO:2001223,GO:0001501,GO:0001568,GO:0002020,GO:0003674,GO:0005178,GO:0005201,GO:0005576,GO:0005578,GO:0005581,GO:0021987,GO:0030199,GO:0031012,GO:0034097,GO:0035025,GO:0042060,GO:0043588	collagen type III trimer|extracellular space|cell-matrix adhesion|transforming growth factor beta receptor signaling pathway|integrin-mediated signaling pathway|heart development|aging|SMAD binding|response to radiation|metal ion binding|response to mechanical stimulus|platelet-derived growth factor binding|peptide cross-linking|digestive tract development|negative regulation of immune response|a…	rno04611,rno04926,rno04974,rno04933,rno05146	Platelet activation|Relaxin signaling pathway|Protein digestion and absorption|AGE-RAGE signaling pathway in diabetic complications|Amoebiasis	Chr9	52023295	52059221	+
Colec11	258.98	0.336668	-6.53639	0.217548	-2.20059	6.3e-11	5.23e-09	Down	4.99719	9.38836	7.35402	12.2535	11.2893	1.06299	0.957967	2.25799	2.64172	3.4728	GeneID:366588,Genbank:XM_006239960.3,RGD:1309678	collectin sub-family member 11		GO:0032502,GO:0048029,GO:0005581,GO:0005615	developmental process|monosaccharide binding|collagen trimer|extracellular space	rno04145	Phagosome	Chr6	47857767	47889961	-
Colq	743.43	0.176605	7.75177	2.58291	1.369	9.06e-15	1.83e-12	Up	6.26173	5.57949	6.49445	4.17886	7.06278	18.4273	13.2475	19.8194	16.3607	11.5965	GeneID:29755,Genbank:NM_019274.2,RGD:2377	collagen like tail subunit of asymmetric acetylcholinesterase		GO:0090150,GO:0005886,GO:0008201,GO:0008582,GO:0030054,GO:0031594,GO:0042135,GO:0071340,GO:0005198,GO:0005581,GO:0005605	establishment of protein localization to membrane|plasma membrane|heparin binding|regulation of synaptic growth at neuromuscular junction|cell junction|neuromuscular junction|neurotransmitter catabolic process|skeletal muscle acetylcholine-gated channel clustering|structural molecule activity|collagen trimer|basal lamina			Chr16	7626380	7681621	-
Coq10b	1105.51	0.393945	-3.04862	0.434977	-1.20099	0.00229896	0.0141554	Down	19.0692	12.087	24.7542	52.6611	26.2827	10.3088	15.1304	15.5432	8.95044	12.1734	GeneID:301416,Genbank:NM_001009671.1,RGD:1359509	coenzyme Q10B		GO:0045333,GO:0048039,GO:0005739,GO:0005743,GO:0006744	cellular respiration|ubiquinone binding|mitochondrion|mitochondrial inner membrane|ubiquinone biosynthetic process			Chr9	61655963	61675880	+
Cox7a1	42.3616	0.595009	-4.56192	0.152366	-2.71438	5.07e-06	9.8e-05	Down	0.270066	2.10598	0.500485	0.399598	1.35518	0.0397568	0.107486	0.0865552	0.331694	0.170667	GeneID:100910772,Genbank:XM_008759235.2,RGD:6496527	cytochrome c oxidase subunit 7A1		GO:0022900,GO:1902600,GO:0004129,GO:0005746,GO:0016021	electron transport chain|proton transmembrane transport|cytochrome-c oxidase activity|mitochondrial respiratory chain|integral component of membrane	rno00190,rno04260,rno04714,rno05010,rno05012,rno05016,rno04932	Oxidative phosphorylation|Cardiac muscle contraction|Thermogenesis|Alzheimer's disease|Parkinson's disease|Huntington's disease|Non-alcoholic fatty liver disease (NAFLD)	Chr1	88619619	88650672	+
Cp	729.486	0.185033	6.27708	2.23685	1.16147	3.45e-10	2.4e-08	Up	3.26959	3.37554	4.65483	2.47355	3.74659	8.37893	6.56678	11.6129	7.10999	7.07318	GeneID:24268,Genbank:XM_008760859.2,RGD:2387	ceruloplasmin (ferroxidase)		GO:0007584,GO:0004322,GO:0015679,GO:0005507,GO:0030324,GO:0005615,GO:0046658,GO:0046688,GO:0005623,GO:0051087,GO:0006825,GO:0006879,GO:0001889,GO:0055114,GO:0007568	response to nutrient|ferroxidase activity|plasma membrane copper ion transport|copper ion binding|lung development|extracellular space|anchored component of plasma membrane|response to copper ion|cell|chaperone binding|copper ion transport|cellular iron ion homeostasis|liver development|oxidation-reduction process|aging	rno00860,rno04216	Porphyrin and chlorophyll metabolism|Ferroptosis	Chr2	104744249	104802924	+
Cpne5	22.6794	0.409997	2.49964	2.03474	1.02484	0.0124321	0.0528356	Up	0.172551	0.154943	0.121244	0.035564	0.0444228	0.219377	0.257012	0.163751	0.2237	0.239055	GeneID:309650,Genbank:NM_001107616.1,RGD:1308021	copine 5		GO:0043005,GO:0043025,GO:1903861	neuron projection|neuronal cell body|positive regulation of dendrite extension			Chr20	6419033	6500843	-
Cpxm1	219.947	0.190567	-5.40442	0.489742	-1.0299	6.5e-08	2.37e-06	Down	4.37561	5.15009	6.43761	3.47803	3.53804	1.90163	2.56328	1.83497	2.65177	2.70498	GeneID:296156,Genbank:NM_001106511.1,RGD:1306937	carboxypeptidase X (M14 family), member 1		GO:0004185,GO:0005615,GO:0006508,GO:0006518,GO:0008270,GO:0016485,GO:0004180,GO:0004181	serine-type carboxypeptidase activity|extracellular space|proteolysis|peptide metabolic process|zinc ion binding|protein processing|carboxypeptidase activity|metallocarboxypeptidase activity			Chr3	122913886	122920684	-
Crhr2	75.4553	0.42537	-4.95801	0.231809	-2.10899	7.12e-07	1.89e-05	Down	2.36231	0.884739	1.20298	0.688984	1.3559	0.154948	0.139639	0.351108	0.225717	0.690738	GeneID:64680,Genbank:XM_006236557.2,RGD:70547	corticotropin releasing hormone receptor 2		GO:0007166,GO:0007186,GO:0007205,GO:0007631,GO:0009755,GO:0009986,GO:0021549,GO:0021854,GO:0010460,GO:0030424,GO:0010469,GO:0030425,GO:0030816,GO:0030855,GO:0032755,GO:0045777,GO:0032811,GO:0046882,GO:0032874,GO:0048630,GO:0033685,GO:0051092,GO:0060291,GO:0061179,GO:0070372,GO:0004930,GO:0070852,GO:0071376,GO:0005179,GO:0071385,GO:0005783,GO:0005791,GO:0005794,GO:0005886,GO:0007015,GO:0010628,GO:…	cell surface receptor signaling pathway|G-protein coupled receptor signaling pathway|protein kinase C-activating G-protein coupled receptor signaling pathway|feeding behavior|hormone-mediated signaling pathway|cell surface|cerebellum development|hypothalamus development|positive regulation of heart rate|axon|regulation of signaling receptor activity|dendrite|positive regulation of cAMP metabolic …	rno04080,rno04934	Neuroactive ligand-receptor interaction|Cushing's syndrome	Chr4	85286371	85329374	-
Crlf1	432.273	0.227022	-5.66484	0.410074	-1.28604	1.47e-08	6.58e-07	Down	9.01509	12.8532	15.9373	14.3507	12.8782	4.60494	3.48516	4.94322	8.62052	6.20055	GeneID:290655,Genbank:NM_001106074.1,RGD:1311371	cytokine receptor-like factor 1		GO:0005127,GO:0005575,GO:0005615,GO:0008150,GO:0008284,GO:0010469,GO:0019955,GO:0042531,GO:0043524,GO:0046982,GO:0097058,GO:0001657,GO:2000672,GO:0003674,GO:0005125	ciliary neurotrophic factor receptor binding|cellular_component|extracellular space|biological_process|positive regulation of cell proliferation|regulation of signaling receptor activity|cytokine binding|positive regulation of tyrosine phosphorylation of STAT protein|negative regulation of neuron apoptotic process|protein heterodimerization activity|CRLF-CLCF1 complex|ureteric bud development|neg…			Chr16	20675042	20686365	-
Crybb1	179.016	0.285368	-6.08902	0.299866	-1.73761	1.14e-09	6.94e-08	Down	9.01054	7.97762	9.4016	11.2261	13.4342	4.82855	3.99769	1.31862	2.94768	2.91668	GeneID:25421,Genbank:NM_012936.2,RGD:2416	crystallin, beta B1		GO:0005212,GO:0007601	structural constituent of eye lens|visual perception			Chr12	50390939	50404550	-
Csmd1	178.739	0.239593	4.20296	2.00973	1.007	2.63e-05	0.000392464	Up	0.377369	0.35025	0.427573	0.198433	0.326291	0.81898	0.391679	0.819322	0.855129	0.609217	GeneID:364634,Genbank:NM_001037327.1,RGD:1305103	CUB and Sushi multiple domains 1		GO:0001964,GO:0016021,GO:0042593	startle response|integral component of membrane|glucose homeostasis			Chr16	77152823	78850222	+
Cyp11a1	403.229	0.523669	-2.67333	0.378945	-1.39994	0.00751018	0.0358252	Down	21.5589	7.51457	11.7459	9.01875	10.6788	4.14972	8.2001	0.846977	5.58992	4.92448	GeneID:29680,Genbank:NM_017286.3,RGD:69325	cytochrome P450, family 11, subfamily a, polypeptide 1		GO:0006700,GO:0006704,GO:0007584,GO:0007617,GO:0008203,GO:0014070,GO:0015485,GO:0016709,GO:0008386,GO:0017085,GO:0018879,GO:0018894,GO:0018958,GO:0034650,GO:0018963,GO:0034698,GO:0020037,GO:0042493,GO:0042542,GO:0043200,GO:0043204,GO:0043231,GO:0005506,GO:0060135,GO:0043279,GO:0005739,GO:0060992,GO:0043434,GO:0061370,GO:0043627,GO:0005743,GO:0071222,GO:0071236,GO:0006082,GO:0071276,GO:0006694,GO:…	C21-steroid hormone biosynthetic process|glucocorticoid biosynthetic process|response to nutrient|mating behavior|cholesterol metabolic process|response to organic cyclic compound|cholesterol binding|oxidoreductase activity, acting on paired donors, with incorporation or reduction of molecular oxygen, NAD(P)H as one donor, and incorporation of one atom of oxygen|cholesterol monooxygenase (side-ch…	rno00140,rno04913,rno04925,rno04927,rno04934	Steroid hormone biosynthesis|Ovarian Steroidogenesis|Aldosterone synthesis and secretion|Cortisol synthesis and secretion|Cushing's syndrome	Chr8	62798317	62809848	+
Cyp1b1	1134.27	0.385164	2.66058	2.03462	1.02476	0.00780058	0.0369491	Up	4.17587	4.15225	5.55156	7.82356	4.224	12.7285	6.56799	19.4563	5.73657	10.7935	GeneID:25426,Genbank:XM_017594045.1,RGD:2460	cytochrome P450, family 1, subfamily b, polypeptide 1		GO:0048514,GO:0048545,GO:0055114,GO:0061298,GO:0061304,GO:0071603,GO:0061548,GO:0070301,GO:0071680,GO:2000377,GO:2000379,GO:2000573,GO:0005506,GO:0005634,GO:0005739,GO:0005789,GO:0006304,GO:0008202,GO:0006725,GO:0008210,GO:0008285,GO:0010575,GO:0014070,GO:0014911,GO:0008584,GO:0016021,GO:0016491,GO:0016705,GO:0016712,GO:0001525,GO:0030336,GO:0018894,GO:0002930,GO:0031090,GO:0019369,GO:0032088,GO:…	blood vessel morphogenesis|response to steroid hormone|oxidation-reduction process|retina vasculature development in camera-type eye|retinal blood vessel morphogenesis|endothelial cell-cell adhesion|ganglion development|cellular response to hydrogen peroxide|response to indole-3-methanol|regulation of reactive oxygen species metabolic process|positive regulation of reactive oxygen species metabol…	rno00140,rno00380,rno00980,rno04913,rno05206,rno05204	Steroid hormone biosynthesis|Tryptophan metabolism|Metabolism of xenobiotics by cytochrome P450|Ovarian Steroidogenesis|MicroRNAs in cancer|Chemical carcinogenesis	Chr6	2308179	2316739	-
Cyp27b1	6.14932	0.65896	1.98228	2.47296	1.30624	0.0474485	0.143829	Up	0.0383933	0.0344754	0.0164861	0.0348178	0.0271817	0.0447446	0.104841	0.116897	0.0248871	0.0975165	GeneID:114700,Genbank:XM_008765374.1,RGD:69192	cytochrome P450, family 27, subfamily b, polypeptide 1		GO:0007595,GO:0008285,GO:0010956,GO:0010980,GO:0016705,GO:0020037,GO:0030282,GO:0042369,GO:0030308,GO:0030500,GO:0042493,GO:0031966,GO:0043434,GO:0043627,GO:0045618,GO:0046688,GO:0046697,GO:0051591,GO:0051592,GO:0004497,GO:0004498,GO:0005506,GO:0005737,GO:0005739,GO:0006816,GO:0007568,GO:0032496,GO:0032868,GO:0033280,GO:0034341,GO:0034695,GO:0036378,GO:0055074,GO:0042359,GO:0055114,GO:0070314,GO:…	lactation|negative regulation of cell proliferation|negative regulation of calcidiol 1-monooxygenase activity|positive regulation of vitamin D 24-hydroxylase activity|oxidoreductase activity, acting on paired donors, with incorporation or reduction of molecular oxygen|heme binding|bone mineralization|vitamin D catabolic process|negative regulation of cell growth|regulation of bone mineralization|…	rno00100,rno05152	Steroid biosynthesis|Tuberculosis	Chr7	70333150	70340006	+
Cyp2e1	979.908	0.281648	9.24288	6.07648	2.60324	2.4e-20	1.86e-17	Up	6.19202	6.72231	4.20621	3.1759	10.732	38.2584	26.781	58.038	42.0239	32.3219	GeneID:25086,Genbank:NM_031543.1,RGD:2475	cytochrome P450, family 2, subfamily e, polypeptide 1		GO:0006805,GO:0008202,GO:0008392,GO:0008395,GO:0010181,GO:0020037,GO:0010193,GO:0031227,GO:0010243,GO:0042493,GO:0016098,GO:0042738,GO:0043231,GO:0045471,GO:0046483,GO:0055114,GO:0000139,GO:0004497,GO:0005506,GO:0005737,GO:0005739,GO:0005783,GO:0006082,GO:0006641,GO:0016491,GO:0016712,GO:0017144,GO:0019373,GO:0019899	xenobiotic metabolic process|steroid metabolic process|arachidonic acid epoxygenase activity|steroid hydroxylase activity|FMN binding|heme binding|response to ozone|intrinsic component of endoplasmic reticulum membrane|response to organonitrogen compound|response to drug|monoterpenoid metabolic process|exogenous drug catabolic process|intracellular membrane-bounded organelle|response to ethanol|h…	rno00140,rno00590,rno00591,rno00980,rno00982,rno00983,rno05204,rno04932	Steroid hormone biosynthesis|Arachidonic acid metabolism|Linoleic acid metabolism|Metabolism of xenobiotics by cytochrome P450|Drug metabolism - cytochrome P450|Drug metabolism - other enzymes|Chemical carcinogenesis|Non-alcoholic fatty liver disease (NAFLD)	Chr1	213511892	213522195	+
Cyp2w1	4.14805	0.88158	2.59664	4.88765	2.28914	0.00941415	0.042465	Up	0	0.0558299	0.0533955	0.0187948	0	0.154581	0.156721	0.0540869	0.143298	0.153134	GeneID:288517,Genbank:XM_006248980.3,RGD:1305193	cytochrome P450, family 2, subfamily w, polypeptide 1		GO:0042738,GO:0005575,GO:0043231,GO:0005737,GO:0043390,GO:0005788,GO:0006082,GO:0006805,GO:0008150,GO:0055114,GO:0008395,GO:0009986,GO:0016705,GO:0016712,GO:0003674,GO:0020037,GO:0004497,GO:0005506	exogenous drug catabolic process|cellular_component|intracellular membrane-bounded organelle|cytoplasm|aflatoxin B1 metabolic process|endoplasmic reticulum lumen|organic acid metabolic process|xenobiotic metabolic process|biological_process|oxidation-reduction process|steroid hydroxylase activity|cell surface|oxidoreductase activity, acting on paired donors, with incorporation or reduction of mol…			Chr12	17382749	17387909	-
Cyp4f1	120.442	0.249231	4.21416	2.07096	1.0503	2.51e-05	0.000376373	Up	2.10995	1.20268	0.850861	0.815296	1.43751	3.06197	2.97526	2.10682	2.63233	2.96552	GeneID:56266,Genbank:XM_008765180.2,RGD:70926	cytochrome P450, family 4, subfamily f, polypeptide 1		GO:0006690,GO:0008391,GO:0009636,GO:0016705,GO:0019369,GO:0020037,GO:0031090,GO:0043231,GO:0050544,GO:0055114,GO:0004497,GO:0070330,GO:0005506,GO:0005789	icosanoid metabolic process|arachidonic acid monooxygenase activity|response to toxic substance|oxidoreductase activity, acting on paired donors, with incorporation or reduction of molecular oxygen|arachidonic acid metabolic process|heme binding|organelle membrane|intracellular membrane-bounded organelle|arachidonic acid binding|oxidation-reduction process|monooxygenase activity|aromatase activit…	rno00590	Arachidonic acid metabolism	Chr7	15179472	15191113	-
Cyp4f37	28.2782	0.512973	-2.07178	0.478713	-1.06277	0.0382857	0.123772	Down	0.478152	0.673048	0.332948	0.339866	0.378169	0.18073	0.195448	0.314776	0.0111692	0.393884	GeneID:691312,Genbank:XM_017595123.1,RGD:1585102	cytochrome P450, family 4, subfamily f, polypeptide 37		GO:0016705,GO:0020037,GO:0055114,GO:0004497,GO:0005506,GO:0016021	oxidoreductase activity, acting on paired donors, with incorporation or reduction of molecular oxygen|heme binding|oxidation-reduction process|monooxygenase activity|iron ion binding|integral component of membrane			Chr7	14588868	14615428	+
Dapk1	2340.61	0.231575	4.50033	2.05931	1.04216	6.78e-06	0.000124517	Up	5.30631	8.01811	10.0954	5.92419	8.49216	19.3058	11.0759	24.3022	15.5988	10.8316	GeneID:306722,Genbank:XM_008771441.2,RGD:1311629	death associated protein kinase 1		GO:0043280,GO:0005524,GO:0046777,GO:0005737,GO:0071346,GO:0005886,GO:0006468,GO:0006915,GO:0008625,GO:0010508,GO:0071447,GO:0015629,GO:0097190,GO:0017075,GO:1902042,GO:0017148,GO:2000310,GO:0035556,GO:0004672,GO:0042802,GO:0004683,GO:0043066,GO:0005516	positive regulation of cysteine-type endopeptidase activity involved in apoptotic process|ATP binding|protein autophosphorylation|cytoplasm|cellular response to interferon-gamma|plasma membrane|protein phosphorylation|apoptotic process|extrinsic apoptotic signaling pathway via death domain receptors|positive regulation of autophagy|cellular response to hydroperoxide|actin cytoskeleton|apoptotic s…	rno04140,rno05200,rno05219	Autophagy - animal|Pathways in cancer|Bladder cancer	Chr17	4297038	4454941	-
Dbh	50.9907	0.338821	-3.46646	0.443034	-1.17451	0.000527357	0.00430661	Down	1.15434	0.806204	1.41621	1.49549	0.864817	0.700411	0.846742	0.318789	0.506761	0.270772	GeneID:25699,Genbank:NM_013158.2,RGD:2489	dopamine beta-hydroxylase		GO:0004500,GO:0005507,GO:0006589,GO:0007613,GO:0005615,GO:0007626,GO:0008306,GO:0008542,GO:0030667,GO:0010039,GO:0031410,GO:0010193,GO:0031418,GO:0032355,GO:0034466,GO:0034774,GO:0001816,GO:0042421,GO:0001974,GO:0035176,GO:0001975,GO:0042493,GO:0002443,GO:0042584,GO:0045202,GO:0042593,GO:0045471,GO:0045907,GO:0046333,GO:0046688,GO:0048149,GO:0050900,GO:0048265,GO:0050909,GO:0055114,GO:0060348,GO:…	dopamine beta-monooxygenase activity|copper ion binding|octopamine biosynthetic process|memory|extracellular space|locomotory behavior|associative learning|visual learning|secretory granule membrane|response to iron ion|cytoplasmic vesicle|response to ozone|L-ascorbic acid binding|response to estradiol|chromaffin granule lumen|secretory granule lumen|cytokine production|norepinephrine biosyntheti…	rno00350	Tyrosine metabolism	Chr3	5709236	5731895	+
Dcdc5	40.3428	0.400819	-4.21621	0.30994	-1.68994	2.48e-05	0.000374063	Down	0.437399	0.408067	0.404908	0.159696	0.16623	0.0741464	0.176597	0.128481	0.0540055	0.0682057	GeneID:295980,Genbank:XM_008762082.2,RGD:1562221	doublecortin domain containing 5		GO:0005622,GO:0005737,GO:0035556	intracellular|cytoplasm|intracellular signal transduction			Chr3	97207500	97435067	+
Dcxr	934.41	0.15126	-7.85886	0.438688	-1.18873	3.88e-15	8.71e-13	Down	20.9018	19.9899	17.651	18.9869	22.7257	6.09496	10.4289	10.6004	10.3359	8.50136	GeneID:171408,Genbank:XM_008768465.2,RGD:620031	dicarbonyl and L-xylulose reductase		GO:0055114,GO:0042732,GO:0005902,GO:0042802,GO:0005903,GO:0044105,GO:0005997,GO:0006006,GO:0050038,GO:0006739,GO:0016020,GO:0051289,GO:0016491,GO:0004090,GO:0016614,GO:0005881,GO:0016655	oxidation-reduction process|D-xylose metabolic process|microvillus|identical protein binding|brush border|L-xylulose reductase (NAD+) activity|xylulose metabolic process|glucose metabolic process|L-xylulose reductase (NADP+) activity|NADP metabolic process|membrane|protein homotetramerization|oxidoreductase activity|carbonyl reductase (NADPH) activity|oxidoreductase activity, acting on CH-OH grou…	rno00040	Pentose and glucuronate interconversions	Chr10	109906119	109909696	-
Ddit4l	1006.08	0.277463	4.55804	2.40276	1.26469	5.16e-06	9.91e-05	Up	28.7699	23.0689	10.427	20.9044	31.6428	30.6376	58.9912	55.2594	84.7478	59.6859	GeneID:100363484,Genbank:XM_002729121.5,RGD:2322961	DNA-damage-inducible transcript 4-like		GO:0005737,GO:0009968	cytoplasm|negative regulation of signal transduction			Chr2	242882219	242885088	+
Decr1	10227.5	0.158983	12.0812	3.78606	1.9207	1.33e-33	6.87e-30	Up	147.122	116.621	112	137.959	165.9	544.34	641.611	552.061	381.902	571.502	GeneID:117543,Genbank:NM_057197.2,RGD:70999	2,4-dienoyl CoA reductase 1, mitochondrial		GO:0070402,GO:0005739,GO:0005829,GO:0006635,GO:0008670,GO:0051289,GO:0005654	NADPH binding|mitochondrion|cytosol|fatty acid beta-oxidation|2,4-dienoyl-CoA reductase (NADPH) activity|protein homotetramerization|nucleoplasm			Chr5	29573893	29601731	-
Defb1	91.2786	0.453361	2.87955	2.47165	1.30548	0.00398238	0.0218925	Up	5.71657	2.42661	5.35569	5.65548	5.00383	16.4739	6.81179	2.17002	15.0918	21.5996	GeneID:83687,Genbank:NM_031810.1,RGD:619943	defensin beta 1		GO:0050830,GO:0035584,GO:0003690,GO:0060474,GO:0005615,GO:0042742,GO:0005622,GO:0061844,GO:0009617,GO:0019731,GO:0019898,GO:0042802,GO:0019933,GO:0097225,GO:0045087,GO:0031640,GO:1990742,GO:0050829,GO:0031731,GO:0002227,GO:0002526,GO:0033574,GO:0003674	defense response to Gram-positive bacterium|calcium-mediated signaling using intracellular calcium source|double-stranded DNA binding|positive regulation of flagellated sperm motility involved in capacitation|extracellular space|defense response to bacterium|intracellular|antimicrobial humoral immune response mediated by antimicrobial peptide|response to bacterium|antibacterial humoral response|e…			Chr16	75294385	75309127	-
Depdc1	7.60652	0.646106	-2.4007	0.341248	-1.55111	0.0163636	0.0650519	Down	0.0988341	0.133123	0.137928	0.168056	0.0816346	0.0230367	0.0311409	0.0214944	0.0213553	0.125516	GeneID:295538,Genbank:XM_006233537.3,RGD:1306987	DEP domain containing 1		GO:0017053,GO:0035556,GO:0045892,GO:0005634,GO:0007165	transcriptional repressor complex|intracellular signal transduction|negative regulation of transcription, DNA-templated|nucleus|signal transduction			Chr2	264704738	264738265	+
Dgki	40.4013	0.344961	-2.93927	0.495194	-1.01393	0.00328984	0.0187776	Down	0.190874	0.12644	0.120926	0.178774	0.13292	0.0758516	0.102536	0.117048	0.0649062	0.0260105	GeneID:688705,Genbank:XM_017592894.1,RGD:735049	diacylglycerol kinase, iota		GO:0098793,GO:0046579,GO:0017016,GO:0005095,GO:1900452,GO:0046834,GO:0032045,GO:0005524,GO:0046959,GO:0034260,GO:0005634,GO:0048471,GO:0005654,GO:0005737,GO:0035556,GO:0005829,GO:0048786,GO:0043025,GO:0007205,GO:0051966,GO:0043087,GO:0007269,GO:0060076,GO:0043197,GO:0008021,GO:0003951,GO:0060079,GO:0043679,GO:0008150,GO:0004143,GO:0097060,GO:0045202,GO:0014069	presynapse|positive regulation of Ras protein signal transduction|Ras GTPase binding|GTPase inhibitor activity|regulation of long term synaptic depression|lipid phosphorylation|guanyl-nucleotide exchange factor complex|ATP binding|habituation|negative regulation of GTPase activity|nucleus|perinuclear region of cytoplasm|nucleoplasm|cytoplasm|intracellular signal transduction|cytosol|presynaptic a…	rno00561,rno00564,rno04070,rno04072,rno05231	Glycerolipid metabolism|Glycerophospholipid metabolism|Phosphatidylinositol signaling system|Phospholipase D signaling pathway|Choline metabolism in cancer	Chr4	64365115	64831473	-
Diaph3	40.7426	0.318939	-4.01163	0.411948	-1.27947	6.03e-05	0.000765316	Down	0.342508	0.534177	0.626994	0.465916	0.340335	0.243702	0.143891	0.109773	0.194754	0.299695	GeneID:290396,Genbank:XM_017599638.1,RGD:1593287	diaphanous-related formin 3		GO:0005737,GO:0007283,GO:0017048,GO:0030036,GO:0045296,GO:0003674,GO:0003779,GO:0005634	cytoplasm|spermatogenesis|Rho GTPase binding|actin cytoskeleton organization|cadherin binding|molecular_function|actin binding|nucleus	rno04810	Regulation of actin cytoskeleton	Chr15	69928507	70400077	-
Dkk3	3895.71	0.152085	7.55683	2.21803	1.14928	4.13e-14	7.45e-12	Up	19.668	17.1586	17.2246	13.6856	15.9693	41.7679	34.507	50.6325	26.8448	39.0371	GeneID:171548,Genbank:XM_006230009.3,RGD:621846	dickkopf WNT signaling pathway inhibitor 3		GO:0032348,GO:0039706,GO:0045892,GO:0048019,GO:0090090,GO:2000065,GO:0005615,GO:0030325	negative regulation of aldosterone biosynthetic process|co-receptor binding|negative regulation of transcription, DNA-templated|receptor antagonist activity|negative regulation of canonical Wnt signaling pathway|negative regulation of cortisol biosynthetic process|extracellular space|adrenal gland development			Chr1	176940424	176983076	-
Dlgap3	9.6837	0.539061	-3.55886	0.26454	-1.91844	0.000372464	0.00326153	Down	0.168078	0.0823235	0.0787339	0.0900696	0.100966	0.0498611	0.0256769	0.0332306	0.0198093	0.0141127	GeneID:286923,Genbank:NM_173138.4,RGD:708349	DLG associated protein 3		GO:0065003,GO:0005886,GO:0097110,GO:0014069,GO:0017146,GO:0019904,GO:0023052,GO:0030054,GO:0030165,GO:0032947,GO:0043025,GO:0043197,GO:0045202,GO:0001540,GO:0045211,GO:0005515	protein-containing complex assembly|plasma membrane|scaffold protein binding|postsynaptic density|NMDA selective glutamate receptor complex|protein domain specific binding|signaling|cell junction|PDZ domain binding|protein-containing complex scaffold activity|neuronal cell body|dendritic spine|synapse|amyloid-beta binding|postsynaptic membrane|protein binding			Chr5	145234757	145304536	+
Dnah6	26.3281	0.525588	6.01259	8.93921	3.16015	1.83e-09	1.04e-07	Up	0.0326475	0.0029316	0.0084113	0.00296071	0.0308184	0.167412	0.153615	0.167564	0.0761855	0.147753	GeneID:117250,Genbank:XM_017593084.1,RGD:621797	dynein, axonemal, heavy chain 6		GO:0007018,GO:0008569,GO:0030286,GO:0045503,GO:0045505,GO:0051959,GO:0060271,GO:0005524,GO:0005858,GO:0005929	microtubule-based movement|ATP-dependent microtubule motor activity, minus-end-directed|dynein complex|dynein light chain binding|dynein intermediate chain binding|dynein light intermediate chain binding|cilium assembly|ATP binding|axonemal dynein complex|cilium	rno05016	Huntington's disease	Chr4	100936834	101157511	-
Dnali1	4.50487	0.852596	2.59196	4.62642	2.2099	0.00954305	0.042934	Up	0	0.0333056	0.0796333	0	0.0175062	0.0864525	0.0934928	0.145196	0.160284	0.154158	GeneID:298524,Genbank:NM_001031647.1,RGD:1309260	dynein, axonemal, light intermediate chain 1		GO:0005930,GO:0030175,GO:0030286,GO:0036159,GO:0045504,GO:0003774,GO:0005737	axoneme|filopodium|dynein complex|inner dynein arm assembly|dynein heavy chain binding|motor activity|cytoplasm	rno05016	Huntington's disease	Chr5	143053365	143062203	-
Dnmt3l	16.8277	0.674266	-3.33387	0.210528	-2.24792	0.000856464	0.00638253	Down	0.3017	0.562664	0.438476	1.19964	0.328611	0.0649123	0.194996	0	0.300871	0.0643046	GeneID:309680,Genbank:XM_006256250.3,RGD:1303239	DNA methyltransferase 3 like		GO:1905642,GO:0045471,GO:0030234,GO:0005634,GO:1905643,GO:0045892,GO:0032259,GO:0005720,GO:0046872,GO:0032776,GO:0005737,GO:0048863,GO:0006306,GO:0007141,GO:0007283,GO:0035098,GO:0050790,GO:0008047,GO:0060718,GO:0043046,GO:0010529,GO:0000794,GO:0071514,GO:0019899,GO:0001701,GO:0043085,GO:0001890	negative regulation of DNA methylation|response to ethanol|enzyme regulator activity|nucleus|positive regulation of DNA methylation|negative regulation of transcription, DNA-templated|methylation|nuclear heterochromatin|metal ion binding|DNA methylation on cytosine|cytoplasm|stem cell differentiation|DNA methylation|male meiosis I|spermatogenesis|ESC/E(Z) complex|regulation of catalytic activity|…			Chr20	11344513	11359090	-
Doc2g	1737.9	0.176477	-8.20913	0.366345	-1.44872	2.23e-16	7.51e-14	Down	33.4598	46.0466	31.1644	41.4643	35.2918	12.3636	16.3705	10.349	19.6148	12.924	GeneID:293654,Genbank:XM_006230735.3,RGD:1307473	double C2-like domains, gamma		GO:0006906,GO:0017158,GO:0019905,GO:0030276,GO:0048791,GO:0070382,GO:0098793,GO:0005509,GO:0005544,GO:0005886	vesicle fusion|regulation of calcium ion-dependent exocytosis|syntaxin binding|clathrin binding|calcium ion-regulated exocytosis of neurotransmitter|exocytic vesicle|presynapse|calcium ion binding|calcium-dependent phospholipid binding|plasma membrane			Chr1	219249253	219253790	+
Dok5	38.9757	0.476286	-7.08835	0.096316	-3.37608	1.36e-12	1.7e-10	Down	0.835803	1.25629	2.325	0.988651	0.394488	0.0677611	0.167932	0.126449	0.0628151	0.151035	GeneID:502694,Genbank:XM_006235673.3,RGD:1562846	docking protein 5		GO:0007169,GO:0007399,GO:0016301,GO:0051386,GO:0000165,GO:0005057,GO:0005622	transmembrane receptor protein tyrosine kinase signaling pathway|nervous system development|kinase activity|regulation of neurotrophin TRK receptor signaling pathway|MAPK cascade|signal transducer activity, downstream of receptor|intracellular			Chr3	168345116	168482445	+
Dpyd	125.969	0.266627	4.77724	2.41788	1.27374	1.78e-06	4.07e-05	Up	0.724787	0.32987	0.665079	0.612269	0.899743	1.37927	1.79358	1.97789	1.02974	1.9991	GeneID:81656,Genbank:NM_031027.1,RGD:621218	dihydropyrimidine dehydrogenase		GO:0006145,GO:0006208,GO:0006210,GO:0006212,GO:0017113,GO:0019483,GO:0019860,GO:0042493,GO:0042803,GO:0050661,GO:0002058,GO:0004159,GO:0005506,GO:0005737,GO:0005829,GO:0006214,GO:0007568,GO:0007584,GO:0007623,GO:0051384,GO:0014070,GO:0051536,GO:0051539,GO:0055114,GO:0071949	purine nucleobase catabolic process|pyrimidine nucleobase catabolic process|thymine catabolic process|uracil catabolic process|dihydropyrimidine dehydrogenase (NADP+) activity|beta-alanine biosynthetic process|uracil metabolic process|response to drug|protein homodimerization activity|NADP binding|uracil binding|dihydrouracil dehydrogenase (NAD+) activity|iron ion binding|cytoplasm|cytosol|thymid…	rno00240,rno00410,rno00770,rno00983	Pyrimidine metabolism|beta-Alanine metabolism|Pantothenate and CoA biosynthesis|Drug metabolism - other enzymes	Chr2	221823692	222694627	+
Drd4	9.58054	0.812286	1.99439	3.07378	1.62001	0.0461097	0.141012	Up	0.0748336	0.0806365	0.0771203	0.0542915	0.0282563	0.251173	0.591042	0.0911388	0.0517421	0.0138234	GeneID:25432,Genbank:NM_012944.2,RGD:2522	dopamine receptor D4		GO:0001975,GO:0004952,GO:0005515,GO:0005737,GO:0005886,GO:0008144,GO:0005887,GO:0008306,GO:0008344,GO:0008355,GO:0035240,GO:0009648,GO:0012506,GO:0042053,GO:0016020,GO:0042596,GO:0042752,GO:0000187,GO:0050482,GO:0001591,GO:0050709,GO:0042802,GO:0050804,GO:0050848,GO:0001662,GO:0051379,GO:0001963,GO:0051380,GO:0005938,GO:0007195,GO:0007212,GO:0017124,GO:0007614,GO:0007623,GO:0030424,GO:0007626,GO:…	response to amphetamine|dopamine neurotransmitter receptor activity|protein binding|cytoplasm|plasma membrane|drug binding|integral component of plasma membrane|associative learning|adult locomotory behavior|olfactory learning|dopamine binding|photoperiodism|vesicle membrane|regulation of dopamine metabolic process|membrane|fear response|regulation of circadian rhythm|activation of MAPK activity|…	rno04080,rno04728	Neuroactive ligand-receptor interaction|Dopaminergic synapse	Chr1	214278296	214282818	+
Dtl	21.1314	0.543939	-3.71696	0.246251	-2.0218	0.000201634	0.00200316	Down	0.225009	0.233132	0.341882	0.337475	0.163387	0.0806866	0.0727144	0.0376423	0	0.143876	GeneID:305073,Genbank:XM_223074.8,RGD:1310439	denticleless E3 ubiquitin protein ligase homolog		GO:0045732,GO:0005730,GO:0051726,GO:0072425,GO:0005813,GO:0005829,GO:0006511,GO:0006513,GO:0080008,GO:0006974,GO:0009411,GO:0010971,GO:0019985,GO:0000209,GO:0031464,GO:0004842,GO:0031465,GO:0005634	positive regulation of protein catabolic process|nucleolus|regulation of cell cycle|signal transduction involved in G2 DNA damage checkpoint|centrosome|cytosol|ubiquitin-dependent protein catabolic process|protein monoubiquitination|Cul4-RING E3 ubiquitin ligase complex|cellular response to DNA damage stimulus|response to UV|positive regulation of G2/M transition of mitotic cell cycle|translesion…			Chr13	110219276	110257345	-
Duox2	13.2569	0.554282	2.21107	2.33845	1.22556	0.027031	0.0955326	Up	0.0777649	0.0376003	0.0770588	0.00542482	0.0169403	0.133852	0.125653	0.0676491	0.108572	0.0773495	GeneID:79107,Genbank:XM_006234862.3,RGD:628761	dual oxidase 2		GO:0009615,GO:0016021,GO:0016174,GO:0016324,GO:0019221,GO:0042445,GO:0042446,GO:0042744,GO:0020037,GO:0048839,GO:0048855,GO:0050665,GO:0051591,GO:0004601,GO:0005509,GO:0005575,GO:0006590,GO:0006979,GO:0009566,GO:0030054,GO:0030282,GO:0030878,GO:0035264,GO:0042335,GO:0055114,GO:0042403,GO:0098869	response to virus|integral component of membrane|NAD(P)H oxidase activity|apical plasma membrane|cytokine-mediated signaling pathway|hormone metabolic process|hormone biosynthetic process|hydrogen peroxide catabolic process|heme binding|inner ear development|adenohypophysis morphogenesis|hydrogen peroxide biosynthetic process|response to cAMP|peroxidase activity|calcium ion binding|cellular_compo…	rno04918	Thyroid hormone synthesis	Chr3	114218187	114237808	-
Dusp15	369.568	0.427295	-4.59249	0.256611	-1.96235	4.38e-06	8.7e-05	Down	3.96433	8.64518	7.99675	6.27058	7.4347	2.07522	1.07342	0.973869	3.84749	1.19212	GeneID:362238,Genbank:NM_001244784.1,RGD:1305990	dual specificity phosphatase 15		GO:0042127,GO:0005737,GO:0046330,GO:0005829,GO:0048713,GO:0005886,GO:0007179,GO:0008138,GO:0070374,GO:0016311,GO:0000122,GO:0016791,GO:0004725,GO:0035335	regulation of cell proliferation|cytoplasm|positive regulation of JNK cascade|cytosol|regulation of oligodendrocyte differentiation|plasma membrane|transforming growth factor beta receptor signaling pathway|protein tyrosine/serine/threonine phosphatase activity|positive regulation of ERK1 and ERK2 cascade|dephosphorylation|negative regulation of transcription by RNA polymerase II|phosphatase acti…			Chr3	148417990	148428494	-
Dusp26	348.965	0.490901	3.53846	3.33349	1.73703	0.000402475	0.00346547	Up	1.35679	2.83262	1.2526	3.02993	3.49009	10.9737	2.86425	11.1095	12.3128	4.73062	GeneID:306527,Genbank:XM_006253232.3,RGD:1310090	dual specificity phosphatase 26 (putative)		GO:0070373,GO:0004647,GO:1902310,GO:0004721,GO:0004725,GO:0005634,GO:0005737,GO:0005794,GO:0006470,GO:0008138,GO:0035335,GO:0000122,GO:0044387,GO:0001102,GO:0045785,GO:0002039	negative regulation of ERK1 and ERK2 cascade|phosphoserine phosphatase activity|positive regulation of peptidyl-serine dephosphorylation|phosphoprotein phosphatase activity|protein tyrosine phosphatase activity|nucleus|cytoplasm|Golgi apparatus|protein dephosphorylation|protein tyrosine/serine/threonine phosphatase activity|peptidyl-tyrosine dephosphorylation|negative regulation of transcription …			Chr16	64798782	64806459	-
Dusp8	680.134	0.21684	-5.25916	0.453636	-1.14039	1.45e-07	4.65e-06	Down	13.7196	11.0236	15.456	19.412	12.2944	7.34409	4.60225	10.3467	6.11671	5.70143	GeneID:361679,Genbank:NM_001108510.1,RGD:1306425	dual specificity phosphatase 8		GO:0005575,GO:0008150,GO:0016311,GO:0016791,GO:0017017,GO:0035335,GO:0000188,GO:0003674,GO:0004725	cellular_component|biological_process|dephosphorylation|phosphatase activity|MAP kinase tyrosine/serine/threonine phosphatase activity|peptidyl-tyrosine dephosphorylation|inactivation of MAPK activity|molecular_function|protein tyrosine phosphatase activity	rno04010	MAPK signaling pathway	Chr1	215030429	215043111	-
Dyrk3	204.057	0.539401	-2.26009	0.429552	-1.21909	0.0238156	0.0866572	Down	2.3579	1.49974	2.939	8.86508	4.63707	0.686989	2.16001	2.22211	2.37755	1.86019	GeneID:304775,Genbank:NM_001024767.1,RGD:1310924	dual specificity tyrosine phosphorylation regulated kinase 3		GO:0005524,GO:0005634,GO:0005654,GO:0005737,GO:0043066,GO:0005829,GO:0006468,GO:0043231,GO:0043518,GO:0080135,GO:1903432,GO:0000287,GO:0004672,GO:0004674,GO:0004712,GO:0004713,GO:0010494,GO:0018108,GO:0030218,GO:0035617	ATP binding|nucleus|nucleoplasm|cytoplasm|negative regulation of apoptotic process|cytosol|protein phosphorylation|intracellular membrane-bounded organelle|negative regulation of DNA damage response, signal transduction by p53 class mediator|regulation of cellular response to stress|regulation of TORC1 signaling|magnesium ion binding|protein kinase activity|protein serine/threonine kinase activit…			Chr13	47906230	47916877	-
E2f7	54.3088	0.307149	-4.87116	0.354492	-1.49617	1.11e-06	2.72e-05	Down	0.298955	0.557028	0.622599	0.793007	0.373922	0.236918	0.21351	0.143037	0.180868	0.207089	GeneID:314818,Genbank:XM_006241320.2,RGD:1310258	E2F transcription factor 7	E2F	GO:0002040,GO:0003677,GO:0003700,GO:0003714,GO:0032877,GO:0005634,GO:0042802,GO:0005667,GO:0045944,GO:0060707,GO:0060718,GO:0070365,GO:0000122,GO:0000977,GO:0001047,GO:0001227,GO:0001890,GO:0006351,GO:0006355,GO:0008285,GO:0016607,GO:0030330,GO:0071930,GO:0032466,GO:2000134	sprouting angiogenesis|DNA binding|DNA binding transcription factor activity|transcription corepressor activity|positive regulation of DNA endoreduplication|nucleus|identical protein binding|transcription factor complex|positive regulation of transcription by RNA polymerase II|trophoblast giant cell differentiation|chorionic trophoblast cell differentiation|hepatocyte differentiation|negative reg…			Chr7	53275659	53318261	+
E2f8	10.8055	0.617269	-2.56619	0.333549	-1.58403	0.0102822	0.0455327	Down	0.0886515	0.0940785	0.159189	0.131556	0.106508	0	0.0880299	0.0350544	0.0626893	0.0148872	GeneID:308607,Genbank:XM_006229263.3,RGD:1308091	E2F transcription factor 8	E2F	GO:0001890,GO:0002040,GO:0003677,GO:0003700,GO:0032466,GO:0003714,GO:0032877,GO:0033301,GO:0070365,GO:0042802,GO:0000122,GO:0000978,GO:0001047,GO:0001078,GO:0005634,GO:0005667,GO:0005730,GO:0005829,GO:0042803,GO:0006351,GO:0008283,GO:0045944,GO:0060707,GO:0060718	placenta development|sprouting angiogenesis|DNA binding|DNA binding transcription factor activity|negative regulation of cytokinesis|transcription corepressor activity|positive regulation of DNA endoreduplication|cell cycle comprising mitosis without cytokinesis|hepatocyte differentiation|identical protein binding|negative regulation of transcription by RNA polymerase II|RNA polymerase II proxima…			Chr1	104185436	104203683	-
Ebi3	36.1306	0.4266	2.52439	2.1095	1.0769	0.0115899	0.0499545	Up	0.308446	0.830911	0.559219	1.18104	0.614681	2.84381	1.3822	1.72919	0.88862	0.886307	GeneID:680609,Genbank:NM_001109421.1,RGD:1589467	Epstein-Barr virus induced 3		GO:0042098,GO:0045523,GO:0004896,GO:0016020,GO:0019221	T cell proliferation|interleukin-27 receptor binding|cytokine receptor activity|membrane|cytokine-mediated signaling pathway			Chr9	11110874	11114843	-
Ech1	34329.4	0.161761	7.26158	2.25736	1.17464	3.83e-13	5.76e-11	Up	734.049	624.623	522.378	702.665	912.996	1956.08	1772.1	1570.74	1578.84	1380.06	GeneID:64526,Genbank:NM_022594.1,RGD:69353	enoyl-CoA hydratase 1		GO:0005777,GO:0006635,GO:0016853,GO:0051750,GO:0005102,GO:0005739	peroxisome|fatty acid beta-oxidation|isomerase activity|delta3,5-delta2,4-dienoyl-CoA isomerase activity|signaling receptor binding|mitochondrion	rno04146	Peroxisome	Chr1	87009798	87015996	+
Ect2	35.8299	0.278923	-4.16463	0.447013	-1.16161	3.12e-05	0.000452414	Down	0.326837	0.513598	0.464889	0.518699	0.414581	0.190452	0.274616	0.231012	0.141241	0.207536	GeneID:361921,Genbank:NM_001108547.2,RGD:1308524	epithelial cell transforming 2		GO:0051988,GO:0035023,GO:0005096,GO:0070301,GO:0035556,GO:0005634,GO:0070830,GO:0042307,GO:0005737,GO:0071277,GO:0005829,GO:0005911,GO:0005923,GO:0042803,GO:0007165,GO:0071479,GO:0043065,GO:0017048,GO:0072686,GO:0043547,GO:0030496,GO:0090630,GO:0045666,GO:0032147,GO:0000281,GO:0097149,GO:0045859,GO:0032154,GO:0000902,GO:0051260,GO:0032467,GO:0005089	regulation of attachment of spindle microtubules to kinetochore|regulation of Rho protein signal transduction|GTPase activator activity|cellular response to hydrogen peroxide|intracellular signal transduction|nucleus|bicellular tight junction assembly|positive regulation of protein import into nucleus|cytoplasm|cellular response to calcium ion|cytosol|cell-cell junction|bicellular tight junction|…			Chr2	112769385	112831476	-
Edn1	83.0375	0.257976	4.3476	2.17584	1.12158	1.38e-05	0.000227068	Up	0.95961	0.969396	1.00071	0.606062	0.469099	2.31659	1.3822	2.29565	1.31812	1.69348	GeneID:24323,Genbank:XM_017600453.1,RGD:2532	endothelin 1		GO:0071356,GO:0071375,GO:0071385,GO:0071389,GO:0071398,GO:0071456,GO:0071548,GO:0071559,GO:0071560,GO:0090023,GO:0005102,GO:0005125,GO:0005179,GO:0005615,GO:0005737,GO:0006885,GO:0008284,GO:0007166,GO:0009953,GO:0007186,GO:0010193,GO:0007193,GO:0010259,GO:0010460,GO:0010469,GO:0010613,GO:0030335,GO:0010827,GO:0030593,GO:0010870,GO:0031583,GO:0014032,GO:0031707,GO:0031708,GO:0000122,GO:0042045,GO:…	cellular response to tumor necrosis factor|cellular response to peptide hormone stimulus|cellular response to glucocorticoid stimulus|cellular response to mineralocorticoid stimulus|cellular response to fatty acid|cellular response to hypoxia|response to dexamethasone|response to transforming growth factor beta|cellular response to transforming growth factor beta stimulus|positive regulation of n…	rno04668,rno04066,rno04926,rno04916,rno04270,rno05418,rno05410,rno04933	TNF signaling pathway|HIF-1 signaling pathway|Relaxin signaling pathway|Melanogenesis|Vascular smooth muscle contraction|Fluid shear stress and atherosclerosis|Hypertrophic cardiomyopathy (HCM)|AGE-RAGE signaling pathway in diabetic complications	Chr17	22136814	22143745	-
Efcab6	1498.96	0.523342	-2.19483	0.451047	-1.14865	0.0281755	0.0984192	Down	11.318	20.3536	6.87856	19.7673	11.8387	11.04	6.1738	2.97848	10.5733	2.18875	GeneID:315179,Genbank:XM_008765814.2,RGD:1309065	EF-hand calcium binding domain 6		GO:0005509,GO:0005654	calcium ion binding|nucleoplasm			Chr7	124758376	124948428	-
Efna4	9.41772	0.522719	-2.16767	0.455941	-1.13308	0.0301838	0.103697	Down	0.463958	0.416612	0.17432	0.315562	0.3011	0.0540708	0.194914	0.126127	0.225558	0.187476	GeneID:310643,Genbank:XM_017590891.1,RGD:1307808	ephrin A4		GO:0030316,GO:0046849,GO:0046875,GO:0048013,GO:0005886,GO:0007411,GO:0016020	osteoclast differentiation|bone remodeling|ephrin receptor binding|ephrin receptor signaling pathway|plasma membrane|axon guidance|membrane	rno04014,rno04015,rno04010,rno04151,rno04360	Ras signaling pathway|Rap1 signaling pathway|MAPK signaling pathway|PI3K-Akt signaling pathway|Axon guidance	Chr2	188655920	188660179	-
Egr1	573.582	0.675798	-2.3377	0.334525	-1.57981	0.0194028	0.0742262	Down	30.8056	5.99342	7.58863	40.5327	16.8611	4.93804	5.72161	17.607	2.42893	5.36602	GeneID:24330,Genbank:NM_012551.2,RGD:2544	early growth response 1	zf-C2H2	GO:0071320,GO:0071363,GO:0071371,GO:0071372,GO:0071383,GO:0071455,GO:0071456,GO:1902949,GO:0071480,GO:1990841,GO:0071504,GO:2000182,GO:0001077,GO:0001666,GO:0001975,GO:0002931,GO:0006355,GO:0006366,GO:0003677,GO:0007611,GO:0007616,GO:0007623,GO:0030509,GO:0008134,GO:0008270,GO:0031667,GO:0032354,GO:0032868,GO:0032869,GO:0000122,GO:0042981,GO:0033233,GO:0043525,GO:0000976,GO:0043565,GO:0034465,GO:…	cellular response to cAMP|cellular response to growth factor stimulus|cellular response to gonadotropin stimulus|cellular response to follicle-stimulating hormone stimulus|cellular response to steroid hormone stimulus|cellular response to hyperoxia|cellular response to hypoxia|positive regulation of tau-protein kinase activity|cellular response to gamma radiation|promoter-specific chromatin bindi…	rno04371,rno05020,rno04933,rno05166	Apelin signaling pathway|Prion diseases|AGE-RAGE signaling pathway in diabetic complications|HTLV-I infection	Chr18	27657903	27660101	+
Egr2	97.8124	0.670627	-4.16488	0.144278	-2.79308	3.12e-05	0.000452348	Down	0.970306	0.241745	0.322722	2.26344	0.381201	0.115043	0.136664	0.200044	0.130883	0.0569829	GeneID:114090,Genbank:XM_008772857.2,RGD:621608	early growth response 2	zf-C2H2	GO:0005634,GO:0005654,GO:0005737,GO:0006355,GO:0030278,GO:0006366,GO:0031625,GO:0006611,GO:0032868,GO:0035284,GO:0035914,GO:0042552,GO:0043231,GO:0044212,GO:0045444,GO:0000978,GO:0001077,GO:0001102,GO:0003677,GO:0003682,GO:0003700,GO:0007611,GO:0007622,GO:0008045,GO:0014037,GO:0016740,GO:0016925,GO:0021569,GO:0045893,GO:0021612,GO:0021660,GO:0045944,GO:0021666,GO:0046872,GO:0048168,GO:0071310,GO:…	nucleus|nucleoplasm|cytoplasm|regulation of transcription, DNA-templated|regulation of ossification|transcription by RNA polymerase II|ubiquitin protein ligase binding|protein export from nucleus|response to insulin|brain segmentation|skeletal muscle cell differentiation|myelination|intracellular membrane-bounded organelle|transcription regulatory region DNA binding|fat cell differentiation|RNA p…	rno04625,rno05203,rno05166,rno05161	C-type lectin receptor signaling pathway|Viral carcinogenesis|HTLV-I infection|Hepatitis B	Chr20	22452170	22461018	-
Egr3	114.609	0.824957	-3.57091	0.129781	-2.94585	0.000355736	0.00316147	Down	1.43895	0.383178	0.562489	5.65176	0.674482	0.166543	0.141749	0.595671	0.188695	0.119155	GeneID:25148,Genbank:XM_006252240.3,RGD:2545	early growth response 3	zf-C2H2	GO:0006351,GO:0007274,GO:0007422,GO:0033089,GO:0035767,GO:0035924,GO:0043066,GO:0043565,GO:0044344,GO:0045586,GO:0045944,GO:0001938,GO:0046872,GO:0002042,GO:0005634	transcription, DNA-templated|neuromuscular synaptic transmission|peripheral nervous system development|positive regulation of T cell differentiation in thymus|endothelial cell chemotaxis|cellular response to vascular endothelial growth factor stimulus|negative regulation of apoptotic process|sequence-specific DNA binding|cellular response to fibroblast growth factor stimulus|regulation of gamma-d…	rno04625,rno05203,rno05161	C-type lectin receptor signaling pathway|Viral carcinogenesis|Hepatitis B	Chr15	51756683	51762080	+
Elfn1	24.7508	0.509019	-2.03027	0.488541	-1.03345	0.0423287	0.132908	Down	0.241414	0.31683	0.199352	0.362079	0.245418	0.0952262	0.273056	0.0161547	0.216676	0.0943347	GeneID:288512,Genbank:NM_001105913.1,RGD:1308787	extracellular leucine-rich repeat and fibronectin type III domain containing 1		GO:0050808,GO:0060076,GO:0010923,GO:0016021,GO:0030425	synapse organization|excitatory synapse|negative regulation of phosphatase activity|integral component of membrane|dendrite			Chr12	16749340	16813838	-
Elfn2	100.876	0.367469	-6.97056	0.169403	-2.56147	3.16e-12	3.57e-10	Down	1.17196	1.04726	0.864789	0.722303	0.580001	0.153822	0.181645	0.059389	0.0639215	0.310018	GeneID:100910536,Genbank:XM_006242041.3,RGD:1559693	extracellular leucine-rich repeat and fibronectin type III domain containing 2		GO:0010923,GO:0016021	negative regulation of phosphatase activity|integral component of membrane			Chr7	119889786	119897038	-
Eme1	4.70025	0.83969	-3.37935	0.139893	-2.83761	0.000726574	0.00557807	Down	0.147237	0.198318	0.110641	0.150216	0.069494	0.0171594	0	0.0160106	0.0318138	0.0339975	GeneID:287634,Genbank:XM_006247179.3,RGD:1309067	essential meiotic structure-specific endonuclease 1		GO:0003677,GO:0005720,GO:0006302,GO:0008821,GO:0031297,GO:0031573,GO:0048476,GO:0072429,GO:0090305,GO:0000712,GO:0000790	DNA binding|nuclear heterochromatin|double-strand break repair|crossover junction endodeoxyribonuclease activity|replication fork processing|intra-S DNA damage checkpoint|Holliday junction resolvase complex|response to intra-S DNA damage checkpoint signaling|nucleic acid phosphodiester bond hydrolysis|resolution of meiotic recombination intermediates|nuclear chromatin	rno03440,rno03460	Homologous recombination|Fanconi anemia pathway	Chr10	82366820	82375510	-
Eno3	8127.01	0.232559	-7.39198	0.303744	-1.71907	1.45e-13	2.39e-11	Down	324.403	325.668	261.361	229.943	373.571	132.643	137.114	55.2388	74.3597	78.932	GeneID:25438,Genbank:XM_006246600.3,RGD:2555	enolase 3		GO:0004634,GO:0005515,GO:0005829,GO:0005886,GO:0006096,GO:0007568,GO:0016020,GO:0042493,GO:0042803,GO:0000015,GO:0043403,GO:0000287,GO:0046982	phosphopyruvate hydratase activity|protein binding|cytosol|plasma membrane|glycolytic process|aging|membrane|response to drug|protein homodimerization activity|phosphopyruvate hydratase complex|skeletal muscle tissue regeneration|magnesium ion binding|protein heterodimerization activity	rno00010,rno03018,rno04066	Glycolysis / Gluconeogenesis|RNA degradation|HIF-1 signaling pathway	Chr10	57278271	57283661	+
Entpd1	41.6422	0.472764	-2.99657	0.374576	-1.41667	0.00273038	0.0162857	Down	0.295234	0.304092	0.231174	0.259864	1.19674	0.202396	0.145919	0.151076	0.240157	0.168421	GeneID:64519,Genbank:XM_017589665.1,RGD:69265	ectonucleoside triphosphate diphosphohydrolase 1		GO:0010996,GO:0014069,GO:0016021,GO:0016323,GO:0016787,GO:0016887,GO:0017110,GO:0051260,GO:0017111,GO:0071222,GO:0030168,GO:0071275,GO:0031000,GO:0071356,GO:0097060,GO:0102485,GO:0102486,GO:0102487,GO:0102488,GO:0102489,GO:0005524,GO:0005605,GO:0005615,GO:0007186,GO:0008021,GO:0009181,GO:0009986,GO:0010238,GO:0010332,GO:0032496,GO:0033198,GO:0033602,GO:0035456,GO:0035457,GO:0042802,GO:0043005,GO:…	response to auditory stimulus|postsynaptic density|integral component of membrane|basolateral plasma membrane|hydrolase activity|ATPase activity|nucleoside-diphosphatase activity|protein homooligomerization|nucleoside-triphosphatase activity|cellular response to lipopolysaccharide|platelet activation|cellular response to aluminum ion|response to caffeine|cellular response to tumor necrosis factor…	rno00230,rno00240,rno05169	Purine metabolism|Pyrimidine metabolism|Epstein-Barr virus infection	Chr1	259692020	259818922	+
Ephb1	31.5139	0.407165	-7.151	0.132895	-2.91164	8.62e-13	1.16e-10	Down	0.461839	0.271447	0.396627	0.57113	0.364624	0.00782893	0.0917202	0.0511334	0.0725748	0.0620451	GeneID:24338,Genbank:NM_001104528.1,RGD:2556	Eph receptor B1		GO:0004888,GO:0005005,GO:0005524,GO:0005737,GO:0014719,GO:0005783,GO:0016020,GO:0005829,GO:0018108,GO:0021545,GO:0021631,GO:0021952,GO:0031901,GO:0022008,GO:0032433,GO:0033674,GO:0043005,GO:0043066,GO:0043235,GO:0001525,GO:0051965,GO:0043410,GO:0060326,GO:0044877,GO:0001771,GO:0045121,GO:0004709,GO:0060996,GO:0004713,GO:0060997,GO:0004714,GO:0004871,GO:0061351,GO:0005886,GO:0005887,GO:0007275,GO:…	transmembrane signaling receptor activity|transmembrane-ephrin receptor activity|ATP binding|cytoplasm|skeletal muscle satellite cell activation|endoplasmic reticulum|membrane|cytosol|peptidyl-tyrosine phosphorylation|cranial nerve development|optic nerve morphogenesis|central nervous system projection neuron axonogenesis|early endosome membrane|neurogenesis|filopodium tip|positive regulation of …	rno04360	Axon guidance	Chr8	110376954	110813193	-
Ephx4	18.2617	0.601986	-2.14066	0.409334	-1.28865	0.0323014	0.109254	Down	0.226052	0.67141	0.4928	0.157693	0.459603	0.356667	0.204544	0.0756335	0.195374	0.0160604	GeneID:289440,Genbank:XM_008769927.2,RGD:1308891	epoxide hydrolase 4		GO:0016787	hydrolase activity			Chr14	3360680	3389996	-
Erfe	7.4267	0.645399	-3.38487	0.219974	-2.18459	0.00071211	0.00549423	Down	0.110256	0.148507	0.153867	0.237471	0.0910686	0.0128495	0.0347397	0.0119892	0.0476463	0.063646	GeneID:681056,Genbank:XM_001060107.5,RGD:1584688	erythroferrone		GO:0005576,GO:0005615,GO:0005623,GO:0006879,GO:0010469,GO:0019217,GO:0042803,GO:2000193,GO:0005179	extracellular region|extracellular space|cell|cellular iron ion homeostasis|regulation of signaling receptor activity|regulation of fatty acid metabolic process|protein homodimerization activity|positive regulation of fatty acid transport|hormone activity			Chr9	98505136	98513005	+
Esco2	14.6743	0.465172	-3.40428	0.333654	-1.58358	0.000663384	0.00518784	Down	0.217778	0.339648	0.236245	0.11434	0.216396	0.117551	0.0288919	0.0997102	0.0594388	0.0846916	GeneID:691979,Genbank:XM_003751495.4,RGD:1593313	establishment of sister chromatid cohesion N-acetyltransferase 2		GO:0031618,GO:0003674,GO:0034421,GO:0004468,GO:0035861,GO:0005575,GO:0005634,GO:0005794,GO:0006275,GO:0071168,GO:0006302,GO:0007059,GO:0008150,GO:0010369,GO:0000785,GO:0030054,GO:0001741,GO:0002244	nuclear pericentric heterochromatin|molecular_function|post-translational protein acetylation|lysine N-acetyltransferase activity, acting on acetyl phosphate as donor|site of double-strand break|cellular_component|nucleus|Golgi apparatus|regulation of DNA replication|protein localization to chromatin|double-strand break repair|chromosome segregation|biological_process|chromocenter|chromatin|cell …			Chr15	42500929	42519019	-
Espl1	24.785	0.382985	-4.27476	0.321487	-1.63717	1.91e-05	0.000299551	Down	0.177146	0.227999	0.263697	0.128519	0.189517	0.0825802	0.0396912	0.0616411	0.112277	0.0327229	GeneID:315330,Genbank:XM_006242460.3,RGD:1306266	extra spindle pole bodies like 1, separase		GO:0004197,GO:0005634,GO:0005737,GO:0005813,GO:0006508,GO:0007059,GO:0007127,GO:0008233,GO:0008234,GO:0045143,GO:0000070,GO:0051307,GO:0000212,GO:0072686,GO:0000278	cysteine-type endopeptidase activity|nucleus|cytoplasm|centrosome|proteolysis|chromosome segregation|meiosis I|peptidase activity|cysteine-type peptidase activity|homologous chromosome segregation|mitotic sister chromatid segregation|meiotic chromosome separation|meiotic spindle organization|mitotic spindle|mitotic cell cycle	rno04110,rno04114	Cell cycle|Oocyte meiosis	Chr7	143896890	143923868	+
Etv3l	2.959	1.24521	2.97353	13.0201	3.70267	0.00294394	0.0172347	Up	0	0.033562	0	0	0	0.0696945	0.141319	0.1138	0.0323037	0.120824	GeneID:499651,Genbank:XM_006232730.3,RGD:1562620	ets variant 3-like	ETS	GO:0005634,GO:0006357,GO:0030154,GO:0043565,GO:0000122,GO:0000981,GO:0001227	nucleus|regulation of transcription by RNA polymerase II|cell differentiation|sequence-specific DNA binding|negative regulation of transcription by RNA polymerase II|RNA polymerase II transcription factor activity, sequence-specific DNA binding|transcriptional repressor activity, RNA polymerase II transcription regulatory region sequence-specific DNA binding			Chr2	186899060	186911913	+
Etv4	37.4761	0.371978	-3.10959	0.448537	-1.1567	0.00187346	0.0120605	Down	0.973716	0.587679	0.658014	0.752752	0.693138	0.238121	0.0938846	0.527673	0.44148	0.41281	GeneID:360635,Genbank:NM_001108299.1,RGD:1306524	ets variant 4	ETS	GO:0048863,GO:0003700,GO:0060444,GO:0005622,GO:0060762,GO:0005634,GO:0005730,GO:0006357,GO:0008045,GO:0010628,GO:0030154,GO:0033600,GO:0000978,GO:0045893,GO:0000981,GO:0045944,GO:0003677	stem cell differentiation|DNA binding transcription factor activity|branching involved in mammary gland duct morphogenesis|intracellular|regulation of branching involved in mammary gland duct morphogenesis|nucleus|nucleolus|regulation of transcription by RNA polymerase II|motor neuron axon guidance|positive regulation of gene expression|cell differentiation|negative regulation of mammary gland ep…	rno05202	Transcriptional misregulation in cancers	Chr10	89685058	89700300	-
Exo1	7.51547	0.785611	-2.47846	0.259336	-1.94711	0.013195	0.0552006	Down	0.0244934	0.0953071	0.147244	0.12587	0.0385352	0.0380603	0.00685996	0	0.0493951	0.0226224	GeneID:305000,Genbank:NM_001107198.1,RGD:1309465	exonuclease 1		GO:0045145,GO:0003682,GO:0045190,GO:0005575,GO:0048256,GO:0005634,GO:0005654,GO:0005886,GO:0006298,GO:0051908,GO:0006310,GO:0090305,GO:0008150,GO:0016446,GO:0016604,GO:0002455,GO:0003674,GO:0035312,GO:0003677	single-stranded DNA 5'-3' exodeoxyribonuclease activity|chromatin binding|isotype switching|cellular_component|flap endonuclease activity|nucleus|nucleoplasm|plasma membrane|mismatch repair|double-stranded DNA 5'-3' exodeoxyribonuclease activity|DNA recombination|nucleic acid phosphodiester bond hydrolysis|biological_process|somatic hypermutation of immunoglobulin genes|nuclear body|humoral immun…	rno03430	Mismatch repair	Chr13	93936989	93962749	+
Exph5	37.4847	0.454102	5.60653	5.83986	2.54593	2.06e-08	8.51e-07	Up	0.0236015	0.0459182	0.0405378	0.0321052	0.0482715	0.249385	0.0925421	0.119766	0.455565	0.243418	GeneID:315663,Genbank:XM_236272.7,RGD:1560308	exophilin 5		GO:0071985,GO:0005768,GO:0006886,GO:0017137,GO:0045921,GO:0050714,GO:0003334	multivesicular body sorting pathway|endosome|intracellular protein transport|Rab GTPase binding|positive regulation of exocytosis|positive regulation of protein secretion|keratinocyte development			Chr8	57885932	57962574	+
Fads2	421.166	0.146118	-6.93212	0.495547	-1.01291	4.15e-12	4.56e-10	Down	6.65859	5.6497	6.13843	4.31464	5.13125	2.25936	2.70861	2.63996	3.63166	3.10064	GeneID:83512,Genbank:XM_008760244.2,RGD:68339	fatty acid desaturase 2		GO:0005789,GO:0006629,GO:0006636,GO:0016021,GO:0042761,GO:0045485,GO:0055114,GO:0004768	endoplasmic reticulum membrane|lipid metabolic process|unsaturated fatty acid biosynthetic process|integral component of membrane|very long-chain fatty acid biosynthetic process|omega-6 fatty acid desaturase activity|oxidation-reduction process|stearoyl-CoA 9-desaturase activity	rno00592,rno01040,rno03320	alpha-Linolenic acid metabolism|Biosynthesis of unsaturated fatty acids|PPAR signaling pathway	Chr1	225906582	226152568	-
Fam131c	664.158	0.453479	-5.63965	0.169874	-2.55746	1.7e-08	7.34e-07	Down	31.5117	27.9177	28.2512	36.9291	26.6494	2.69384	6.01861	1.59711	10.7432	5.78201	GeneID:690880,Genbank:XM_008764303.1,RGD:1590955	family with sequence similarity 131, member C						Chr5	159914931	159931089	+
Fam134b	150.068	0.387728	5.21104	4.05715	2.02047	1.88e-07	5.76e-06	Up	0.582725	0.890956	0.730377	1.08548	0.832548	1.62989	1.73351	8.00117	4.00191	2.24013	GeneID:619558,Genbank:NM_001034912.1,RGD:1565003	family with sequence similarity 134, member B		GO:0061709,GO:0005801,GO:0016604,GO:0019233,GO:0030176,GO:0043524,GO:0005730,GO:0005783	reticulophagy|cis-Golgi network|nuclear body|sensory perception of pain|integral component of endoplasmic reticulum membrane|negative regulation of neuron apoptotic process|nucleolus|endoplasmic reticulum			Chr2	78391921	78401569	+
Fam150b	18.0876	0.632862	2.06704	2.47624	1.30815	0.0387305	0.12481	Up	0.181856	0.212288	0.249885	0.0494761	0.154501	0.373015	0.21392	0.379681	1.13167	0.0671859	GeneID:679566,Genbank:XM_006239971.3,RGD:1587117	family with sequence similarity 150, member B		GO:0030971,GO:0061098,GO:0070374,GO:0070378,GO:0005576,GO:0010976,GO:0030298	receptor tyrosine kinase binding|positive regulation of protein tyrosine kinase activity|positive regulation of ERK1 and ERK2 cascade|positive regulation of ERK5 cascade|extracellular region|positive regulation of neuron projection development|receptor signaling protein tyrosine kinase activator activity			Chr6	49824725	49834921	+
Fam163a	74.8006	0.515247	-3.02292	0.339727	-1.55755	0.00250347	0.0151952	Down	0.46341	0.566633	1.2786	2.00291	0.521213	0.468827	0.0497064	0.591828	0.298259	0.318732	GeneID:498257,Genbank:XM_008769671.2,RGD:1565760	family with sequence similarity 163, member A		GO:0016021	integral component of membrane			Chr13	73741674	73820114	-
Fam180a	61.3599	0.375815	3.94001	2.79087	1.48072	8.15e-05	0.000974964	Up	0.786966	1.03643	1.12641	0.261681	0.594299	3.10608	1.85143	3.19478	1.70041	1.09028	GeneID:362336,Genbank:NM_001108621.1,RGD:1308013	family with sequence similarity 180, member A						Chr4	62845054	62860361	-
Fam221a	6.53014	0.640875	2.0328	2.46703	1.30277	0.0420722	0.132317	Up	0.192948	0.0742534	0.0473437	0.0749909	0.0780588	0.205592	0.416877	0.167849	0.262055	0.127292	GeneID:500118,Genbank:XM_017592793.1,RGD:1563175	family with sequence similarity 221, member A						Chr4	79021840	79043806	+
Fam64a	23.9095	0.509279	-5.9146	0.123949	-3.01218	3.33e-09	1.8e-07	Down	0.917512	1.00202	0.809254	1.01197	0.936331	0.0231198	0.125013	0.151003	0.300052	0	GeneID:360559,Genbank:XM_006246760.2,RGD:1308747	family with sequence similarity 64, member A		GO:0005634,GO:0005730	nucleus|nucleolus			Chr10	58613588	58618524	+
Fam78a	610.11	0.182381	-6.82266	0.422105	-1.24432	8.94e-12	9.09e-10	Down	7.24485	4.645	6.86342	4.17345	4.09139	2.38516	3.13838	2.0722	2.07706	2.11548	GeneID:499776,Genbank:XM_575110.7,RGD:1566351	family with sequence similarity 78, member A						Chr3	11086016	11105151	-
Fam81a	145.019	0.381567	-3.06558	0.444507	-1.16972	0.0021725	0.0135632	Down	2.72875	1.85402	1.54151	1.52429	1.63562	0.493347	1.66508	0.315904	0.466304	1.34161	GeneID:315789,Genbank:XM_006243379.3,RGD:1311958	family with sequence similarity 81, member A						Chr8	76521662	76579387	-
Fam83a	2.8184	1.24846	3.90928	29.4582	4.8806	9.26e-05	0.00108346	Up	0	0	0	0	0	0.261177	0.0941487	0.146215	0.121057	0.103493	GeneID:500873,Genbank:NM_001130576.1,RGD:1565606	family with sequence similarity 83, member A		GO:0036312,GO:0007173,GO:0008283,GO:0019901	phosphatidylinositol 3-kinase regulatory subunit binding|epidermal growth factor receptor signaling pathway|cell proliferation|protein kinase binding			Chr7	97855773	97880227	+
Fam83d	10.2384	0.657947	-3.31827	0.22018	-2.18325	0.000905762	0.00668565	Down	0.128204	0.361808	0.346032	0.298965	0.224753	0.0512269	0	0.0318648	0.063317	0.169158	GeneID:311598,Genbank:NM_001107796.1,RGD:1565583	family with sequence similarity 83, member D		GO:0008283,GO:0016477,GO:0019894,GO:0019901,GO:0032006,GO:0042176,GO:0051310,GO:0070372,GO:0097431,GO:1902480,GO:1902808,GO:0001837,GO:0005737,GO:0008017	cell proliferation|cell migration|kinesin binding|protein kinase binding|regulation of TOR signaling|regulation of protein catabolic process|metaphase plate congression|regulation of ERK1 and ERK2 cascade|mitotic spindle pole|protein localization to mitotic spindle|positive regulation of cell cycle G1/S phase transition|epithelial to mesenchymal transition|cytoplasm|microtubule binding			Chr3	155269344	155288612	+
Fbn2	47.9288	0.561784	2.50856	2.65603	1.40927	0.0121223	0.0518314	Up	0.295316	0.0812648	0.0449965	0.0863914	0.0539555	0.772714	0.200105	0.256901	0.152319	0.136379	GeneID:689008,Genbank:NM_031826.1,RGD:620910	fibrillin 2		GO:0005576,GO:0005578,GO:0009653,GO:0030326,GO:0030501,GO:0031012,GO:0035108,GO:0035583,GO:0043010,GO:0045669,GO:0048048,GO:0001527,GO:0060346,GO:0005201,GO:0090287,GO:0005509	extracellular region|proteinaceous extracellular matrix|anatomical structure morphogenesis|embryonic limb morphogenesis|positive regulation of bone mineralization|extracellular matrix|limb morphogenesis|sequestering of TGFbeta in extracellular matrix|camera-type eye development|positive regulation of osteoblast differentiation|embryonic eye morphogenesis|microfibril|bone trabecula formation|extra…			Chr18	53068495	53272254	-
Fbxl22	1001.59	0.165458	-9.00312	0.356102	-1.48964	2.19e-19	1.26e-16	Down	12.0181	12.6942	8.96249	14.4648	12.2356	4.88224	5.40265	3.62176	4.9017	3.64876	GeneID:363083,Genbank:NM_001108769.1,RGD:1311830	F-box and leucine-rich repeat protein 22		GO:0016567,GO:0019005,GO:0030018,GO:0043161,GO:0061630,GO:0004842,GO:0005730,GO:0005829	protein ubiquitination|SCF ubiquitin ligase complex|Z disc|proteasome-mediated ubiquitin-dependent protein catabolic process|ubiquitin protein ligase activity|ubiquitin-protein transferase activity|nucleolus|cytosol			Chr8	72198043	72204730	-
Fbxo30	1104.09	0.190259	6.05144	2.22121	1.15134	1.44e-09	8.47e-08	Up	4.28866	4.51099	4.77901	5.19301	5.67993	7.96686	9.76522	15.2885	8.942	14.964	GeneID:308283,Genbank:XM_006227640.3,RGD:1359367	F-box protein 30		GO:0061630,GO:0004842,GO:0008270,GO:0016567	ubiquitin protein ligase activity|ubiquitin-protein transferase activity|zinc ion binding|protein ubiquitination			Chr1	5366119	5389774	+
Fbxo32	2257.33	0.138912	8.39626	2.24442	1.16635	4.61e-17	1.7e-14	Up	49.7667	59.7132	46.9125	42.5733	43.5382	112.236	81.885	137.89	109.056	124.395	GeneID:171043,Genbank:NM_133521.1,RGD:620373	F-box protein 32		GO:0071549,GO:0014894,GO:0005634,GO:0005654,GO:0016567,GO:0005737,GO:0005829,GO:0006511,GO:0010614,GO:0019005,GO:0010666,GO:0014878,GO:0000151,GO:0030018,GO:0014889,GO:0004842	cellular response to dexamethasone stimulus|response to denervation involved in regulation of muscle adaptation|nucleus|nucleoplasm|protein ubiquitination|cytoplasm|cytosol|ubiquitin-dependent protein catabolic process|negative regulation of cardiac muscle hypertrophy|SCF ubiquitin ligase complex|positive regulation of cardiac muscle cell apoptotic process|response to electrical stimulus involved…	rno04068	FoxO signaling pathway	Chr7	98065664	98098071	-
Fcer2	140.512	0.553292	-3.43933	0.267396	-1.90295	0.000583164	0.00467134	Down	7.19683	4.24039	3.86068	2.188	3.03669	0.384521	0.935629	0.466411	2.7447	1.12372	GeneID:171075,Genbank:NM_133550.2,RGD:619997	Fc fragment of IgE receptor II		GO:0030246,GO:0051000,GO:0051712,GO:0051770,GO:0002925,GO:0009897,GO:0016021	carbohydrate binding|positive regulation of nitric-oxide synthase activity|positive regulation of killing of cells of other organism|positive regulation of nitric-oxide synthase biosynthetic process|positive regulation of humoral immune response mediated by circulating immunoglobulin|external side of plasma membrane|integral component of membrane	rno04640,rno05169	Hematopoietic cell lineage|Epstein-Barr virus infection	Chr12	2233772	2245324	-
Fcgr3a	68.0972	0.430401	2.83547	2.33009	1.22039	0.00457589	0.024411	Up	0.782241	1.46337	1.17563	1.09365	1.38453	1.51941	7.0655	2.41006	2.30994	1.08373	GeneID:304966,Genbank:XM_008769739.2,RGD:1303067	Fc fragment of IgG, low affinity IIIa, receptor		GO:0009986,GO:0016021,GO:0019767,GO:0019770,GO:0038094,GO:0038095,GO:0042060,GO:0042119,GO:0045780,GO:0051930,GO:0071222,GO:0003674,GO:0009897	cell surface|integral component of membrane|IgE receptor activity|IgG receptor activity|Fc-gamma receptor signaling pathway|Fc-epsilon receptor signaling pathway|wound healing|neutrophil activation|positive regulation of bone resorption|regulation of sensory perception of pain|cellular response to lipopolysaccharide|molecular_function|external side of plasma membrane	rno04145,rno04650,rno04380,rno05322,rno05150,rno05152,rno05140	Phagosome|Natural killer cell mediated cytotoxicity|Osteoclast differentiation|Systemic lupus erythematosus|Staphylococcus aureus infection|Tuberculosis|Leishmaniasis	Chr13	89385775	89396047	+
Fcrl6	11.044	0.741079	2.04861	2.86431	1.51819	0.0404998	0.128809	Up	0.163613	0.1763	0.281021	0.0296752	0.185336	0.732207	0.604873	0.626253	0.509071	0	GeneID:305103,Genbank:NM_001164726.1,RGD:1563939	Fc receptor-like 6		GO:0019903,GO:0031225,GO:0042289,GO:0005886,GO:0009897,GO:0019902	protein phosphatase binding|anchored component of membrane|MHC class II protein binding|plasma membrane|external side of plasma membrane|phosphatase binding			Chr13	90982814	90992415	-
Fez1	63.0978	0.229006	-4.68767	0.475163	-1.0735	2.76e-06	5.96e-05	Down	1.15368	1.76111	1.48617	1.22061	1.66986	0.609518	0.662386	0.719252	0.997109	0.621572	GeneID:81730,Genbank:NM_031066.1,RGD:619708	fasciculation and elongation protein zeta 1		GO:0071363,GO:0030426,GO:0005737,GO:1902902,GO:0042995,GO:0043015,GO:0005739,GO:0005794,GO:0005813,GO:0005874,GO:0005886,GO:0043025,GO:0010976,GO:0045666,GO:0021766,GO:0047485,GO:0030010,GO:0051654,GO:0030424,GO:0005080,GO:0061881,GO:0005515,GO:0070584,GO:0030425	cellular response to growth factor stimulus|growth cone|cytoplasm|negative regulation of autophagosome assembly|cell projection|gamma-tubulin binding|mitochondrion|Golgi apparatus|centrosome|microtubule|plasma membrane|neuronal cell body|positive regulation of neuron projection development|positive regulation of neuron differentiation|hippocampus development|protein N-terminus binding|establishme…			Chr8	39305128	39350270	+
Fgf12	916.721	0.188148	-6.66273	0.419407	-1.25358	2.69e-11	2.47e-09	Down	9.07365	12.1738	17.1901	17.0795	12.0271	6.08836	5.8844	4.51783	6.13474	6.96011	GeneID:170630,Genbank:XM_017597855.1,RGD:620163	fibroblast growth factor 12		GO:0050905,GO:0005575,GO:0098908,GO:0005634,GO:0007254,GO:0007268,GO:0008083,GO:0008201,GO:0008344,GO:1902305,GO:0008543,GO:1905150,GO:0010469,GO:2000649,GO:0010765,GO:0003254,GO:2001258,GO:0017080,GO:0005104,GO:0044325,GO:0005515	neuromuscular process|cellular_component|regulation of neuronal action potential|nucleus|JNK cascade|chemical synaptic transmission|growth factor activity|heparin binding|adult locomotory behavior|regulation of sodium ion transmembrane transport|fibroblast growth factor receptor signaling pathway|regulation of voltage-gated sodium channel activity|regulation of signaling receptor activity|regulat…			Chr11	75606360	76171078	+
Fgf16	427.253	0.290527	-4.85636	0.376075	-1.41091	1.2e-06	2.9e-05	Down	57.266	27.5518	37.4244	31.9633	28.9638	9.92611	25.2804	7.30569	17.3173	11.5433	GeneID:60464,Genbank:NM_021867.3,RGD:71052	fibroblast growth factor 16		GO:0008083,GO:0008543,GO:0010469,GO:0043405,GO:0070349,GO:1903670,GO:2000546,GO:0001936,GO:0005104,GO:0005576	growth factor activity|fibroblast growth factor receptor signaling pathway|regulation of signaling receptor activity|regulation of MAP kinase activity|positive regulation of brown fat cell proliferation|regulation of sprouting angiogenesis|positive regulation of endothelial cell chemotaxis to fibroblast growth factor|regulation of endothelial cell proliferation|fibroblast growth factor receptor b…	rno04014,rno04015,rno04010,rno04151,rno04810,rno05200,rno05226,rno05218,rno05224	Ras signaling pathway|Rap1 signaling pathway|MAPK signaling pathway|PI3K-Akt signaling pathway|Regulation of actin cytoskeleton|Pathways in cancer|Gastric cancer|Melanoma|Breast cancer	ChrX	76786728	76796311	+
Fgf18	16.2792	0.449537	-4.80813	0.223534	-2.16144	1.52e-06	3.57e-05	Down	1.78783	1.34853	1.59681	2.46443	1.21512	0.333374	0.240348	0.248844	0.679889	0.462354	GeneID:29369,Genbank:NM_019199.1,RGD:2608	fibroblast growth factor 18		GO:0002063,GO:0005104,GO:0005105,GO:0005111,GO:0005576,GO:0030324,GO:0005634,GO:0030949,GO:0005730,GO:0032332,GO:0043406,GO:0043536,GO:0045766,GO:0001503,GO:0001525,GO:0001936,GO:0001957,GO:0001958,GO:0005737,GO:0007399,GO:0008083,GO:0008283,GO:0008284,GO:0008543,GO:0070374,GO:0010469,GO:1903670,GO:2000546	chondrocyte development|fibroblast growth factor receptor binding|type 1 fibroblast growth factor receptor binding|type 2 fibroblast growth factor receptor binding|extracellular region|lung development|nucleus|positive regulation of vascular endothelial growth factor receptor signaling pathway|nucleolus|positive regulation of chondrocyte differentiation|positive regulation of MAP kinase activity|…	rno04014,rno04015,rno04010,rno04151,rno04810,rno05200,rno05226,rno05218,rno05224	Ras signaling pathway|Rap1 signaling pathway|MAPK signaling pathway|PI3K-Akt signaling pathway|Regulation of actin cytoskeleton|Pathways in cancer|Gastric cancer|Melanoma|Breast cancer	Chr10	18047109	18082290	-
Fgf7	203.133	0.338176	4.5435	2.90091	1.53651	5.53e-06	0.000104636	Up	0.727245	1.58999	0.389216	0.917589	1.22376	1.28729	2.88697	3.62166	2.98788	3.97174	GeneID:29348,Genbank:XM_017591518.1,RGD:61805	fibroblast growth factor 7		GO:0008083,GO:0008201,GO:0008284,GO:0008543,GO:0008654,GO:0042056,GO:0010463,GO:0042060,GO:0043129,GO:0010469,GO:0045893,GO:0050679,GO:0060665,GO:0061033,GO:0050731,GO:0001541,GO:0005104,GO:0005111,GO:0005576,GO:0005615,GO:0005794,GO:0006656,GO:0010838,GO:0030324,GO:0031069,GO:0031532,GO:0050918,GO:0034394,GO:0051549,GO:0051781,GO:0060445,GO:0060501	growth factor activity|heparin binding|positive regulation of cell proliferation|fibroblast growth factor receptor signaling pathway|phospholipid biosynthetic process|chemoattractant activity|mesenchymal cell proliferation|wound healing|surfactant homeostasis|regulation of signaling receptor activity|positive regulation of transcription, DNA-templated|positive regulation of epithelial cell prolif…	rno04014,rno04015,rno04010,rno04151,rno04810,rno05200,rno05226,rno05218,rno05224	Ras signaling pathway|Rap1 signaling pathway|MAPK signaling pathway|PI3K-Akt signaling pathway|Regulation of actin cytoskeleton|Pathways in cancer|Gastric cancer|Melanoma|Breast cancer	Chr3	118315859	118368464	+
Fgfr4	29.6991	0.430554	-3.46068	0.35601	-1.49001	0.000538808	0.00438167	Down	0.600098	0.574003	0.504159	0.224783	0.640364	0.243259	0.142495	0.0567431	0.338254	0.156638	GeneID:25114,Genbank:XM_006253606.3,RGD:2612	fibroblast growth factor receptor 4		GO:0005524,GO:0005737,GO:0005768,GO:0005783,GO:0005794,GO:0005886,GO:0008543,GO:0005887,GO:0009968,GO:0010628,GO:0010629,GO:0010715,GO:0010966,GO:0033674,GO:0016477,GO:0042593,GO:0017134,GO:0042632,GO:0043066,GO:0043085,GO:0001525,GO:0070374,GO:0001759,GO:0070640,GO:0043235,GO:0004709,GO:0070857,GO:0043410,GO:0004713,GO:0004714,GO:0090272,GO:0004871,GO:1903412,GO:0004888,GO:2000573,GO:0005007,GO:…	ATP binding|cytoplasm|endosome|endoplasmic reticulum|Golgi apparatus|plasma membrane|fibroblast growth factor receptor signaling pathway|integral component of plasma membrane|negative regulation of signal transduction|positive regulation of gene expression|negative regulation of gene expression|regulation of extracellular matrix disassembly|regulation of phosphate transport|positive regulation of…	rno04014,rno04015,rno04010,rno04151,rno04144,rno04550,rno04810,rno05200	Ras signaling pathway|Rap1 signaling pathway|MAPK signaling pathway|PI3K-Akt signaling pathway|Endocytosis|Signaling pathways regulating pluripotency of stem cells|Regulation of actin cytoskeleton|Pathways in cancer	Chr17	9990072	10004339	-
Figf	738.211	0.260714	5.54794	2.72532	1.44643	2.89e-08	1.16e-06	Up	6.32755	2.76061	5.64531	2.52443	2.61716	15.3323	10.7082	12.2246	7.77809	9.63364	GeneID:360457,Genbank:XM_006256863.3,RGD:620695	c-fos induced growth factor		GO:0005615,GO:0008083,GO:0043185,GO:0008283,GO:0008284,GO:0045766,GO:0048010,GO:0050918,GO:0001525,GO:0001666,GO:0001938,GO:0005161,GO:0005172,GO:0005576,GO:0010469,GO:0016020,GO:0030947,GO:0032755,GO:0042056,GO:0050930,GO:0042803,GO:0043184,GO:0051781,GO:0060754,GO:0070555,GO:0071542	extracellular space|growth factor activity|vascular endothelial growth factor receptor 3 binding|cell proliferation|positive regulation of cell proliferation|positive regulation of angiogenesis|vascular endothelial growth factor receptor signaling pathway|positive chemotaxis|angiogenesis|response to hypoxia|positive regulation of endothelial cell proliferation|platelet-derived growth factor recep…			ChrX	31816480	31852239	-
Fkbp4	7550.28	0.131708	-7.76255	0.492301	-1.02239	8.32e-15	1.72e-12	Down	133.87	113.827	157.055	125.835	121.071	65.6515	82.9161	51.0236	65.0463	68.9887	GeneID:260321,Genbank:NM_001191863.1,RGD:628729	FK506 binding protein 4		GO:0005654,GO:0005737,GO:0005739,GO:0005829,GO:0005874,GO:0043005,GO:0006463,GO:0043025,GO:0006825,GO:0044295,GO:0007566,GO:0046661,GO:0048156,GO:0048471,GO:0048608,GO:0051219,GO:0061077,GO:0000413,GO:0003755,GO:0005524,GO:0005525,GO:0005528,GO:0005634,GO:0010977,GO:0030521,GO:0030850,GO:0031072,GO:0031111,GO:0031115,GO:0031503,GO:0032767,GO:0032991,GO:0035259	nucleoplasm|cytoplasm|mitochondrion|cytosol|microtubule|neuron projection|steroid hormone receptor complex assembly|neuronal cell body|copper ion transport|axonal growth cone|embryo implantation|male sex differentiation|tau protein binding|perinuclear region of cytoplasm|reproductive structure development|phosphoprotein binding|chaperone-mediated protein folding|protein peptidyl-prolyl isomerizat…	rno04915	Estrogen signaling pathway	Chr4	161748993	161757447	-
Flrt1	17.6728	0.406923	-2.69628	0.467431	-1.09718	0.00701194	0.0340029	Down	0.0422094	0.0442191	0.0498429	0.0398735	0.0132815	0.018037	0.0236435	0.0168294	0.0136804	0.0194926	GeneID:499308,Genbank:XM_017589576.1,RGD:1565152	fibronectin leucine rich transmembrane protein 1		GO:0051965,GO:0005737,GO:1990138,GO:0005887,GO:0005911,GO:0005925,GO:0006469,GO:0008543,GO:0016358,GO:0019221,GO:0031410,GO:0032809,GO:0044306,GO:0004860,GO:0046426,GO:0005104,GO:0048471,GO:0005615	positive regulation of synapse assembly|cytoplasm|neuron projection extension|integral component of plasma membrane|cell-cell junction|focal adhesion|negative regulation of protein kinase activity|fibroblast growth factor receptor signaling pathway|dendrite development|cytokine-mediated signaling pathway|cytoplasmic vesicle|neuronal cell body membrane|neuron projection terminus|protein kinase inh…			Chr1	222340481	222417915	-
Fmod	307.22	0.617673	2.08833	2.44513	1.28991	0.0367677	0.12018	Up	1.69594	3.00799	1.50462	1.8939	2.93723	3.73737	1.94314	16.8749	2.24107	3.59882	GeneID:64507,Genbank:NM_080698.1,RGD:619769	fibromodulin		GO:0042476,GO:0005578,GO:0005615,GO:0005622,GO:0007409,GO:0030199,GO:0031012,GO:0003674,GO:0005576,GO:0042060	odontogenesis|proteinaceous extracellular matrix|extracellular space|intracellular|axonogenesis|collagen fibril organization|extracellular matrix|molecular_function|extracellular region|wound healing			Chr13	50874886	50885503	+
Fndc5	6053.92	0.169162	-9.61262	0.323966	-1.62609	7.07e-22	9.14e-19	Down	141.106	154.232	153.706	166.347	151.603	40.644	63.2597	34.8079	67.8716	52.7923	GeneID:260327,Genbank:NM_001270981.1,RGD:708525	fibronectin type III domain containing 5		GO:0005778,GO:0005783,GO:0005886,GO:0010469,GO:0014850,GO:0016021,GO:0090336,GO:0005179,GO:0005576	peroxisomal membrane|endoplasmic reticulum|plasma membrane|regulation of signaling receptor activity|response to muscle activity|integral component of membrane|positive regulation of brown fat cell differentiation|hormone activity|extracellular region			Chr5	147323240	147330266	+
Fosb	197.926	1.10195	-2.05332	0.208388	-2.26265	0.0400414	0.127898	Down	1.78964	0.512876	0.664917	13.4557	1.4138	0.378679	0.255948	2.98119	0.208429	0.211013	GeneID:100360880,Genbank:NM_001256509.1,RGD:1308198	FosB proto-oncogene, AP-1 transcription factor subunit	TF_bZIP	GO:0071277,GO:0032570,GO:0001077,GO:0032870,GO:0003677,GO:0042493,GO:0003690,GO:0003700,GO:0005634,GO:0043231,GO:0005654,GO:0043278,GO:0043565,GO:0006357,GO:0045944,GO:0006366,GO:0000978,GO:0051412,GO:0007565,GO:0051591,GO:0009612,GO:0000982	cellular response to calcium ion|response to progesterone|transcriptional activator activity, RNA polymerase II proximal promoter sequence-specific DNA binding|cellular response to hormone stimulus|DNA binding|response to drug|double-stranded DNA binding|DNA binding transcription factor activity|nucleus|intracellular membrane-bounded organelle|nucleoplasm|response to morphine|sequence-specific DN…	rno04657,rno04380,rno05030,rno05031,rno05034	IL-17 signaling pathway|Osteoclast differentiation|Cocaine addiction|Amphetamine addiction|Alcoholism	Chr1	80214691	80221417	-
Foxo6	66.5148	0.438189	-3.99393	0.297282	-1.7501	6.5e-05	0.000811454	Down	4.65342	1.06939	2.25386	1.28002	0.936831	0.267305	0.481789	0.940079	0.590893	0.835147	GeneID:313558,Genbank:XM_001057233.5,RGD:1595858	forkhead box O6	Forkhead	GO:0005634,GO:0005737,GO:0006357,GO:0007613,GO:0009653,GO:0030154,GO:0060999,GO:0000981	nucleus|cytoplasm|regulation of transcription by RNA polymerase II|memory|anatomical structure morphogenesis|cell differentiation|positive regulation of dendritic spine development|RNA polymerase II transcription factor activity, sequence-specific DNA binding	rno04068	FoxO signaling pathway	Chr5	139208153	139227288	-
Foxp3	102.056	0.228091	7.10967	3.07727	1.62165	1.16e-12	1.48e-10	Up	0.467692	0.534502	0.346883	0.404858	0.60203	1.58563	1.295	1.59043	1.08405	2.00275	GeneID:317382,Genbank:NM_001108250.1,RGD:1562112	forkhead box P3	Forkhead	GO:0002513,GO:0002637,GO:0002666,GO:0002667,GO:0002669,GO:0002677,GO:0002725,GO:0006351,GO:0002851,GO:0006357,GO:0003674,GO:0003677,GO:0008150,GO:0008285,GO:0009615,GO:0009653,GO:0032753,GO:0010628,GO:0032792,GO:0010629,GO:0032831,GO:0030154,GO:0032914,GO:0033092,GO:0035035,GO:0035066,GO:0000122,GO:0045893,GO:0035067,GO:0000981,GO:0045944,GO:0042036,GO:0001047,GO:0048294,GO:0042110,GO:0001782,GO:…	tolerance induction to self antigen|regulation of immunoglobulin production|positive regulation of T cell tolerance induction|regulation of T cell anergy|positive regulation of T cell anergy|negative regulation of chronic inflammatory response|negative regulation of T cell cytokine production|transcription, DNA-templated|positive regulation of peripheral T cell tolerance induction|regulation of t…	rno04659,rno05321	Th17 cell differentiation|Inflammatiory bowel disease (IBD)	ChrX	15753175	15768648	-
Foxs1	213.202	0.305766	-3.45699	0.48062	-1.05703	0.00054624	0.00443049	Down	6.27071	6.47689	6.75252	15.9994	5.58201	4.02889	3.87652	3.05255	6.34638	3.45102	GeneID:311547,Genbank:NM_001012091.1,RGD:1310679	forkhead box S1	Forkhead	GO:0001078,GO:0001568,GO:0003677,GO:0005634,GO:0006357,GO:0009653,GO:0030154,GO:0040018,GO:0043433,GO:0045892,GO:0000122,GO:0050885,GO:0000978,GO:0000981	transcriptional repressor activity, RNA polymerase II proximal promoter sequence-specific DNA binding|blood vessel development|DNA binding|nucleus|regulation of transcription by RNA polymerase II|anatomical structure morphogenesis|cell differentiation|positive regulation of multicellular organism growth|negative regulation of DNA binding transcription factor activity|negative regulation of transc…			Chr3	148406509	148407778	-
Fras1	80.7186	0.20671	-8.04545	0.315765	-1.66308	8.59e-16	2.38e-13	Down	0.321741	0.394471	0.42775	0.308611	0.239467	0.106721	0.109173	0.118414	0.125669	0.0942923	GeneID:289486,Genbank:NM_001191595.1,RGD:1306516	Fraser extracellular matrix complex subunit 1		GO:0005575,GO:0005604,GO:0007154,GO:0008150,GO:0015031,GO:0016021,GO:0030326,GO:0043588,GO:0060021,GO:0061618,GO:0002009,GO:0003338,GO:0003674	cellular_component|basement membrane|cell communication|biological_process|protein transport|integral component of membrane|embryonic limb morphogenesis|skin development|roof of mouth development|sublamina densa|morphogenesis of an epithelium|metanephros morphogenesis|molecular_function			Chr14	14438392	14853016	-
Frat1	618.846	0.231179	6.57385	2.86738	1.51973	4.9e-11	4.25e-09	Up	2.66514	5.09245	4.13851	3.38653	6.58209	14.7789	12.3162	16.7549	9.48164	12.3364	GeneID:103691373,Genbank:XM_017590485.1,RGD:9147096	frequently rearranged in advanced T-cell lymphomas 1		GO:0005829,GO:0006611,GO:0016055,GO:0043231,GO:0000578,GO:0005634,GO:0005737	cytosol|protein export from nucleus|Wnt signaling pathway|intracellular membrane-bounded organelle|embryonic axis specification|nucleus|cytoplasm	rno04310,rno05200,rno05225,rno05226,rno05224	Wnt signaling pathway|Pathways in cancer|Hepatocellular carcinoma|Gastric cancer|Breast cancer	Chr1	261071965	261075244	+
Frat2	529.569	0.241829	6.89348	3.17564	1.66705	5.44e-12	5.82e-10	Up	2.09747	3.82499	3.23568	2.04304	3.37326	9.48808	7.22342	15.2954	6.28891	9.93738	GeneID:679110,Genbank:XM_017590381.1,RGD:1591882	frequently rearranged in advanced T-cell lymphomas 2		GO:0016055	Wnt signaling pathway	rno04310,rno05200,rno05225,rno05226,rno05224	Wnt signaling pathway|Pathways in cancer|Hepatocellular carcinoma|Gastric cancer|Breast cancer	Chr1	261088504	261091690	-
Frmd7	1.41832	1.69146	-1.97271	0.0989775	-3.33676	0.0485283		Down	0.0073737	0.0529699	0.00633252	0	0.0208817	0	0	0.00641452	0	0	GeneID:302826,Genbank:XM_017602404.1,RGD:1562057	FERM domain containing 7		GO:0030426,GO:0032091,GO:0043005,GO:0043025,GO:0051057,GO:0051497,GO:0005856,GO:0010592,GO:0010975	growth cone|negative regulation of protein binding|neuron projection|neuronal cell body|positive regulation of small GTPase mediated signal transduction|negative regulation of stress fiber assembly|cytoskeleton|positive regulation of lamellipodium assembly|regulation of neuron projection development			ChrX	138095707	138149702	-
Frmpd4	2.10423	1.61534	2.35425	13.957	3.80292	0.0185602	0.0717248	Up	0.0038122	0	0	0	0	0.0462055	0.00640618	0.0132652	0	0.00352099	GeneID:302656,Genbank:XM_017602001.1,RGD:1566031	FERM and PDZ domain containing 4		GO:0032991,GO:0043197,GO:0051835,GO:0005546,GO:0005856	protein-containing complex|dendritic spine|positive regulation of synapse structural plasticity|phosphatidylinositol-4,5-bisphosphate binding|cytoskeleton			ChrX	27231648	28206890	+
Fxyd3	58.1044	0.531605	-4.95668	0.160985	-2.635	7.17e-07	1.9e-05	Down	2.45072	4.09419	2.30046	12.1978	3.76602	1.06275	1.00563	0.148739	1.37924	0.631678	GeneID:116831,Genbank:XM_006228819.3,RGD:620825	FXYD domain-containing ion transport regulator 3		GO:0006811,GO:0006813,GO:0006814,GO:0017080,GO:0034220,GO:0050790,GO:0051117,GO:2000649,GO:0005216,GO:0005789,GO:0005887	ion transport|potassium ion transport|sodium ion transport|sodium channel regulator activity|ion transmembrane transport|regulation of catalytic activity|ATPase binding|regulation of sodium ion transmembrane transporter activity|ion channel activity|endoplasmic reticulum membrane|integral component of plasma membrane			Chr1	89502561	89510146	-
G6pc	1.9136	1.40273	-2.22882	0.114511	-3.12644	0.0258256		Down	0.0727426	0.0326597	0.0156178	0.016492	0.137334	0	0	0.01582	0.0157176	0	GeneID:25634,Genbank:NM_013098.2,RGD:2644	glucose-6-phosphatase, catalytic subunit		GO:0042593,GO:0015760,GO:0004346,GO:0042632,GO:0016020,GO:0005783,GO:0043231,GO:0016021,GO:0005977,GO:0046415,GO:0005980,GO:0006094,GO:0016773,GO:0046838,GO:0030176,GO:0051156,GO:0032094,GO:0006641,GO:0035264,GO:0006796,GO:0042301,GO:0008202,GO:0055088,GO:0010468	glucose homeostasis|glucose-6-phosphate transport|glucose-6-phosphatase activity|cholesterol homeostasis|membrane|endoplasmic reticulum|intracellular membrane-bounded organelle|integral component of membrane|glycogen metabolic process|urate metabolic process|glycogen catabolic process|gluconeogenesis|phosphotransferase activity, alcohol group as acceptor|phosphorylated carbohydrate dephosphorylat…	rno00010,rno00052,rno00500,rno04068,rno04151,rno04152,rno04910,rno04922,rno04920,rno04973,rno04931	Glycolysis / Gluconeogenesis|Galactose metabolism|Starch and sucrose metabolism|FoxO signaling pathway|PI3K-Akt signaling pathway|AMPK signaling pathway|Insulin signaling pathway|Glucagon signaling pathway|Adipocytokine signaling pathway|Carbohydrate digestion and absorption|Insulin resistance	Chr10	89286009	89296213	+
Gabrb1	7.95101	0.975302	2.02858	3.94077	1.97848	0.0425013	0.133198	Up	0.0233027	0.00523118	0	0	0.0137482	0.0271575	0.034264	0.0101357	0.0931485	0.00538066	GeneID:25450,Genbank:XM_008770136.2,RGD:2649	gamma-aminobutyric acid type A receptor beta 1 subunit		GO:0005887,GO:0006811,GO:0006821,GO:0007165,GO:0007214,GO:0034707,GO:0042391,GO:0007268,GO:0042698,GO:0009636,GO:0043005,GO:0043235,GO:0045202,GO:0045211,GO:0050811,GO:0050877,GO:0071420,GO:0004890,GO:0005230,GO:0005253,GO:0005634,GO:0005635,GO:0005737,GO:0005886,GO:0015276,GO:0016020,GO:0021954,GO:0022851,GO:0030054,GO:1902476,GO:0030425,GO:1902711,GO:0032570,GO:0034220	integral component of plasma membrane|ion transport|chloride transport|signal transduction|gamma-aminobutyric acid signaling pathway|chloride channel complex|regulation of membrane potential|chemical synaptic transmission|ovulation cycle|response to toxic substance|neuron projection|receptor complex|synapse|postsynaptic membrane|GABA receptor binding|nervous system process|cellular response to hi…	rno04080,rno04727,rno04726,rno04723,rno05032,rno05033	Neuroactive ligand-receptor interaction|GABAergic synapse|Serotonergic synapse|Retrograde endocannabinoid signaling|Morphine addiction|Nicotine addiction	Chr14	38631192	39112598	-
Gabrq	9.25566	0.560797	-3.15963	0.29282	-1.77191	0.00157967	0.0105821	Down	0.128063	0.0484188	0.104192	0.0733494	0.0763503	0.0314206	0.0396426	0.0175902	0.0349526	0.00622529	GeneID:65187,Genbank:XM_006229516.3,RGD:68331	gamma-aminobutyric acid type A receptor theta subunit		GO:0050877,GO:0005230,GO:1902711,GO:0005886,GO:0005887,GO:0007165,GO:0007268,GO:0016021,GO:0034220,GO:0042391,GO:0043005,GO:0004890,GO:0043235,GO:0045202	nervous system process|extracellular ligand-gated ion channel activity|GABA-A receptor complex|plasma membrane|integral component of plasma membrane|signal transduction|chemical synaptic transmission|integral component of membrane|ion transmembrane transport|regulation of membrane potential|neuron projection|GABA-A receptor activity|receptor complex|synapse	rno04080,rno04727,rno04723,rno05032,rno05033	Neuroactive ligand-receptor interaction|GABAergic synapse|Retrograde endocannabinoid signaling|Morphine addiction|Nicotine addiction	ChrX	152852230	152869012	+
Gabrr2	119.321	0.304674	3.48197	2.08619	1.06087	0.000497733	0.00411014	Up	0.746122	0.837479	0.457692	1.23245	1.24514	2.06208	1.58966	3.19897	1.5661	1.51362	GeneID:29695,Genbank:NM_017292.2,RGD:61902	gamma-aminobutyric acid type A receptor rho 2 subunit		GO:0045211,GO:0019904,GO:0004890,GO:0050877,GO:0030054,GO:0005230,GO:1902476,GO:0034220,GO:1902711,GO:0005237,GO:0005254,GO:0005886,GO:0005887,GO:0007165,GO:0034707,GO:0042391,GO:0007214,GO:0042462,GO:0007268,GO:0043005,GO:0007601,GO:0045202,GO:0016021	postsynaptic membrane|protein domain specific binding|GABA-A receptor activity|nervous system process|cell junction|extracellular ligand-gated ion channel activity|chloride transmembrane transport|ion transmembrane transport|GABA-A receptor complex|inhibitory extracellular ligand-gated ion channel activity|chloride channel activity|plasma membrane|integral component of plasma membrane|signal tran…	rno04080,rno04727,rno04723,rno05032,rno05033	Neuroactive ligand-receptor interaction|GABAergic synapse|Retrograde endocannabinoid signaling|Morphine addiction|Nicotine addiction	Chr5	48303366	48341571	+
Gadd45b	942.165	0.445172	2.27056	2.01502	1.01079	0.0231734	0.0850387	Up	6.77212	11.3024	10.6691	27.8059	7.38467	21.0319	20.033	45.0372	26.9846	23.0781	GeneID:299626,Genbank:XM_006240888.3,RGD:1309080	growth arrest and DNA-damage-inducible, beta		GO:0005634,GO:0005737,GO:0006469,GO:0043065,GO:0046330,GO:0051726,GO:1900745,GO:0000185,GO:0000186	nucleus|cytoplasm|negative regulation of protein kinase activity|positive regulation of apoptotic process|positive regulation of JNK cascade|regulation of cell cycle|positive regulation of p38MAPK cascade|activation of MAPKKK activity|activation of MAPKK activity	rno04010,rno04064,rno04068,rno04110,rno04210,rno04115,rno04218,rno05200,rno05202,rno05210,rno05212,rno05225,rno05226,rno05214,rno05216,rno05220,rno05217,rno05218,rno05213,rno05224,rno05222,rno05223	MAPK signaling pathway|NF-kappa B signaling pathway|FoxO signaling pathway|Cell cycle|Apoptosis|p53 signaling pathway|Cellular senescence|Pathways in cancer|Transcriptional misregulation in cancers|Colorectal cancer|Pancreatic cancer|Hepatocellular carcinoma|Gastric cancer|Glioma|Thyroid cancer|Chronic myeloid leukemia|Basal cell carcinoma|Melanoma|Endometrial cancer|Breast cancer|Small cell lung…	Chr7	11646283	11648338	-
Galnt13	31.5239	0.375218	-2.8234	0.479834	-1.05939	0.00475168	0.0251327	Down	0.33854	0.338736	0.431953	0.473676	0.246528	0.063127	0.300703	0.126215	0.192277	0.232277	GeneID:311039,Genbank:XM_017591669.1,RGD:735044	polypeptide N-acetylgalactosaminyltransferase 13		GO:0005794,GO:0006493,GO:0009312,GO:0016020,GO:0016021,GO:0016266,GO:0018242,GO:0018243,GO:0030246,GO:0000139,GO:0046872,GO:0004653	Golgi apparatus|protein O-linked glycosylation|oligosaccharide biosynthetic process|membrane|integral component of membrane|O-glycan processing|protein O-linked glycosylation via serine|protein O-linked glycosylation via threonine|carbohydrate binding|Golgi membrane|metal ion binding|polypeptide N-acetylgalactosaminyltransferase activity	rno00512	Mucin type O-glycan biosynthesis	Chr3	39967056	40625144	+
Galnt15	1066.15	0.393517	5.47792	4.45571	2.15565	4.3e-08	1.65e-06	Up	3.1657	6.82889	2.93744	3.26686	4.82026	25.1613	8.52998	32.3082	15.473	16.0421	GeneID:100360475,Genbank:XM_017600395.1,RGD:2322081	polypeptide N-acetylgalactosaminyltransferase 15		GO:0016020,GO:0016266,GO:0018242,GO:0018243,GO:0030133,GO:0004653,GO:0005794,GO:0009312	membrane|O-glycan processing|protein O-linked glycosylation via serine|protein O-linked glycosylation via threonine|transport vesicle|polypeptide N-acetylgalactosaminyltransferase activity|Golgi apparatus|oligosaccharide biosynthetic process	rno00512	Mucin type O-glycan biosynthesis	Chr16	8127599	8178101	+
Gcat	409.33	0.176925	-7.06944	0.420226	-1.25076	1.56e-12	1.93e-10	Down	12.9877	14.156	13.876	14.3983	16.0995	3.94913	6.5758	5.36849	7.80664	7.7207	GeneID:366959,Genbank:NM_001024277.1,RGD:1307291	glycine C-acetyltransferase		GO:0005739,GO:0006567,GO:0008150,GO:0008890,GO:0009058,GO:0016607,GO:0016874,GO:0030170,GO:0003674,GO:0005575,GO:0005654	mitochondrion|threonine catabolic process|biological_process|glycine C-acetyltransferase activity|biosynthetic process|nuclear speck|ligase activity|pyridoxal phosphate binding|molecular_function|cellular_component|nucleoplasm	rno00260	Glycine, serine and threonine metabolism	Chr7	120263068	120269365	+
Gcgr	227.848	0.268683	-7.00639	0.271214	-1.8825	2.45e-12	2.94e-10	Down	6.77526	5.08397	3.19214	4.70778	5.18167	1.31601	2.37197	0.750385	1.42328	1.17332	GeneID:24953,Genbank:XM_006247876.3,RGD:2669	glucagon receptor		GO:0042593,GO:0007189,GO:0004967,GO:0042594,GO:0005768,GO:0009755,GO:0005886,GO:0070873,GO:0005887,GO:0006887,GO:0007166,GO:0007186,GO:0016021,GO:0071377,GO:0017046,GO:0007188	glucose homeostasis|adenylate cyclase-activating G-protein coupled receptor signaling pathway|glucagon receptor activity|response to starvation|endosome|hormone-mediated signaling pathway|plasma membrane|regulation of glycogen metabolic process|integral component of plasma membrane|exocytosis|cell surface receptor signaling pathway|G-protein coupled receptor signaling pathway|integral component o…	rno04080,rno04922	Neuroactive ligand-receptor interaction|Glucagon signaling pathway	Chr10	109707863	109716253	+
Gckr	159.199	0.295534	3.60428	2.09244	1.06519	0.000313016	0.00284373	Up	3.19504	1.09218	1.24723	1.31704	1.49088	5.51767	3.67599	2.68467	3.18506	2.93421	GeneID:25658,Genbank:NM_013120.2,RGD:2671	glucokinase (hexokinase 4) regulator		GO:0070095,GO:0019904,GO:0004857,GO:0030246,GO:0005515,GO:0070328,GO:0005634,GO:1901135,GO:0005654,GO:0005737,GO:0005739,GO:0033132,GO:0005829,GO:1903300,GO:0006006,GO:0033133,GO:0009750,GO:0034504,GO:0000060,GO:0046415,GO:0019899,GO:0051594,GO:0001678	fructose-6-phosphate binding|protein domain specific binding|enzyme inhibitor activity|carbohydrate binding|protein binding|triglyceride homeostasis|nucleus|carbohydrate derivative metabolic process|nucleoplasm|cytoplasm|mitochondrion|negative regulation of glucokinase activity|cytosol|negative regulation of hexokinase activity|glucose metabolic process|positive regulation of glucokinase activity…			Chr6	26355296	26385761	-
Gdap1	4.31182	0.797582	-2.02385	0.32665	-1.61418	0.0429859	0.13413	Down	0.137474	0.0569746	0.0363268	0.0479503	0.0299472	0.0197188	0.0266558	0.0091993	0.00913974	0.0390684	GeneID:312890,Genbank:NM_001107897.1,RGD:1309005	ganglioside-induced differentiation-associated-protein 1		GO:0004364,GO:0005739,GO:0005829,GO:0006626,GO:0006749,GO:0008053,GO:0031307,GO:0000266,GO:0032526,GO:0071305,GO:0003674	glutathione transferase activity|mitochondrion|cytosol|protein targeting to mitochondrion|glutathione metabolic process|mitochondrial fusion|integral component of mitochondrial outer membrane|mitochondrial fission|response to retinoic acid|cellular response to vitamin D|molecular_function			Chr5	1328963	1347946	-
Gdf11	417.455	0.164516	-6.65518	0.468174	-1.09488	2.83e-11	2.58e-09	Down	7.15654	4.93048	5.28947	3.95372	4.73667	2.63634	3.12749	1.94998	2.45279	2.4692	GeneID:29454,Genbank:NM_017203.1,RGD:2673	growth differentiation factor 11		GO:0048593,GO:0021512,GO:0003674,GO:0060021,GO:0031016,GO:0005125,GO:0060395,GO:0042981,GO:0005160,GO:0005575,GO:0005615,GO:0005654,GO:0043231,GO:0008083,GO:0043408,GO:0008285,GO:0045596,GO:0009887,GO:0045665,GO:0009952,GO:0001501,GO:0048468,GO:0010469,GO:0001656,GO:0048469,GO:0010862,GO:0001657	camera-type eye morphogenesis|spinal cord anterior/posterior patterning|molecular_function|roof of mouth development|pancreas development|cytokine activity|SMAD protein signal transduction|regulation of apoptotic process|transforming growth factor beta receptor binding|cellular_component|extracellular space|nucleoplasm|intracellular membrane-bounded organelle|growth factor activity|regulation of …			Chr7	3306863	3315856	-
Gen1	11.1703	0.564389	-2.07715	0.443707	-1.17232	0.0377875	0.122622	Down	0.116822	0.224787	0.0573295	0.0908079	0.0866461	0.0311194	0.0631006	0.014518	0.0865438	0.0693632	GeneID:298884,Genbank:XM_006239896.2,RGD:1559792	GEN1 Holliday junction 5' flap endonuclease		GO:0008821,GO:0010824,GO:0071139,GO:0071140,GO:0090267,GO:0090305,GO:0000724,GO:0003677,GO:0005813	crossover junction endodeoxyribonuclease activity|regulation of centrosome duplication|resolution of recombination intermediates|resolution of mitotic recombination intermediates|positive regulation of mitotic cell cycle spindle assembly checkpoint|nucleic acid phosphodiester bond hydrolysis|double-strand break repair via homologous recombination|DNA binding|centrosome			Chr6	36910064	36940868	-
Ghrhr	12.9154	0.48976	-2.79981	0.386559	-1.37124	0.0051132	0.0265736	Down	0.101384	0.132419	0.126645	0.208959	0.182707	0.120304	0.0309763	0.040089	0.0637271	0.051076	GeneID:25321,Genbank:XM_017592482.1,RGD:2688	growth hormone releasing hormone receptor		GO:0007188,GO:0007189,GO:0007190,GO:0007595,GO:0008284,GO:0008340,GO:0030141,GO:0009986,GO:0030252,GO:0030816,GO:0016021,GO:0030879,GO:0032868,GO:0032869,GO:0033143,GO:0060133,GO:0040008,GO:0071333,GO:0040018,GO:0042383,GO:0004930,GO:0005637,GO:0005640,GO:0005737,GO:0005886,GO:0007165,GO:0007166,GO:0007186,GO:0016363,GO:0016520,GO:0017046,GO:0019838,GO:0042445,GO:0019933,GO:0043567,GO:0021984,GO:…	adenylate cyclase-modulating G-protein coupled receptor signaling pathway|adenylate cyclase-activating G-protein coupled receptor signaling pathway|activation of adenylate cyclase activity|lactation|positive regulation of cell proliferation|determination of adult lifespan|secretory granule|cell surface|growth hormone secretion|positive regulation of cAMP metabolic process|integral component of me…	rno04080	Neuroactive ligand-receptor interaction	Chr4	85587321	85602389	+
Gjb2	7.2669	0.862149	2.24364	3.82207	1.93436	0.0248553	0.0895577	Up	0	0.0444452	0.113352	0	0.0622973	0.123059	0.1109	0.143525	0.442048	0.0609536	GeneID:394266,Genbank:XM_017599765.1,RGD:728891	gap junction protein, beta 2		GO:1905867,GO:0044752,GO:0016328,GO:0005515,GO:0046677,GO:0030054,GO:0005737,GO:0046697,GO:0032355,GO:0005829,GO:0048471,GO:0005886,GO:0005921,GO:0005922,GO:0032496,GO:0007267,GO:0048839,GO:0032526,GO:0007565,GO:0055085,GO:0032570,GO:0007568,GO:0071377,GO:0034599,GO:0007605,GO:0002931,GO:0071549,GO:0042802,GO:0016021,GO:0005243,GO:0097449,GO:0044297,GO:0016264	epididymis development|response to human chorionic gonadotropin|lateral plasma membrane|protein binding|response to antibiotic|cell junction|cytoplasm|decidualization|response to estradiol|cytosol|perinuclear region of cytoplasm|plasma membrane|gap junction|connexin complex|response to lipopolysaccharide|cell-cell signaling|inner ear development|response to retinoic acid|female pregnancy|transmem…			Chr15	37377313	37394494	-
Gjd3	24.4717	0.447778	2.26882	2.0222	1.01592	0.0232796	0.085287	Up	0.16425	0.229427	0.266442	0.364109	0.27564	0.782699	0.889374	0.23814	0.252372	0.589957	GeneID:363677,Genbank:XM_343965.6,RGD:1308942	gap junction protein, delta 3		GO:0005922,GO:0009749,GO:0009986,GO:0016021,GO:0016264,GO:0034220,GO:0055085,GO:0086053,GO:0086065,GO:0086077,GO:0005216,GO:0005243,GO:0005921	connexin complex|response to glucose|cell surface|integral component of membrane|gap junction assembly|ion transmembrane transport|transmembrane transport|AV node cell to bundle of His cell communication by electrical coupling|cell communication involved in cardiac conduction|gap junction channel activity involved in AV node cell-bundle of His cell electrical coupling|ion channel activity|gap jun…			Chr10	86888982	86891915	-
Glis3	10.8521	0.485114	2.14172	2.05477	1.03898	0.0322159	0.109067	Up	0.249891	0.196342	0.160954	0.141637	0.23589	0.582458	0.209964	0.326077	0.404958	0.577006	GeneID:680671,Genbank:XM_008760357.2,RGD:1565505	GLIS family zinc finger 3	zf-C2H2	GO:0001077,GO:0001078,GO:0003677,GO:0003700,GO:0005634,GO:0006366,GO:0045944,GO:0000122,GO:0000977,GO:0000978	transcriptional activator activity, RNA polymerase II proximal promoter sequence-specific DNA binding|transcriptional repressor activity, RNA polymerase II proximal promoter sequence-specific DNA binding|DNA binding|DNA binding transcription factor activity|nucleus|transcription by RNA polymerase II|positive regulation of transcription by RNA polymerase II|negative regulation of transcription by …			Chr1	246380816	246564385	-
Glp2r	40.2603	0.350047	5.69029	3.97752	1.99187	1.27e-08	5.77e-07	Up	0.296325	0.133043	0.254483	0.228419	0.153847	1.32612	0.522855	1.01823	0.909189	0.615801	GeneID:60432,Genbank:NM_021848.1,RGD:620270	glucagon-like peptide 2 receptor		GO:0007188,GO:0016021,GO:0042592,GO:0071377,GO:0004967,GO:0005886,GO:0007166	adenylate cyclase-modulating G-protein coupled receptor signaling pathway|integral component of membrane|homeostatic process|cellular response to glucagon stimulus|glucagon receptor activity|plasma membrane|cell surface receptor signaling pathway	rno04080	Neuroactive ligand-receptor interaction	Chr10	54260290	54323839	-
Gmnc	2.49886	1.46245	2.35765	10.9129	3.44796	0.018391	0.0712589	Up	0	0.00898024	0.00858866	0	0	0.0186483	0.126043	0.0521992	0.0172871	0	GeneID:498102,Genbank:XM_006248531.3,RGD:1563170	geminin coiled-coil domain containing		GO:0006270,GO:0008283,GO:0060271,GO:0003682,GO:0005634,GO:0006260	DNA replication initiation|cell proliferation|cilium assembly|chromatin binding|nucleus|DNA replication			Chr11	77237033	77247723	+
Gngt2	359.626	0.247432	-4.92491	0.429705	-1.21858	8.44e-07	2.17e-05	Down	12.8608	13.2231	13.7142	28.3648	17.5685	7.2813	8.74918	7.53742	9.8393	5.38294	GeneID:690825,Genbank:XM_006247208.3,RGD:1591007	G protein subunit gamma transducin 2		GO:0005575,GO:0005834,GO:0007186,GO:0008150,GO:0003674,GO:0003924,GO:0004871	cellular_component|heterotrimeric G-protein complex|G-protein coupled receptor signaling pathway|biological_process|molecular_function|GTPase activity|signal transducer activity	rno04014,rno04371,rno04151,rno04062,rno04926,rno04724,rno04727,rno04725,rno04728,rno04726,rno04723,rno04713,rno05200,rno05032,rno05034,rno05167	Ras signaling pathway|Apelin signaling pathway|PI3K-Akt signaling pathway|Chemokine signaling pathway|Relaxin signaling pathway|Glutamatergic synapse|GABAergic synapse|Cholinergic synapse|Dopaminergic synapse|Serotonergic synapse|Retrograde endocannabinoid signaling|Circadian entrainment|Pathways in cancer|Morphine addiction|Alcoholism|Kaposi's sarcoma-associated herpesvirus infection	Chr10	83654321	83658601	+
Gpc3	267.571	0.281525	6.11218	3.29603	1.72073	9.83e-10	6.12e-08	Up	2.3988	1.99767	3.28949	1.43857	1.64352	13.1304	6.79426	6.36126	5.08281	5.16369	GeneID:25236,Genbank:NM_012774.1,RGD:2725	glypican 3		GO:0008150,GO:0008285,GO:0009887,GO:0009948,GO:0010171,GO:0045732,GO:0010466,GO:0030282,GO:0045807,GO:0045879,GO:0045880,GO:0060976,GO:0072111,GO:0045926,GO:0072138,GO:0072180,GO:0072203,GO:0001658,GO:0090090,GO:0001822,GO:0003674,GO:0005575,GO:0005578,GO:0005764,GO:0005886,GO:0030316,GO:0030324,GO:0030513,GO:0035116,GO:0046326,GO:0040008,GO:0046658,GO:0043395,GO:0050680,GO:0060422,GO:2000096	biological_process|negative regulation of cell proliferation|animal organ morphogenesis|anterior/posterior axis specification|body morphogenesis|positive regulation of protein catabolic process|negative regulation of peptidase activity|bone mineralization|positive regulation of endocytosis|negative regulation of smoothened signaling pathway|positive regulation of smoothened signaling pathway|coro…	rno05205	Proteoglycans in cancer	ChrX	139579268	139947093	-
Gpihbp1	3291.24	0.229536	8.78415	4.0454	2.01628	1.58e-18	7.4e-16	Up	22.2583	20.2542	18.9621	14.9502	37.6967	126.364	69.3238	98.9375	95.2621	92.8228	GeneID:300027,Genbank:NM_001130547.1,RGD:1564237	glycosylphosphatidylinositol anchored high density lipoprotein binding protein 1		GO:0051006,GO:0035473,GO:0006886,GO:0070328,GO:0008035,GO:0035478,GO:0008320,GO:0071503,GO:0009897,GO:0009986,GO:0016020,GO:0016323,GO:0016324,GO:0071806,GO:0042632,GO:0017038,GO:0071813,GO:0045056,GO:0030301,GO:0090321,GO:0046658,GO:0031225,GO:0005622,GO:0050821,GO:0031362,GO:0005886,GO:0034394,GO:0006869	positive regulation of lipoprotein lipase activity|lipase binding|intracellular protein transport|triglyceride homeostasis|high-density lipoprotein particle binding|chylomicron binding|protein transmembrane transporter activity|response to heparin|external side of plasma membrane|cell surface|membrane|basolateral plasma membrane|apical plasma membrane|protein transmembrane transport|cholesterol h…			Chr7	116632496	116635543	+
Gpr27	22.8372	0.710977	4.12615	7.64012	2.9336	3.69e-05	0.000518651	Up	0	0.490112	0.0937481	0.164993	0.103046	0.135701	1.40638	1.45609	2.01274	1.81482	GeneID:65275,Genbank:NM_023099.1,RGD:71067	G protein-coupled receptor 27		GO:0007186,GO:0016021,GO:0035774,GO:1900738,GO:0004930,GO:0005886	G-protein coupled receptor signaling pathway|integral component of membrane|positive regulation of insulin secretion involved in cellular response to glucose stimulus|positive regulation of phospholipase C-activating G-protein coupled receptor signaling pathway|G-protein coupled receptor activity|plasma membrane			Chr4	132137793	132138926	+
Gpr3	6.48334	0.738939	-2.25563	0.314956	-1.66678	0.0240935	0.0874427	Down	0.146266	0.0729666	0.0976989	0.33898	0.0460237	0.090913	0.0273102	0.0424132	0.0421386	0.0300207	GeneID:266769,Genbank:XM_006239006.3,RGD:628686	G protein-coupled receptor 3		GO:0007204,GO:0016021,GO:0030816,GO:0040020,GO:0004930,GO:0005886,GO:0007186	positive regulation of cytosolic calcium ion concentration|integral component of membrane|positive regulation of cAMP metabolic process|regulation of meiotic nuclear division|G-protein coupled receptor activity|plasma membrane|G-protein coupled receptor signaling pathway			Chr5	151394118	151397634	-
Gpr68	41.1955	0.420775	2.61161	2.14191	1.0989	0.0090117	0.0411645	Up	0.180583	0.45944	0.400635	0.150118	0.554013	1.36095	0.88509	0.576007	0.663321	0.403073	GeneID:314386,Genbank:NM_001108049.1,RGD:1309559	G protein-coupled receptor 68		GO:0032024,GO:0035774,GO:0045656,GO:0071467,GO:2001206,GO:0004930,GO:0007186,GO:0016021	positive regulation of insulin secretion|positive regulation of insulin secretion involved in cellular response to glucose stimulus|negative regulation of monocyte differentiation|cellular response to pH|positive regulation of osteoclast development|G-protein coupled receptor activity|G-protein coupled receptor signaling pathway|integral component of membrane			Chr6	124874151	124903949	-
Gprin2	2.85077	1.05324	2.05471	4.48185	2.16409	0.039907	0.127604	Up	0.00601856	0	0.0103375	0	0.0113627	0.0336681	0.0202277	0.031414	0.00520176	0.0389117	GeneID:306284,Genbank:XM_006252720.2,RGD:1308922	G protein regulated inducer of neurite outgrowth 2						Chr16	10524880	10534705	-
Gpsm1	8208.23	0.132992	-8.09654	0.474088	-1.07677	5.65e-16	1.69e-13	Down	56.156	58.4069	59.1728	64.1058	53.2324	25.2022	37.827	22.7811	30.3107	27.7663	GeneID:246254,Genbank:NM_144745.2,RGD:628682	G-protein signaling modulator 1		GO:0030695,GO:0005515,GO:0032991,GO:0005654,GO:0034260,GO:0005789,GO:0005794,GO:0005829,GO:0050790,GO:0005886,GO:1905098,GO:0005938,GO:0007399,GO:0008277,GO:0000139,GO:0016239,GO:0001965,GO:0030154,GO:0005092	GTPase regulator activity|protein binding|protein-containing complex|nucleoplasm|negative regulation of GTPase activity|endoplasmic reticulum membrane|Golgi apparatus|cytosol|regulation of catalytic activity|plasma membrane|negative regulation of guanyl-nucleotide exchange factor activity|cell cortex|nervous system development|regulation of G-protein coupled receptor protein signaling pathway|Gol…	rno05030	Cocaine addiction	Chr3	3767394	3794360	+
Greb1	16.648	0.661219	2.11865	2.64065	1.40089	0.0341202	0.1137	Up	0.0822679	0.0316597	0.0252327	0	0.0998468	0.0602656	0.0592485	0.168692	0.172679	0.195386	GeneID:500633,Genbank:XM_008764638.1,RGD:1564091	growth regulation by estrogen in breast cancer 1						Chr6	41932941	42002770	-
Grem1	4.74263	0.988724	-2.17019	0.225981	-2.14572	0.0299921	0.103291	Down	0.0433323	0.116731	0.0372138	0.0589453	0.112488	0	0	0	0.0280887	0.0600334	GeneID:50566,Genbank:NM_019282.3,RGD:2359	gremlin 1, DAN family BMP antagonist		GO:0005515,GO:0005615,GO:0006915,GO:0007165,GO:0007171,GO:0007267,GO:0032331,GO:0008284,GO:0032872,GO:0009887,GO:0033689,GO:0009954,GO:0036122,GO:0042803,GO:0043066,GO:0051893,GO:0043184,GO:0051973,GO:0043542,GO:0060173,GO:0045668,GO:0060394,GO:0060676,GO:0061098,GO:0072331,GO:0000902,GO:0090027,GO:0001525,GO:0090090,GO:0001658,GO:0090190,GO:0002042,GO:0002092,GO:0002689,GO:0003257,GO:0003337,GO:…	protein binding|extracellular space|apoptotic process|signal transduction|activation of transmembrane receptor protein tyrosine kinase activity|cell-cell signaling|negative regulation of chondrocyte differentiation|positive regulation of cell proliferation|regulation of stress-activated MAPK cascade|animal organ morphogenesis|negative regulation of osteoblast proliferation|proximal/distal pattern…			Chr3	105203309	105214989	-
Grik3	26.9618	0.483068	3.65579	3.40109	1.766	0.000256389	0.00244381	Up	0.10152	0.0662983	0.0554815	0.125544	0.148104	0.653953	0.100808	0.393399	0.311086	0.306867	GeneID:298521,Genbank:NM_181373.3,RGD:71027	glutamate ionotropic receptor kainate type subunit 3		GO:0051967,GO:0035249,GO:0015277,GO:0004970,GO:0060079,GO:0042391,GO:0098839,GO:0030054,GO:0005234,GO:1904315,GO:0042734,GO:0005886,GO:0005887,GO:0007196,GO:0030424,GO:0007215,GO:0043195,GO:0030425,GO:0007216,GO:0043204,GO:0032839,GO:0007268,GO:0045211,GO:0032983,GO:0008066,GO:0001640,GO:0034220,GO:0050804,GO:0035235	negative regulation of synaptic transmission, glutamatergic|synaptic transmission, glutamatergic|kainate selective glutamate receptor activity|ionotropic glutamate receptor activity|excitatory postsynaptic potential|regulation of membrane potential|postsynaptic density membrane|cell junction|extracellularly glutamate-gated ion channel activity|transmitter-gated ion channel activity involved in re…	rno04080,rno04724	Neuroactive ligand-receptor interaction|Glutamatergic synapse	Chr5	143500441	143715546	+
Gvinp1	22.9951	0.649388	-2.23618	0.365476	-1.45215	0.0253397	0.0909437	Down	0.0506366	0.277868	0.222265	0.137763	0.154021	0.0472106	0.0614553	0.00489442	0.179921	0.0259826	GeneID:293347,Genbank:XM_008759822.2,RGD:1308274	GTPase, very large interferon inducible 1						Chr1	173346211	173353544	+
H2afy2	20.2665	0.515511	-2.41849	0.421394	-1.24676	0.0155851	0.0626311	Down	1.01001	0.510156	0.216849	0.362564	0.576027	0.156946	0.388957	0.0549143	0.272794	0.291519	GeneID:361844,Genbank:NM_001135807.1,RGD:1561371	H2A histone family, member Y2		GO:1901837,GO:0007549,GO:0000790,GO:0008150,GO:0031490,GO:0000977,GO:0001558,GO:0001740,GO:0003674,GO:0003677,GO:0035098,GO:0005634,GO:0044212,GO:0005654,GO:0045618,GO:0006325,GO:0045814,GO:0006334,GO:0000122,GO:0046982,GO:0006342,GO:0000785,GO:0071169,GO:0007420,GO:0000786	negative regulation of transcription of nucleolar large rRNA by RNA polymerase I|dosage compensation|nuclear chromatin|biological_process|chromatin DNA binding|RNA polymerase II regulatory region sequence-specific DNA binding|regulation of cell growth|Barr body|molecular_function|DNA binding|ESC/E(Z) complex|nucleus|transcription regulatory region DNA binding|nucleoplasm|positive regulation of ke…	rno04217,rno05322,rno05034	Necroptosis|Systemic lupus erythematosus|Alcoholism	Chr20	31352924	31402483	-
H3f3c	656.98	0.783979	-2.25726	0.293281	-1.76964	0.023992	0.0871556	Down	46.969	47.0767	37.6383	6.74918	49.2161	4.16323	38.9432	5.17934	5.25301	3.58963	GeneID:100360868,Genbank:XM_003750348.4,RGD:2321290	H3 histone, family 3C		GO:0006334,GO:0030307,GO:0031492,GO:0046982,GO:0000786,GO:0005634,GO:0005719	nucleosome assembly|positive regulation of cell growth|nucleosomal DNA binding|protein heterodimerization activity|nucleosome|nucleus|nuclear euchromatin			Chr7	94777659	94778656	+
Habp2	46.8824	0.580648	-3.20942	0.274801	-1.86354	0.00133004	0.00913877	Down	0.485844	0.361047	0.820096	3.2665	0.41118	0.171817	0.295605	0.204036	0.506786	0.386837	GeneID:292126,Genbank:XM_006231631.3,RGD:1302979	hyaluronan binding protein 2		GO:0005575,GO:0005576,GO:0006508,GO:0007596,GO:1904975,GO:0003674,GO:0004252,GO:0005509	cellular_component|extracellular region|proteolysis|blood coagulation|response to bleomycin|molecular_function|serine-type endopeptidase activity|calcium ion binding			Chr1	277068715	277104567	+
Hacd1	662.477	0.157614	-9.96161	0.336787	-1.57009	2.24e-23	4.35e-20	Down	15.3504	13.8001	13.3215	16.7506	19.1964	5.63444	6.32834	4.35241	6.30811	5.00199	GeneID:680115,Genbank:XM_006254293.3,RGD:1595507	3-hydroxyacyl-CoA dehydratase 1		GO:0071529,GO:0014902,GO:0080023,GO:0018812,GO:0102158,GO:0019899,GO:0030148,GO:0030176,GO:0102343,GO:0030497,GO:0102344,GO:0102345,GO:0034622,GO:2000045,GO:0042761,GO:0005783,GO:0010389,GO:0046848,GO:0010811	cementum mineralization|myotube differentiation|3R-hydroxyacyl-CoA dehydratase activity|3-hydroxyacyl-CoA dehydratase activity|very-long-chain 3-hydroxyacyl-CoA dehydratase activity|enzyme binding|sphingolipid biosynthetic process|integral component of endoplasmic reticulum membrane|3-hydroxy-arachidoyl-CoA dehydratase activity|fatty acid elongation|3-hydroxy-behenoyl-CoA dehydratase activity|3-h…	rno00062,rno01040	Fatty acid elongation|Biosynthesis of unsaturated fatty acids	Chr17	81173238	81196012	-
Hadhb	61801.3	0.10885	9.20786	2.00315	1.00227	3.33e-20	2.46e-17	Up	632.525	485.764	515.207	560.923	659.568	1216.28	1245.88	1184.23	1160.14	1162.81	GeneID:171155,Genbank:NM_133618.3,RGD:620513	hydroxyacyl-CoA dehydrogenase/3-ketoacyl-CoA thiolase/enoyl-CoA hydratase (trifunctional protein), beta subunit		GO:0016508,GO:0005743,GO:0003988,GO:0016509,GO:0005783,GO:0004300,GO:0005739,GO:0042645,GO:0006635,GO:0005741,GO:0044877,GO:0000062,GO:0051287,GO:0003857,GO:0055114,GO:0016507	long-chain-enoyl-CoA hydratase activity|mitochondrial inner membrane|acetyl-CoA C-acyltransferase activity|long-chain-3-hydroxyacyl-CoA dehydrogenase activity|endoplasmic reticulum|enoyl-CoA hydratase activity|mitochondrion|mitochondrial nucleoid|fatty acid beta-oxidation|mitochondrial outer membrane|protein-containing complex binding|fatty-acyl-CoA binding|NAD binding|3-hydroxyacyl-CoA dehydroge…	rno00062,rno00071,rno00280	Fatty acid elongation|Fatty acid degradation|Valine, leucine and isoleucine degradation	Chr6	27555408	27589539	-
Has1	23.8438	0.606641	-4.28721	0.164847	-2.6008	1.81e-05	0.000286311	Down	0.216553	0.371232	0.726995	1.78533	0.408841	0.110128	0.0330823	0.171258	0.119104	0.181828	GeneID:282821,Genbank:NM_172323.1,RGD:708528	hyaluronan synthase 1		GO:0010764,GO:0016020,GO:0030213,GO:0036120,GO:0044849,GO:0045226,GO:0050501,GO:0085029,GO:0005737,GO:0005887,GO:0007155	negative regulation of fibroblast migration|membrane|hyaluronan biosynthetic process|cellular response to platelet-derived growth factor stimulus|estrous cycle|extracellular polysaccharide biosynthetic process|hyaluronan synthase activity|extracellular matrix assembly|cytoplasm|integral component of plasma membrane|cell adhesion			Chr1	59720612	59732409	-
Hbe1	5.9869	0.976141	-3.06155	0.126	-2.98851	0.00220193	0.0136809	Down	0.278806	1.41868	1.43663	0.927083	0.350913	0.173294	0	0	0.401613	0	GeneID:293267,Genbank:NM_001008890.1,RGD:1305115	hemoglobin subunit epsilon 1		GO:0005833,GO:0014070,GO:0015671,GO:0019825,GO:0020037,GO:0031721,GO:0051291,GO:0000122,GO:0005344,GO:0005506	hemoglobin complex|response to organic cyclic compound|oxygen transport|oxygen binding|heme binding|hemoglobin alpha binding|protein heterooligomerization|negative regulation of transcription by RNA polymerase II|oxygen carrier activity|iron ion binding			Chr1	169003904	169005184	-
Hcn3	3.03629	1.18337	2.63842	8.70738	3.12224	0.00832927	0.0388716	Up	0.0176113	0	0.0151245	0	0.0166246	0.180617	0.133176	0.0306408	0.0304424	0.065064	GeneID:114245,Genbank:NM_053685.1,RGD:620691	hyperpolarization-activated cyclic nucleotide-gated potassium channel 3		GO:0044316,GO:0005249,GO:0045202,GO:0005886,GO:0071320,GO:0005887,GO:0030424,GO:0030425,GO:0071805,GO:0030552,GO:0034765,GO:0072718,GO:0035725,GO:1903351,GO:0042391,GO:0005222,GO:0005248,GO:0043025	cone cell pedicle|voltage-gated potassium channel activity|synapse|plasma membrane|cellular response to cAMP|integral component of plasma membrane|axon|dendrite|potassium ion transmembrane transport|cAMP binding|regulation of ion transmembrane transport|response to cisplatin|sodium ion transmembrane transport|cellular response to dopamine|regulation of membrane potential|intracellular cAMP activa…			Chr2	188458851	188471916	-
Hcrtr1	5.95456	0.997078	3.04777	8.21845	3.03887	0.00230546	0.0141769	Up	0.033698	0	0	0	0.06362	0.31418	0.0707845	0.219859	0.0436871	0.171181	GeneID:25593,Genbank:NM_013064.1,RGD:2787	hypocretin receptor 1		GO:0045187,GO:0005887,GO:0051480,GO:0007186,GO:0007218,GO:0007631,GO:0016499,GO:0070374,GO:1901652,GO:0017046,GO:0004930,GO:0032870,GO:0042277	regulation of circadian sleep/wake cycle, sleep|integral component of plasma membrane|regulation of cytosolic calcium ion concentration|G-protein coupled receptor signaling pathway|neuropeptide signaling pathway|feeding behavior|orexin receptor activity|positive regulation of ERK1 and ERK2 cascade|response to peptide|peptide hormone binding|G-protein coupled receptor activity|cellular response to…	rno04080	Neuroactive ligand-receptor interaction	Chr5	148346029	148355404	-
Hecw1	5.39299	0.659369	2.63572	3.33552	1.73791	0.00839591	0.0390816	Up	0.00904201	0.00811931	0.0116479	0.0122999	0.00853541	0.0379361	0.0227919	0.0393291	0.0273521	0.0459322	GeneID:291209,Genbank:XM_008771697.2,RGD:1561038	HECT, C2 and WW domain containing E3 ubiquitin protein ligase 1		GO:0005829,GO:0016567,GO:0016874,GO:0043161,GO:0045732,GO:0048814,GO:0061630,GO:2000650,GO:0000209,GO:0004842,GO:0005737	cytosol|protein ubiquitination|ligase activity|proteasome-mediated ubiquitin-dependent protein catabolic process|positive regulation of protein catabolic process|regulation of dendrite morphogenesis|ubiquitin protein ligase activity|negative regulation of sodium ion transmembrane transporter activity|protein polyubiquitination|ubiquitin-protein transferase activity|cytoplasm			Chr17	53229997	53777474	+
Higd1a	1316.42	0.186042	-6.04778	0.458457	-1.12514	1.47e-09	8.59e-08	Down	39.601	39.2782	41.0215	62.2264	49.6871	18.4336	25.3595	16.9712	28.707	22.0318	GeneID:140937,Genbank:NM_080902.4,RGD:620215	HIG1 hypoxia inducible domain family, member 1A		GO:0005743,GO:0016020,GO:0016021,GO:0032991,GO:0042149,GO:0043066,GO:0055114,GO:0070469,GO:0071456,GO:0071902,GO:0090201,GO:0005634,GO:0005654,GO:0005739	mitochondrial inner membrane|membrane|integral component of membrane|protein-containing complex|cellular response to glucose starvation|negative regulation of apoptotic process|oxidation-reduction process|respiratory chain|cellular response to hypoxia|positive regulation of protein serine/threonine kinase activity|negative regulation of release of cytochrome c from mitochondria|nucleus|nucleoplas…			Chr8	130482492	130491888	-
Higd1b	120.523	0.210034	-4.80958	0.496486	-1.01018	1.51e-06	3.55e-05	Down	4.32779	4.32167	5.28668	7.40965	5.14186	2.40011	3.22878	2.33679	2.64411	3.17019	GeneID:287738,Genbank:XM_008768263.2,RGD:1306907	HIG1 hypoxia inducible domain family, member 1B		GO:0016021	integral component of membrane			Chr10	90929362	90931639	+
Hist1h1a	174.957	0.261798	-6.54312	0.30503	-1.71298	6.02e-11	5.05e-09	Down	8.09735	16.8828	13.3364	14.5859	12.8791	4.085	3.58818	2.99131	7.09431	3.17594	GeneID:291145,Genbank:NM_001106113.1,RGD:1305706	histone cluster 1, H1a		GO:0005634,GO:0005719,GO:0006334,GO:0007283,GO:0008201,GO:0009986,GO:0031490,GO:0031982,GO:0048260,GO:0000786,GO:0000790,GO:0003677	nucleus|nuclear euchromatin|nucleosome assembly|spermatogenesis|heparin binding|cell surface|chromatin DNA binding|vesicle|positive regulation of receptor-mediated endocytosis|nucleosome|nuclear chromatin|DNA binding			Chr17	43614101	43614844	-
Hist1h1b	281.399	0.184358	-8.07615	0.356283	-1.4889	6.68e-16	1.96e-13	Down	16.9617	25.477	26.4849	28.0234	16.5354	8.39584	8.65461	8.31664	9.86204	6.89306	GeneID:680522,Genbank:NM_001109417.1,RGD:1590638	histone cluster 1, H1b		GO:0003677,GO:0005634,GO:0005720,GO:0006325,GO:0006334,GO:0007517,GO:0030307,GO:0031490,GO:0042826,GO:0050821,GO:0051574,GO:0000122,GO:0071169,GO:0000786,GO:0000790	DNA binding|nucleus|nuclear heterochromatin|chromatin organization|nucleosome assembly|muscle organ development|positive regulation of cell growth|chromatin DNA binding|histone deacetylase binding|protein stabilization|positive regulation of histone H3-K9 methylation|negative regulation of transcription by RNA polymerase II|establishment of protein localization to chromatin|nucleosome|nuclear chr…			Chr17	44766313	44766981	+
Hist1h2ac	49.4805	0.309173	-6.61787	0.242143	-2.04607	3.64e-11	3.21e-09	Down	3.25598	3.76709	4.08679	6.53012	4.31479	1.10919	0.946987	1.68857	1.13646	0.693983	GeneID:306962,Genbank:XM_003751712.4,RGD:1597155	histone cluster 1, H2ac		GO:0006342,GO:0046982,GO:0000786,GO:0000790,GO:0003677	chromatin silencing|protein heterodimerization activity|nucleosome|nuclear chromatin|DNA binding	rno04217,rno05322,rno05034	Necroptosis|Systemic lupus erythematosus|Alcoholism	Chr17	44520484	44521142	+
Hist1h2ah	376.429	0.231124	-4.36114	0.497248	-1.00796	1.29e-05	0.000215992	Down	20.4659	42.6326	35.5791	50.7956	34.1802	23.2528	18.1009	17.8037	22.5581	13.8517	GeneID:502125,Genbank:NM_001315492.1,RGD:1594367	histone cluster 1, H2ah		GO:0005634,GO:0006325,GO:0006342,GO:0019899,GO:0046982,GO:0000786,GO:0000790,GO:0003677	nucleus|chromatin organization|chromatin silencing|enzyme binding|protein heterodimerization activity|nucleosome|nuclear chromatin|DNA binding	rno04217,rno05322,rno05034	Necroptosis|Systemic lupus erythematosus|Alcoholism	Chr17	43632354	43632851	+
Hist1h2ai	159.277	0.229115	-5.05973	0.447743	-1.15926	4.2e-07	1.18e-05	Down	10.7267	18.5651	17.9784	18.5141	18.2916	8.95246	9.9577	6.17075	9.12142	5.11346	GeneID:502129,Genbank:XM_577577.7,RGD:1562827	histone cluster 1, H2ai		GO:0005634,GO:0006342,GO:0008285,GO:0046982,GO:0000786,GO:0000790,GO:0003677	nucleus|chromatin silencing|negative regulation of cell proliferation|protein heterodimerization activity|nucleosome|nuclear chromatin|DNA binding	rno04217,rno05322,rno05034	Necroptosis|Systemic lupus erythematosus|Alcoholism	Chr17	44794087	44794563	+
Hist1h2ak	141.666	0.235487	-6.31984	0.356448	-1.48824	2.62e-10	1.86e-08	Down	13.4394	19.3276	20.1079	26.8513	17.0474	7.83132	8.38085	4.65822	8.89313	6.30338	GeneID:680615,Genbank:NM_001109423.1,RGD:1589461	histone cluster 1, H2ak		GO:0006325,GO:0006342,GO:0046982,GO:0000786,GO:0000790,GO:0003677	chromatin organization|chromatin silencing|protein heterodimerization activity|nucleosome|nuclear chromatin|DNA binding	rno04217,rno05322,rno05034	Necroptosis|Systemic lupus erythematosus|Alcoholism	Chr17	44840990	44841382	-
Hist1h2bcl1	80.7234	0.225364	-7.21306	0.324083	-1.62556	5.47e-13	7.78e-11	Down	2.76669	4.68479	4.61629	4.22951	4.9995	1.28975	1.79329	1.27216	1.46889	1.38719	GeneID:680403,Genbank:XM_008771769.2,RGD:1591796	histone cluster 1, H2bc-like 1		GO:0046982,GO:0000786,GO:0003677,GO:0006334	protein heterodimerization activity|nucleosome|DNA binding|nucleosome assembly	rno05203,rno05322,rno05034	Viral carcinogenesis|Systemic lupus erythematosus|Alcoholism	Chr17	44736184	44738393	-
Hist1h2bd	65.4685	0.269701	-4.25362	0.4515	-1.1472	2.1e-05	0.000324898	Down	5.94104	12.0275	8.62728	8.62042	7.95342	6.24404	3.44887	2.913	4.20117	3.49187	GeneID:361247,Genbank:NM_001108414.1,RGD:1307126	histone cluster 1, H2bd		GO:0005615,GO:0005634,GO:0005654,GO:0005829,GO:0006334,GO:0019731,GO:0042802,GO:0046982,GO:0050830,GO:0061844,GO:0000786,GO:0002227,GO:0003677	extracellular space|nucleus|nucleoplasm|cytosol|nucleosome assembly|antibacterial humoral response|identical protein binding|protein heterodimerization activity|defense response to Gram-positive bacterium|antimicrobial humoral immune response mediated by antimicrobial peptide|nucleosome|innate immune response in mucosa|DNA binding	rno05203,rno05322,rno05034	Viral carcinogenesis|Systemic lupus erythematosus|Alcoholism	Chr17	44833924	44834305	-
Hist1h2bf	56.5873	0.379349	-3.91164	0.357526	-1.48388	9.17e-05	0.00107667	Down	2.47934	13.517	5.01895	6.66501	5.09878	2.31158	2.67839	1.92573	2.90816	2.37173	GeneID:306969,Genbank:XM_225384.6,RGD:1308088	histone cluster 1, H2bf		GO:0005634,GO:0005654,GO:0005829,GO:0006334,GO:0046982,GO:0000786,GO:0003677	nucleus|nucleoplasm|cytosol|nucleosome assembly|protein heterodimerization activity|nucleosome|DNA binding	rno05203,rno05322,rno05034	Viral carcinogenesis|Systemic lupus erythematosus|Alcoholism	Chr17	44748445	44748910	+
Hist1h2bk	146.488	0.226568	-8.27532	0.272641	-1.87493	1.28e-16	4.62e-14	Down	15.9205	23.1456	25.0197	26.322	19.9357	5.85653	8.37182	5.18179	7.95637	4.00118	GeneID:680312,Genbank:NM_001109400.1,RGD:1593016	histone cluster 1, H2bk		GO:0005615,GO:0005634,GO:0005654,GO:0005829,GO:0006334,GO:0019731,GO:0031640,GO:0046982,GO:0050829,GO:0050830,GO:0061844,GO:0000786,GO:0002227,GO:0003677	extracellular space|nucleus|nucleoplasm|cytosol|nucleosome assembly|antibacterial humoral response|killing of cells of other organism|protein heterodimerization activity|defense response to Gram-negative bacterium|defense response to Gram-positive bacterium|antimicrobial humoral immune response mediated by antimicrobial peptide|nucleosome|innate immune response in mucosa|DNA binding	rno05203,rno05322,rno05034	Viral carcinogenesis|Systemic lupus erythematosus|Alcoholism	Chr17	44527421	44527801	-
Hist1h3a	131.48	0.266486	-7.80344	0.236595	-2.07951	6.02e-15	1.3e-12	Down	8.87549	13.9821	15.5788	20.7578	13.7432	4.28266	4.6445	2.37047	4.10464	2.66059	GeneID:679994,Genbank:XM_017600720.1,RGD:1598076	histone cluster 1, H3a		GO:0000788,GO:0005634,GO:0005654,GO:0006334,GO:0006335,GO:0031492,GO:0032991,GO:0045296,GO:0046982,GO:0000228,GO:0051290,GO:0000786,GO:0060968	nuclear nucleosome|nucleus|nucleoplasm|nucleosome assembly|DNA replication-dependent nucleosome assembly|nucleosomal DNA binding|protein-containing complex|cadherin binding|protein heterodimerization activity|nuclear chromosome|protein heterotetramerization|nucleosome|regulation of gene silencing	rno05202,rno05322,rno05034	Transcriptional misregulation in cancers|Systemic lupus erythematosus|Alcoholism	Chr17	43616206	43616735	+
Hist2h2ac	227.83	0.342671	4.03077	2.6049	1.38123	5.56e-05	0.000718771	Up	3.727	9.72129	21.1097	7.96693	7.45521	26.8886	18.5654	24.3936	40.265	24.8338	GeneID:499675,Genbank:XM_574997.7,RGD:1560965	histone cluster 2, H2ac		GO:0005634,GO:0006325,GO:0006342,GO:0046982,GO:0000786,GO:0000790,GO:0003677	nucleus|chromatin organization|chromatin silencing|protein heterodimerization activity|nucleosome|nuclear chromatin|DNA binding	rno04217,rno05322,rno05034	Necroptosis|Systemic lupus erythematosus|Alcoholism	Chr2	198360271	198360735	-
Hmgcs2	2952.15	0.255555	10.052	5.9333	2.56883	9e-24	1.99e-20	Up	6.11307	9.30977	11.4343	5.71008	13.4801	78.0598	50.2744	71.7701	35.3251	49.4938	GeneID:24450,Genbank:XM_006233002.3,RGD:2804	3-hydroxy-3-methylglutaryl-CoA synthase 2		GO:0005739,GO:0005743,GO:0005759,GO:0006084,GO:0006695,GO:0007420,GO:0007494,GO:0033574,GO:0007584,GO:0033762,GO:0008299,GO:0034014,GO:0009266,GO:0034284,GO:0034696,GO:0042493,GO:0042594,GO:0071398,GO:0043434,GO:0071407,GO:0045471,GO:0046951,GO:0001822,GO:0001889,GO:0004421,GO:0009617,GO:0010038,GO:0010142,GO:0014070,GO:0016126,GO:0030324,GO:0032868,GO:0032869,GO:0051384,GO:0032870,GO:0051591,GO:…	mitochondrion|mitochondrial inner membrane|mitochondrial matrix|acetyl-CoA metabolic process|cholesterol biosynthetic process|brain development|midgut development|response to testosterone|response to nutrient|response to glucagon|isoprenoid biosynthetic process|response to triglyceride|response to temperature stimulus|response to monosaccharide|response to prostaglandin F|response to drug|respons…	rno00650,rno00072,rno00280,rno00900,rno03320	Butanoate metabolism|Synthesis and degradation of ketone bodies|Valine, leucine and isoleucine degradation|Terpenoid backbone biosynthesis|PPAR signaling pathway	Chr2	200452623	200480785	+
Hmox1	1780.88	0.235504	7.21392	3.24656	1.69891	5.44e-13	7.78e-11	Up	15.177	19.113	22.4028	24.8663	17.3733	44.8874	74.2486	101.144	38.0839	78.1194	GeneID:24451,Genbank:NM_012580.2,RGD:2806	heme oxygenase 1		GO:0005634,GO:0005730,GO:0005783,GO:0005789,GO:0005829,GO:0008630,GO:0005886,GO:0010656,GO:0005901,GO:0016020,GO:0006644,GO:0016239,GO:0016242,GO:0019899,GO:0020037,GO:0042542,GO:0042803,GO:0043065,GO:0031670,GO:0043305,GO:0043392,GO:0043433,GO:0043524,GO:0001525,GO:0071243,GO:0043619,GO:0001666,GO:0071276,GO:0043627,GO:0071456,GO:0045766,GO:0002246,GO:0072719,GO:0004392,GO:0090050,GO:0097421,GO:…	nucleus|nucleolus|endoplasmic reticulum|endoplasmic reticulum membrane|cytosol|intrinsic apoptotic signaling pathway in response to DNA damage|plasma membrane|negative regulation of muscle cell apoptotic process|caveola|membrane|phospholipid metabolic process|positive regulation of macroautophagy|negative regulation of macroautophagy|enzyme binding|heme binding|response to hydrogen peroxide|prote…	rno00860,rno04066,rno04216,rno04978,rno05200,rno05206,rno05225,rno05418	Porphyrin and chlorophyll metabolism|HIF-1 signaling pathway|Ferroptosis|Mineral absorption|Pathways in cancer|MicroRNAs in cancer|Hepatocellular carcinoma|Fluid shear stress and atherosclerosis	Chr19	14508634	14515455	+
Hopx	1265.25	0.227788	-7.48439	0.306752	-1.70485	7.19e-14	1.24e-11	Down	43.1316	85.7418	59.6758	87.4225	63.8682	17.4937	31.4638	17.4983	26.3523	16.3386	GeneID:171160,Genbank:NM_133621.2,RGD:621841	HOP homeobox	Homeobox	GO:0005634,GO:0006351,GO:0006357,GO:0007507,GO:0008016,GO:0016575,GO:0043393,GO:0043415,GO:0045596,GO:0048286,GO:0000122,GO:0051131,GO:0001829,GO:0051155,GO:0003677	nucleus|transcription, DNA-templated|regulation of transcription by RNA polymerase II|heart development|regulation of heart contraction|histone deacetylation|regulation of protein binding|positive regulation of skeletal muscle tissue regeneration|negative regulation of cell differentiation|lung alveolus development|negative regulation of transcription by RNA polymerase II|chaperone-mediated prote…			Chr14	33354803	33362547	+
Hoxa4	4.11702	1.08881	-3.00625	0.103432	-3.27325	0.00264489	0.0159351	Down	0.0777085	0.116298	0.400416	0.0704716	0.195613	0.0483005	0	0	0.044775	0	GeneID:100912525,Genbank:XM_003749748.3,RGD:2814	homeo box A4		GO:0006355,GO:0007275,GO:0009952,GO:0016604,GO:0043565,GO:0048704,GO:0003700,GO:0005634,GO:0006351	regulation of transcription, DNA-templated|multicellular organism development|anterior/posterior pattern specification|nuclear body|sequence-specific DNA binding|embryonic skeletal system morphogenesis|DNA binding transcription factor activity|nucleus|transcription, DNA-templated			Chr4	82158234	82160317	-
Hoxb9	5.54479	1.03763	-2.4881	0.167041	-2.58172	0.0128429	0.0541512	Down	0.157293	0.0235403	0.29268	0.142645	0.470188	0.146651	0	0.0228054	0.0226577	0	GeneID:287647,Genbank:XM_017597132.1,RGD:1306158	homeo box B9	Homeobox	GO:0005739,GO:0006351,GO:0009952,GO:0030879,GO:0045944,GO:0048706,GO:0060070,GO:0060326,GO:0090575,GO:0000977,GO:0005654	mitochondrion|transcription, DNA-templated|anterior/posterior pattern specification|mammary gland development|positive regulation of transcription by RNA polymerase II|embryonic skeletal system development|canonical Wnt signaling pathway|cell chemotaxis|RNA polymerase II transcription factor complex|RNA polymerase II regulatory region sequence-specific DNA binding|nucleoplasm			Chr10	84119772	84124963	+
Hoxd8	10.9636	0.470216	-2.44041	0.4514	-1.14752	0.0146704	0.0600124	Down	0.249074	0.372761	0.356507	0.207055	0.215526	0.116111	0.209277	0.162506	0.0896964	0.0766825	GeneID:100912936,Genbank:XM_008761976.1,RGD:6489440	homeobox D8	Homeobox	GO:0009952,GO:0045944,GO:0048705,GO:0000122,GO:0000977,GO:0001228	anterior/posterior pattern specification|positive regulation of transcription by RNA polymerase II|skeletal system morphogenesis|negative regulation of transcription by RNA polymerase II|RNA polymerase II regulatory region sequence-specific DNA binding|transcriptional activator activity, RNA polymerase II transcription regulatory region sequence-specific DNA binding			Chr3	61627329	61629743	+
Hrk	31.3293	0.445893	2.42644	2.11687	1.08193	0.0152479	0.0615471	Up	0.0891389	0.283787	0.167023	0.110233	0.0764952	0.5742	0.292777	0.36657	0.154083	0.202082	GeneID:117271,Genbank:NM_057130.4,RGD:70549	harakiri, BCL2 interacting protein		GO:0005739,GO:0006915,GO:0016021,GO:0032464,GO:0043065,GO:0043525,GO:0051365,GO:0090200,GO:0005515	mitochondrion|apoptotic process|integral component of membrane|positive regulation of protein homooligomerization|positive regulation of apoptotic process|positive regulation of neuron apoptotic process|cellular response to potassium ion starvation|positive regulation of release of cytochrome c from mitochondria|protein binding	rno04210	Apoptosis	Chr12	44008879	44029211	-
Hspa5	8049.77	0.193593	-5.43606	0.482171	-1.05238	5.45e-08	2.04e-06	Down	126.736	125.484	265.506	136.425	124.878	69.1374	84.7345	88.4297	79.6197	67.9102	GeneID:25617,Genbank:NM_013083.2,RGD:2843	heat shock protein family A member 5		GO:0005783,GO:0005788,GO:0005789,GO:0005790,GO:0005793,GO:0019899,GO:0005886,GO:0019904,GO:0006983,GO:0021589,GO:0006986,GO:0021680,GO:0030176,GO:0030182,GO:0030335,GO:0034976,GO:0030433,GO:0035437,GO:0030496,GO:0035690,GO:0042026,GO:0042149,GO:0005515,GO:0051787,GO:0042220,GO:0005524,GO:0042623,GO:0071236,GO:0043022,GO:0005634,GO:0071277,GO:0071287,GO:0005737,GO:0071320,GO:0071353,GO:0005739,GO:…	endoplasmic reticulum|endoplasmic reticulum lumen|endoplasmic reticulum membrane|smooth endoplasmic reticulum|endoplasmic reticulum-Golgi intermediate compartment|enzyme binding|plasma membrane|protein domain specific binding|ER overload response|cerebellum structural organization|response to unfolded protein|cerebellar Purkinje cell layer development|integral component of endoplasmic reticulum m…	rno03060,rno04141,rno04612,rno04918,rno05020	Protein export|Protein processing in endoplasmic reticulum|Antigen processing and presentation|Thyroid hormone synthesis|Prion diseases	Chr3	13838304	13842763	+
Htr4	2.09483	1.48345	-2.2173	0.102291	-3.28925	0.0266027	0.0944365	Down	0.0217442	0.0781011	0.0124493	0.0131461	0	0	0	0.00630523	0.00626441	0	GeneID:25324,Genbank:XM_006254793.3,RGD:2850	5-hydroxytryptamine receptor 4		GO:0050890,GO:0004993,GO:0098664,GO:0005737,GO:0005768,GO:0005887,GO:0007189,GO:0007214,GO:0007268,GO:0016020,GO:0032098,GO:0001594,GO:0042802	cognition|G-protein coupled serotonin receptor activity|G-protein coupled serotonin receptor signaling pathway|cytoplasm|endosome|integral component of plasma membrane|adenylate cyclase-activating G-protein coupled receptor signaling pathway|gamma-aminobutyric acid signaling pathway|chemical synaptic transmission|membrane|regulation of appetite|trace-amine receptor activity|identical protein bind…	rno04020,rno04024,rno04080,rno04726	Calcium signaling pathway|cAMP signaling pathway|Neuroactive ligand-receptor interaction|Serotonergic synapse	Chr18	57637013	57820317	+
Igf2bp2	50.6556	0.304335	3.34658	2.02579	1.01848	0.000818145	0.00615016	Up	0.409335	0.275673	0.390596	0.123738	0.493735	0.699672	0.697417	0.613263	0.678084	0.871654	GeneID:303824,Genbank:NM_001270598.1,RGD:1305614	insulin-like growth factor 2 mRNA binding protein 2		GO:0005829,GO:0005856,GO:0048027,GO:0003730,GO:0005634,GO:0005737	cytosol|cytoskeleton|mRNA 5'-UTR binding|mRNA 3'-UTR binding|nucleus|cytoplasm			Chr11	82466071	82621105	+
Igfbp3	4129.86	0.246286	8.04618	3.94948	1.98166	8.54e-16	2.38e-13	Up	28.6488	25.0309	29.2232	20.2921	24.4318	170.005	76.7626	142.177	64.2711	68.5716	GeneID:24484,Genbank:NM_012588.2,RGD:2874	insulin-like growth factor binding protein 3		GO:0001968,GO:0005515,GO:0005520,GO:0005615,GO:0005634,GO:0010906,GO:0014912,GO:0005720,GO:0006468,GO:0031091,GO:0031994,GO:0043065,GO:0031995,GO:0043410,GO:0043567,GO:0043568,GO:0001558,GO:1990418,GO:0043666,GO:2000844,GO:0044342,GO:0001649,GO:0001666,GO:0001933,GO:0007565,GO:0007568,GO:0008160,GO:0008285,GO:0032496,GO:0032868,GO:0010666,GO:0040008,GO:0042493,GO:0042567,GO:0045663,GO:0042568,GO:…	fibronectin binding|protein binding|insulin-like growth factor binding|extracellular space|nucleus|regulation of glucose metabolic process|negative regulation of smooth muscle cell migration|nuclear heterochromatin|protein phosphorylation|platelet alpha granule|insulin-like growth factor I binding|positive regulation of apoptotic process|insulin-like growth factor II binding|positive regulation o…	rno04115,rno04218,rno05202	p53 signaling pathway|Cellular senescence|Transcriptional misregulation in cancers	Chr14	87457647	87465374	-
Igfbp5	2007.62	0.186795	-7.41346	0.382943	-1.3848	1.23e-13	2.05e-11	Down	79.7874	78.6141	63.7732	58.9941	47.2827	19.9332	39.1878	21.3344	22.2704	27.664	GeneID:25285,Genbank:NM_012817.1,RGD:2876	insulin-like growth factor binding protein 5		GO:0005615,GO:0006006,GO:0007565,GO:0007568,GO:0010906,GO:0014912,GO:0017148,GO:0045668,GO:0030336,GO:0045926,GO:0031069,GO:0048286,GO:0031994,GO:0048662,GO:0051146,GO:0051897,GO:0060056,GO:0060416,GO:0071320,GO:0071407,GO:0001558,GO:0001649,GO:0001968,GO:0005520,GO:0005576,GO:0031995,GO:0035556,GO:0040008,GO:0042567,GO:0042593,GO:0043567,GO:1901862,GO:0043568,GO:1904205,GO:0043569,GO:0044342	extracellular space|glucose metabolic process|female pregnancy|aging|regulation of glucose metabolic process|negative regulation of smooth muscle cell migration|negative regulation of translation|negative regulation of osteoblast differentiation|negative regulation of cell migration|negative regulation of growth|hair follicle morphogenesis|lung alveolus development|insulin-like growth factor I bi…			Chr9	80154230	80166813	-
Igsf1	523.008	0.12748	-10.2604	0.403879	-1.308	1.06e-24	2.75e-21	Down	6.59157	4.63156	5.53346	5.61904	4.8767	2.55042	2.51996	2.16464	1.96547	2.24497	GeneID:302822,Genbank:XM_006257557.2,RGD:631402	immunoglobulin superfamily, member 1		GO:0015026,GO:0016020,GO:0016021,GO:0034711,GO:0038023,GO:0005576,GO:0006355,GO:0007165	coreceptor activity|membrane|integral component of membrane|inhibin binding|signaling receptor activity|extracellular region|regulation of transcription, DNA-templated|signal transduction			ChrX	136792637	136808107	-
Igsf10	371.727	0.137036	-7.88465	0.472872	-1.08048	3.15e-15	7.41e-13	Down	2.17102	2.23386	2.56217	1.58589	1.77642	0.958575	1.13768	1.12998	0.960012	0.877533	GeneID:310448,Genbank:NM_198768.2,RGD:735030	immunoglobulin superfamily, member 10		GO:0005576,GO:0042246,GO:2001222,GO:0001503	extracellular region|tissue regeneration|regulation of neuron migration|ossification			Chr2	149535199	149564180	-
Igsf9b	21.9286	0.411311	-2.43973	0.498793	-1.00349	0.0146983	0.0600635	Down	0.368825	0.168973	0.0969631	0.197956	0.149212	0.12632	0.132812	0.0720271	0.0910773	0.0834248	GeneID:315510,Genbank:XM_017595988.1,RGD:1564717	immunoglobulin superfamily, member 9B		GO:0016021,GO:0019900,GO:0030054,GO:0030425,GO:0043025,GO:0045211,GO:0060077,GO:0097151,GO:0007156,GO:0007399,GO:0014069	integral component of membrane|kinase binding|cell junction|dendrite|neuronal cell body|postsynaptic membrane|inhibitory synapse|positive regulation of inhibitory postsynaptic potential|homophilic cell adhesion via plasma membrane adhesion molecules|nervous system development|postsynaptic density			Chr8	28352497	28398659	+
Il2ra	40.622	0.322996	-4.10579	0.39883	-1.32615	4.03e-05	0.000555935	Down	0.887943	1.05529	2.15312	0.923669	1.70104	0.584375	0.48275	0.522532	0.699722	0.506542	GeneID:25704,Genbank:NM_013163.1,RGD:2895	interleukin 2 receptor subunit alpha		GO:0042104,GO:0004911,GO:0042130,GO:0043029,GO:0006924,GO:0006954,GO:0007219,GO:0008144,GO:0009897,GO:0045582,GO:0009986,GO:0046013,GO:0016021,GO:0050672,GO:0019976,GO:0050687,GO:0002437,GO:0050728,GO:0038110,GO:0002664,GO:0050777,GO:0042102	positive regulation of activated T cell proliferation|interleukin-2 receptor activity|negative regulation of T cell proliferation|T cell homeostasis|activation-induced cell death of T cells|inflammatory response|Notch signaling pathway|drug binding|external side of plasma membrane|positive regulation of T cell differentiation|cell surface|regulation of T cell homeostatic proliferation|integral co…	rno04630,rno04151,rno04060,rno04144,rno04640,rno04658,rno04659,rno05200,rno05166,rno05162	Jak-STAT signaling pathway|PI3K-Akt signaling pathway|Cytokine-cytokine receptor interaction|Endocytosis|Hematopoietic cell lineage|Th1 and Th2 cell differentiation|Th17 cell differentiation|Pathways in cancer|HTLV-I infection|Measles	Chr17	70500672	70547929	-
Il31ra	33.3991	0.475984	2.63606	2.38622	1.25473	0.00838739	0.0390723	Up	0.178594	0.116632	0.223092	0.0515332	0.145598	0.681177	0.218266	0.494334	0.140324	0.224933	GeneID:688622,Genbank:XM_017591116.1,RGD:1586478	interleukin 31 receptor A		GO:0007259,GO:0008284,GO:0009897,GO:0019955,GO:0030224,GO:0035745,GO:0042531,GO:0098542,GO:0002067,GO:0002438,GO:0005622	JAK-STAT cascade|positive regulation of cell proliferation|external side of plasma membrane|cytokine binding|monocyte differentiation|T-helper 2 cell cytokine production|positive regulation of tyrosine phosphorylation of STAT protein|defense response to other organism|glandular epithelial cell differentiation|acute inflammatory response to antigenic stimulus|intracellular			Chr2	44333347	44408005	-
Inha	178.447	0.319246	-5.41163	0.301945	-1.72764	6.25e-08	2.3e-06	Down	4.27675	4.0522	6.10455	7.62318	13.2251	2.25493	2.75082	1.46251	2.37075	2.42452	GeneID:24504,Genbank:NM_012590.2,RGD:2912	inhibin alpha subunit		GO:0043513,GO:0034711,GO:0005102,GO:0046882,GO:0042127,GO:0005125,GO:0046982,GO:0042541,GO:0005160,GO:0048468,GO:0005179,GO:0005615,GO:0005737,GO:0008083,GO:0051726,GO:0042981,GO:0008584,GO:0060395,GO:0043025,GO:0010469,GO:0043408,GO:0010862,GO:0001541,GO:0043512,GO:0030509,GO:0001750,GO:0034673,GO:0001917	inhibin B complex|inhibin binding|signaling receptor binding|negative regulation of follicle-stimulating hormone secretion|regulation of cell proliferation|cytokine activity|protein heterodimerization activity|hemoglobin biosynthetic process|transforming growth factor beta receptor binding|cell development|hormone activity|extracellular space|cytoplasm|growth factor activity|regulation of cell cy…			Chr9	82700482	82703383	+
Inhba	107.767	0.240723	-5.01563	0.433054	-1.20738	5.29e-07	1.46e-05	Down	0.479669	0.420215	0.746849	0.558778	0.401257	0.170887	0.219536	0.359601	0.195489	0.230519	GeneID:29200,Genbank:XM_008771713.2,RGD:62074	inhibin beta A subunit		GO:0005102,GO:0005125,GO:0005160,GO:0005179,GO:0005576,GO:0010469,GO:0010628,GO:0005615,GO:0010862,GO:0017046,GO:0021773,GO:0030308,GO:0042701,GO:0042802,GO:0032270,GO:0042981,GO:0032924,GO:0043408,GO:0043509,GO:0043512,GO:0000082,GO:0048468,GO:0048471,GO:0045648,GO:0001541,GO:0051799,GO:0060021,GO:0001707,GO:0001942,GO:0060279,GO:0002244,GO:0060395,GO:0061029,GO:0006357,GO:0007050,GO:0008083,GO:…	signaling receptor binding|cytokine activity|transforming growth factor beta receptor binding|hormone activity|extracellular region|regulation of signaling receptor activity|positive regulation of gene expression|extracellular space|positive regulation of pathway-restricted SMAD protein phosphorylation|peptide hormone binding|striatal medium spiny neuron differentiation|negative regulation of cel…	rno04350,rno04060,rno04550	TGF-beta signaling pathway|Cytokine-cytokine receptor interaction|Signaling pathways regulating pluripotency of stem cells	Chr17	51894869	51919998	-
Inmt	41.4147	0.49169	4.32619	4.36853	2.12715	1.52e-05	0.000246873	Up	1.08792	0.279115	0.233576	0.669481	0.403451	1.66637	1.99142	5.50941	1.17534	1.79431	GeneID:368066,Genbank:NM_001109022.1,RGD:1597087	indolethylamine N-methyltransferase		GO:0030748,GO:0032259,GO:0004790,GO:0005829,GO:0009308	amine N-methyltransferase activity|methylation|thioether S-methyltransferase activity|cytosol|amine metabolic process	rno00380,rno00450	Tryptophan metabolism|Selenocompound metabolism	Chr4	85381907	85386203	-
Insig1	3238.8	0.23296	4.39016	2.03176	1.02273	1.13e-05	0.000194576	Up	23.2234	31.3568	29.2427	44.4406	32.1912	58.9788	46.9481	116.157	59.6107	60.8835	GeneID:64194,Genbank:NM_022392.1,RGD:708457	insulin induced gene 1		GO:0070862,GO:0042472,GO:0006641,GO:1901303,GO:0042474,GO:0006695,GO:0042632,GO:0006991,GO:0008203,GO:0010894,GO:0016126,GO:0032355,GO:0043434,GO:0032869,GO:0045599,GO:0032933,GO:0045717,GO:0032937,GO:0060021,GO:0033993,GO:0003674,GO:0060363,GO:0036315,GO:0005575,GO:0070542,GO:0036316,GO:0005783	negative regulation of protein exit from endoplasmic reticulum|inner ear morphogenesis|triglyceride metabolic process|negative regulation of cargo loading into COPII-coated vesicle|middle ear morphogenesis|cholesterol biosynthetic process|cholesterol homeostasis|response to sterol depletion|cholesterol metabolic process|negative regulation of steroid biosynthetic process|sterol biosynthetic proce…			Chr4	342302	350515	+
Iqgap3	97.2013	0.262206	-6.5796	0.302454	-1.72521	4.72e-11	4.11e-09	Down	1.04189	1.09883	0.894778	0.900475	0.712887	0.189065	0.27614	0.304149	0.507662	0.180836	GeneID:310621,Genbank:XM_017590879.1,RGD:1305951	IQ motif containing GTPase activating protein 3		GO:0070856,GO:0005516,GO:0071310,GO:0005737,GO:0005911,GO:0007265,GO:0008361,GO:0010628,GO:0010629,GO:0016328,GO:0017016,GO:0017048,GO:0033601,GO:0000082,GO:0043087,GO:0000187,GO:0070371,GO:0001934	myosin VI light chain binding|calmodulin binding|cellular response to organic substance|cytoplasm|cell-cell junction|Ras protein signal transduction|regulation of cell size|positive regulation of gene expression|negative regulation of gene expression|lateral plasma membrane|Ras GTPase binding|Rho GTPase binding|positive regulation of mammary gland epithelial cell proliferation|G1/S transition of …	rno04810	Regulation of actin cytoskeleton	Chr2	187447477	187489630	+
Itgb6	10.2356	0.644546	-2.87117	0.277277	-1.8506	0.00408961	0.0223789	Down	0.254331	0.0622847	0.112519	0.104839	0.0218256	0.0431132	0.0194267	0.0201134	0.0399663	0.0355914	GeneID:311061,Genbank:XM_008761845.2,RGD:1303119	integrin subunit beta 6		GO:0033627,GO:0005654,GO:0034685,GO:0038023,GO:0005813,GO:0005925,GO:0006954,GO:0038044,GO:0007160,GO:0043235,GO:0007229,GO:0008150,GO:0009897,GO:0003674,GO:0030054,GO:0005178,GO:0005575	cell adhesion mediated by integrin|nucleoplasm|integrin alphav-beta6 complex|signaling receptor activity|centrosome|focal adhesion|inflammatory response|transforming growth factor-beta secretion|cell-matrix adhesion|receptor complex|integrin-mediated signaling pathway|biological_process|external side of plasma membrane|molecular_function|cell junction|integrin binding|cellular_component	rno04151,rno04512,rno04510,rno04810,rno05410,rno05412,rno05414,rno05165	PI3K-Akt signaling pathway|ECM-receptor interaction|Focal adhesion|Regulation of actin cytoskeleton|Hypertrophic cardiomyopathy (HCM)|Arrhythmogenic right ventricular cardiomyopathy (ARVC)|Dilated cardiomyopathy (DCM)|Human papillomavirus infection	Chr3	46652624	46775362	-
Itih3	12.1142	0.515284	-3.51283	0.28517	-1.81011	0.000443356	0.00374977	Down	0.217876	0.249987	0.114346	0.164654	0.262799	0.0677114	0.0508511	0.0210594	0.115077	0.0447184	GeneID:50693,Genbank:XM_006252653.2,RGD:620633	inter-alpha trypsin inhibitor, heavy chain 3		GO:0030212,GO:0004867,GO:0005576,GO:0010951	hyaluronan metabolic process|serine-type endopeptidase inhibitor activity|extracellular region|negative regulation of endopeptidase activity			Chr16	6983779	7007288	-
Itpka	26.3463	0.408656	3.64064	2.80455	1.48777	0.000271963	0.00255768	Up	0.250218	0.142981	0.273492	0.185658	0.536816	0.763489	0.898292	1.1675	0.45218	0.798361	GeneID:81677,Genbank:NM_031045.2,RGD:619950	inositol-trisphosphate 3-kinase A		GO:0006020,GO:0006468,GO:0008440,GO:0030036,GO:0032958,GO:0043197,GO:0048167,GO:0048365,GO:0061003,GO:0004683,GO:0097062,GO:0005516,GO:0005524	inositol metabolic process|protein phosphorylation|inositol-1,4,5-trisphosphate 3-kinase activity|actin cytoskeleton organization|inositol phosphate biosynthetic process|dendritic spine|regulation of synaptic plasticity|Rac GTPase binding|positive regulation of dendritic spine morphogenesis|calmodulin-dependent protein kinase activity|dendritic spine maintenance|calmodulin binding|ATP binding	rno00562,rno04020,rno04070	Inositol phosphate metabolism|Calcium signaling pathway|Phosphatidylinositol signaling system	Chr3	111545007	111553605	+
Ivns1abp	23388.7	0.178312	6.01424	2.10294	1.07241	1.81e-09	1.03e-07	Up	88.8299	145.641	113.798	151.397	144.948	247.202	246.008	353.878	235.688	338.818	GeneID:289089,Genbank:XM_006249988.3,RGD:1306290	influenza virus NS1A binding protein		GO:0005634,GO:0005737,GO:0005829,GO:0006357,GO:0015629,GO:0045893,GO:2001243,GO:0000976,GO:0003700	nucleus|cytoplasm|cytosol|regulation of transcription by RNA polymerase II|actin cytoskeleton|positive regulation of transcription, DNA-templated|negative regulation of intrinsic apoptotic signaling pathway|transcription regulatory region sequence-specific DNA binding|DNA binding transcription factor activity	rno05164	Influenza A	Chr13	68702970	68722472	+
Kazald1	133.183	0.305853	-4.09349	0.419863	-1.25201	4.25e-05	0.000578554	Down	3.45767	4.04084	5.96072	4.24237	3.50394	0.853339	3.03338	1.59241	2.63684	1.15062	GeneID:293997,Genbank:NM_001033064.1,RGD:1310698	Kazal-type serine peptidase inhibitor domain 1		GO:0005614,GO:0030198,GO:0001558,GO:0005520,GO:0005578	interstitial matrix|extracellular matrix organization|regulation of cell growth|insulin-like growth factor binding|proteinaceous extracellular matrix			Chr1	264827739	264831152	+
Kcna4	266.403	0.223911	6.39144	2.69654	1.43111	1.64e-10	1.25e-08	Up	1.24027	0.900972	0.670199	0.998384	0.65774	1.85796	2.33594	2.10331	3.81203	2.40689	GeneID:25469,Genbank:XM_006234673.3,RGD:2952	potassium voltage-gated channel subfamily A member 4		GO:0071805,GO:0032279,GO:0008076,GO:0005249,GO:0099055,GO:0034765,GO:0099056,GO:0043197,GO:0009986,GO:0005251,GO:0005267,GO:0005515,GO:0005783,GO:0016020,GO:0005887,GO:0043198,GO:0016021,GO:0051260,GO:0030424,GO:0006813,GO:0005216,GO:0030955	potassium ion transmembrane transport|asymmetric synapse|voltage-gated potassium channel complex|voltage-gated potassium channel activity|integral component of postsynaptic membrane|regulation of ion transmembrane transport|integral component of presynaptic membrane|dendritic spine|cell surface|delayed rectifier potassium channel activity|potassium channel activity|protein binding|endoplasmic ret…	rno04927,rno04934	Cortisol synthesis and secretion|Cushing's syndrome	Chr3	98293295	98300763	+
Kcnc3	13.7086	0.701954	-3.3634	0.194663	-2.36095	0.000769891	0.00583189	Down	0.130082	0.0983639	0.305743	0.10555	0.0646281	0.0127663	0.00575249	0.0297791	0.00591725	0.0885278	GeneID:117101,Genbank:XM_006228965.3,RGD:621358	potassium voltage-gated channel subfamily C member 3		GO:0071805,GO:0043025,GO:0030673,GO:0005249,GO:0043204,GO:0031594,GO:0005251,GO:0043679,GO:0032590,GO:0005856,GO:0046928,GO:0005886,GO:0005938,GO:0008076,GO:0051260,GO:0032591,GO:0051262,GO:0032809,GO:0016021,GO:0034765,GO:0030054,GO:0042734,GO:0030424	potassium ion transmembrane transport|neuronal cell body|axolemma|voltage-gated potassium channel activity|perikaryon|neuromuscular junction|delayed rectifier potassium channel activity|axon terminus|dendrite membrane|cytoskeleton|regulation of neurotransmitter secretion|plasma membrane|cell cortex|voltage-gated potassium channel complex|protein homooligomerization|dendritic spine membrane|protei…			Chr1	100593453	100607874	+
Kcne1	12.1145	0.528949	-3.08751	0.322386	-1.63314	0.00201841	0.0128022	Down	0.354001	0.456947	0.247013	0.321033	0.417709	0.123768	0.14872	0.038494	0.248591	0.0408699	GeneID:25471,Genbank:XM_017597886.1,RGD:2956	potassium voltage-gated channel subfamily E regulatory subunit 1		GO:0005251,GO:0005515,GO:0005783,GO:0005794,GO:0005886,GO:0006487,GO:0016324,GO:0006493,GO:0030018,GO:0031433,GO:0044325,GO:0045121,GO:0046982,GO:0086011,GO:0060047,GO:0086013,GO:0060306,GO:0086091,GO:0060307,GO:0090315,GO:0098915,GO:1901379,GO:0002070,GO:1901381,GO:0005249,GO:1901387,GO:0008076,GO:0008584,GO:0009986,GO:0071320,GO:0015459,GO:0071435,GO:0071468,GO:0071482,GO:0071805,GO:0086002,GO:…	delayed rectifier potassium channel activity|protein binding|endoplasmic reticulum|Golgi apparatus|plasma membrane|protein N-linked glycosylation|apical plasma membrane|protein O-linked glycosylation|Z disc|telethonin binding|ion channel binding|membrane raft|protein heterodimerization activity|membrane repolarization during action potential|heart contraction|membrane repolarization during cardia…	rno04261	Adrenergic signaling in cardiomyocytes	Chr11	32498260	32511202	-
Kcnj12	559.367	0.171421	-6.00964	0.489649	-1.03018	1.86e-09	1.05e-07	Down	3.01173	2.27842	3.13281	2.08762	1.81549	0.966841	1.40584	1.11644	1.15053	1.6133	GeneID:117052,Genbank:NM_053981.2,RGD:621660	potassium voltage-gated channel subfamily J member 12		GO:0034765,GO:0005242,GO:0043025,GO:0005515,GO:0051289,GO:0005887,GO:0006813,GO:0010107,GO:0016021,GO:0030165,GO:0071805,GO:0030315,GO:0030425,GO:0031224	regulation of ion transmembrane transport|inward rectifier potassium channel activity|neuronal cell body|protein binding|protein homotetramerization|integral component of plasma membrane|potassium ion transport|potassium ion import|integral component of membrane|PDZ domain binding|potassium ion transmembrane transport|T-tubule|dendrite|intrinsic component of membrane	rno04921,rno04725	Oxytocin signaling pathway|Cholinergic synapse	Chr10	47282208	47343501	+
Kcnj14	63.293	0.319407	-6.89786	0.217151	-2.20323	5.28e-12	5.69e-10	Down	1.2701	1.60212	2.09063	1.52205	0.542379	0.310139	0.343018	0.263068	0.30057	0.363097	GeneID:276720,Genbank:NM_170718.1,RGD:628872	potassium voltage-gated channel subfamily J member 14		GO:0010107,GO:0030425,GO:0034765,GO:0043025,GO:0005242,GO:0005887	potassium ion import|dendrite|regulation of ion transmembrane transport|neuronal cell body|inward rectifier potassium channel activity|integral component of plasma membrane	rno04921,rno04725	Oxytocin signaling pathway|Cholinergic synapse	Chr1	101805531	101809544	-
Kcnk2	282.249	0.213136	-9.71914	0.237912	-2.0715	2.5e-22	3.52e-19	Down	5.53934	3.4644	4.20635	3.12865	3.42178	0.74297	1.15949	0.617142	1.04151	1.31047	GeneID:170899,Genbank:XM_006250433.3,RGD:621448	potassium two pore domain channel subfamily K member 2		GO:0005887,GO:0006813,GO:0007186,GO:0007613,GO:0008076,GO:0009612,GO:0009986,GO:0044305,GO:0010942,GO:0048678,GO:0015271,GO:0060044,GO:0071456,GO:0071805,GO:0090102,GO:0097449,GO:1900039,GO:0003231,GO:0005249,GO:0005515,GO:0005634,GO:0005783,GO:0005789,GO:0005886,GO:0016324,GO:0019870,GO:0022841,GO:0030322,GO:0030424,GO:0042391,GO:2000279,GO:0043005,GO:0043025,GO:0043679	integral component of plasma membrane|potassium ion transport|G-protein coupled receptor signaling pathway|memory|voltage-gated potassium channel complex|response to mechanical stimulus|cell surface|calyx of Held|positive regulation of cell death|response to axon injury|outward rectifier potassium channel activity|negative regulation of cardiac muscle cell proliferation|cellular response to hypox…	rno04927,rno04971,rno04934	Cortisol synthesis and secretion|Gastric acid secretion|Cushing's syndrome	Chr13	107690111	107886476	-
Kcnq5	16.2597	0.46564	2.65118	2.35299	1.23449	0.00802122	0.0377878	Up	0.0433893	0.116885	0.102472	0.0885342	0.112635	0.293289	0.246082	0.339707	0.0843768	0.180337	GeneID:259273,Genbank:NM_001134643.2,RGD:628848	potassium voltage-gated channel subfamily Q member 5		GO:0005251,GO:0005516,GO:0005887,GO:0006813,GO:0008076,GO:0016021,GO:0030118,GO:0071805,GO:0005249	delayed rectifier potassium channel activity|calmodulin binding|integral component of plasma membrane|potassium ion transport|voltage-gated potassium channel complex|integral component of membrane|clathrin coat|potassium ion transmembrane transport|voltage-gated potassium channel activity	rno04725	Cholinergic synapse	Chr9	27565869	28141114	-
Kctd4	41.1639	0.325013	-3.40361	0.46451	-1.10622	0.000665026	0.00519011	Down	0.231723	0.222939	0.279552	0.400272	0.234364	0.0565831	0.129799	0.167984	0.12398	0.188543	GeneID:691835,Genbank:XM_006252330.2,RGD:1594637	potassium channel tetramerization domain containing 4		GO:0051260	protein homooligomerization			Chr15	58006288	58021166	+
Kctd8	18.6857	0.370169	-3.3081	0.427929	-1.22456	0.000939312	0.00688938	Down	0.359436	0.219474	0.32103	0.339	0.420729	0.214475	0.144963	0.112565	0.124262	0.146071	GeneID:364148,Genbank:NM_001100172.1,RGD:1312020	potassium channel tetramerization domain containing 8		GO:0008277,GO:0043235	regulation of G-protein coupled receptor protein signaling pathway|receptor complex			Chr14	61912193	62158730	-
Kdelr3	480.189	0.146604	-7.06118	0.48795	-1.03519	1.65e-12	2.03e-10	Down	19.7494	15.6771	18.3963	19.398	15.4286	7.21519	10.6898	7.35148	10.8087	8.97744	GeneID:315131,Genbank:NM_001127546.1,RGD:1311536	KDEL endoplasmic reticulum protein retention receptor 3		GO:0006621,GO:0015031,GO:0016021,GO:0046923,GO:0005783,GO:0005789	protein retention in ER lumen|protein transport|integral component of membrane|ER retention sequence binding|endoplasmic reticulum|endoplasmic reticulum membrane			Chr7	120749680	120760163	+
Kif11	55.6278	0.264641	-5.94071	0.336305	-1.57216	2.84e-09	1.56e-07	Down	0.444816	0.80668	0.591737	0.814691	0.551626	0.243953	0.241834	0.151747	0.248761	0.241669	GeneID:171304,Genbank:NM_001169112.1,RGD:621258	kinesin family member 11		GO:0072686,GO:0008017,GO:0005634,GO:0005819,GO:0090307,GO:0008574,GO:0005829,GO:0005871,GO:0005874,GO:0016887,GO:0005876,GO:0019901,GO:0044877,GO:0007018,GO:0007051,GO:0000922,GO:0046602,GO:0007059,GO:0003777,GO:0051225,GO:0007100,GO:0005524	mitotic spindle|microtubule binding|nucleus|spindle|mitotic spindle assembly|ATP-dependent microtubule motor activity, plus-end-directed|cytosol|kinesin complex|microtubule|ATPase activity|spindle microtubule|protein kinase binding|protein-containing complex binding|microtubule-based movement|spindle organization|spindle pole|regulation of mitotic centrosome separation|chromosome segregation|micr…			Chr1	256035866	256088299	+
Kif14	13.6393	0.499618	-3.52028	0.295494	-1.7588	0.000431086	0.00367122	Down	0.127876	0.135704	0.124795	0.115967	0.043895	0.0216771	0.0586059	0.0353951	0.0401896	0.0107371	GeneID:360849,Genbank:XM_017599026.1,RGD:1310650	kinesin family member 14		GO:0007018,GO:0007019,GO:0007080,GO:0008017,GO:0008284,GO:0008574,GO:0030165,GO:0010389,GO:0030334,GO:0015631,GO:0030496,GO:0016887,GO:0030705,GO:0031146,GO:0031641,GO:0032147,GO:1903429,GO:0032467,GO:2000045,GO:0032487,GO:0033624,GO:0001558,GO:0003777,GO:0005524,GO:0005829,GO:0005871,GO:0005874,GO:0005886,GO:0019901,GO:0021685,GO:0021693,GO:0021695,GO:0021766,GO:0021772,GO:0034446,GO:0021846,GO:…	microtubule-based movement|microtubule depolymerization|mitotic metaphase plate congression|microtubule binding|positive regulation of cell proliferation|ATP-dependent microtubule motor activity, plus-end-directed|PDZ domain binding|regulation of G2/M transition of mitotic cell cycle|regulation of cell migration|tubulin binding|midbody|ATPase activity|cytoskeleton-dependent intracellular transpor…			Chr13	53350073	53421992	+
Kif18b	35.661	0.30832	-5.61046	0.301491	-1.72982	2.02e-08	8.36e-07	Down	0.495725	0.582919	0.719683	0.503078	0.568226	0.187075	0.148757	0.0821411	0.255029	0.228929	GeneID:303575,Genbank:XM_008768283.2,RGD:1310360	kinesin family member 18B		GO:1990752,GO:0016604,GO:0005874,GO:0000278,GO:0016887,GO:0007018,GO:0003774,GO:0019894,GO:0003777,GO:0035371,GO:0005524,GO:0005634,GO:0007019,GO:0051301,GO:0005737,GO:0051302,GO:0008017,GO:0005829,GO:0000070,GO:0061673,GO:0008574,GO:0000235,GO:1990023,GO:0005871	microtubule end|nuclear body|microtubule|mitotic cell cycle|ATPase activity|microtubule-based movement|motor activity|kinesin binding|microtubule motor activity|microtubule plus-end|ATP binding|nucleus|microtubule depolymerization|cell division|cytoplasm|regulation of cell division|microtubule binding|cytosol|mitotic sister chromatid segregation|mitotic spindle astral microtubule|ATP-dependent mi…			Chr10	91008294	91027760	-
Kif19	4.16968	1.07287	2.37619	5.85368	2.54934	0.0174923	0.0685026	Up	0.0237691	0.0213436	0.0204129	0	0	0	0.129814	0.113725	0.0410867	0.109767	GeneID:303659,Genbank:NM_001271202.1,RGD:1559936	kinesin family member 19		GO:0005874,GO:0005929,GO:0005930,GO:0007018,GO:0008017,GO:0008574,GO:0016887,GO:0060404,GO:0003777,GO:0070462,GO:0005524,GO:0005871	microtubule|cilium|axoneme|microtubule-based movement|microtubule binding|ATP-dependent microtubule motor activity, plus-end-directed|ATPase activity|axonemal microtubule depolymerization|microtubule motor activity|plus-end specific microtubule depolymerization|ATP binding|kinesin complex			Chr10	103308392	103334466	+
Kif20a	59.7098	0.333239	-4.35445	0.365749	-1.45107	1.33e-05	0.000221401	Down	0.889963	1.34459	1.33449	0.845515	1.08013	0.368777	0.379818	0.245777	0.84244	0.247899	GeneID:361308,Genbank:NM_001108426.2,RGD:1307695	kinesin family member 20A		GO:0016887,GO:0003777,GO:0019901,GO:0005524,GO:0030496,GO:0005634,GO:0005654,GO:0005794,GO:0005819,GO:0032154,GO:0005871,GO:0005874,GO:0032465,GO:0007018,GO:0000281,GO:0045171,GO:0008017,GO:0000920,GO:0001578	ATPase activity|microtubule motor activity|protein kinase binding|ATP binding|midbody|nucleus|nucleoplasm|Golgi apparatus|spindle|cleavage furrow|kinesin complex|microtubule|regulation of cytokinesis|microtubule-based movement|mitotic cytokinesis|intercellular bridge|microtubule binding|cell separation after cytokinesis|microtubule bundle formation			Chr18	27424328	27432814	+
Kif20b	14.62	0.583756	-3.42341	0.250271	-1.99844	0.000618402	0.00489795	Down	0.160422	0.144051	0.12579	0.221385	0.0724248	0.0260117	0.0586042	0.0121351	0.0843958	0.00644206	GeneID:309523,Genbank:XM_006231281.2,RGD:1308497	kinesin family member 20B		GO:1990023,GO:0048471,GO:0008284,GO:0005634,GO:2000114,GO:0048812,GO:0008574,GO:2001222,GO:0050699,GO:0015630,GO:0005654,GO:2001224,GO:0051233,GO:0005730,GO:0005737,GO:0005813,GO:0005871,GO:0016887,GO:0005874,GO:0070201,GO:0007018,GO:0070938,GO:0030496,GO:0090316,GO:0032467,GO:0007088,GO:0001843,GO:0097431,GO:0035372,GO:0008017,GO:0003777,GO:1903438,GO:0042803,GO:0005524	mitotic spindle midzone|perinuclear region of cytoplasm|positive regulation of cell proliferation|nucleus|regulation of establishment of cell polarity|neuron projection morphogenesis|ATP-dependent microtubule motor activity, plus-end-directed|regulation of neuron migration|WW domain binding|microtubule cytoskeleton|nucleoplasm|positive regulation of neuron migration|spindle midzone|nucleolus|cyto…			Chr1	253220038	253275523	+
Kif22	84.4329	0.302098	-6.46678	0.258171	-1.9536	1e-10	8e-09	Down	1.87108	2.62745	1.91458	3.19509	2.17962	0.408283	0.551914	0.346316	0.997815	0.88246	GeneID:293502,Genbank:NM_001009645.1,RGD:1311886	kinesin family member 22		GO:0007080,GO:0005524,GO:0008017,GO:0005819,GO:0005829,GO:0005871,GO:0005874,GO:0016607,GO:0005929,GO:0006281,GO:0016887,GO:0007018,GO:0051310,GO:0007062,GO:0000785,GO:0003677,GO:0072686,GO:0003777	mitotic metaphase plate congression|ATP binding|microtubule binding|spindle|cytosol|kinesin complex|microtubule|nuclear speck|cilium|DNA repair|ATPase activity|microtubule-based movement|metaphase plate congression|sister chromatid cohesion|chromatin|DNA binding|mitotic spindle|microtubule motor activity	rno04914	Progesterone-mediated oocyte maturation	Chr1	198461406	198476430	-
Kif23	63.8822	0.266408	-6.54424	0.298657	-1.74344	5.98e-11	5.04e-09	Down	0.865914	1.23112	1.2704	1.18882	0.703872	0.291535	0.26273	0.313865	0.509327	0.255482	GeneID:315740,Genbank:XM_017595657.1,RGD:1308596	kinesin family member 23		GO:0097149,GO:0008017,GO:0003777,GO:0016887,GO:0005524,GO:0030496,GO:0005634,GO:0005654,GO:0005813,GO:0032467,GO:0005819,GO:0045171,GO:0005871,GO:0051256,GO:0005874,GO:0000281,GO:0072383,GO:0007018,GO:0000915,GO:0072686	centralspindlin complex|microtubule binding|microtubule motor activity|ATPase activity|ATP binding|midbody|nucleus|nucleoplasm|centrosome|positive regulation of cytokinesis|spindle|intercellular bridge|kinesin complex|mitotic spindle midzone assembly|microtubule|mitotic cytokinesis|plus-end-directed vesicle transport along microtubule|microtubule-based movement|actomyosin contractile ring assembl…	rno05206	MicroRNAs in cancer	Chr8	66866043	66893241	-
Kif24	10.7478	0.473079	-2.18355	0.488695	-1.03299	0.0289952	0.100685	Down	0.0410871	0.100142	0.0655303	0.106459	0.0609481	0.0328347	0.0394541	0.0357425	0.0507301	0.0325274	GeneID:313170,Genbank:XM_006238113.3,RGD:1307723	kinesin family member 24		GO:0005814,GO:0005871,GO:0005874,GO:0007018,GO:0007019,GO:0008017,GO:0016887,GO:0042802,GO:0060271,GO:0003777,GO:0005524	centriole|kinesin complex|microtubule|microtubule-based movement|microtubule depolymerization|microtubule binding|ATPase activity|identical protein binding|cilium assembly|microtubule motor activity|ATP binding			Chr5	57778730	57845642	-
Kif4a	27.1699	0.324104	-4.41137	0.371197	-1.42974	1.03e-05	0.000180196	Down	0.255049	0.294457	0.328553	0.355205	0.361138	0.110403	0.145416	0.0713159	0.181072	0.10937	GeneID:84393,Genbank:XM_006257113.3,RGD:620526	kinesin family member 4A		GO:0005654,GO:0005871,GO:0005874,GO:0007018,GO:0007052,GO:0008017,GO:0008574,GO:0016887,GO:0030496,GO:0045171,GO:0000281,GO:0051256,GO:0003777,GO:0005524	nucleoplasm|kinesin complex|microtubule|microtubule-based movement|mitotic spindle organization|microtubule binding|ATP-dependent microtubule motor activity, plus-end-directed|ATPase activity|midbody|intercellular bridge|mitotic cytokinesis|mitotic spindle midzone assembly|microtubule motor activity|ATP binding			ChrX	70461700	70561084	+
Kifc1	91.044	0.208313	-5.52707	0.4502	-1.15136	3.26e-08	1.28e-06	Down	1.80189	2.23286	1.7641	2.64721	1.56486	0.890385	0.832692	0.846448	1.13686	0.998547	GeneID:294286,Genbank:NM_001005878.1,RGD:1359118	kinesin family member C1		GO:0008017,GO:0005634,GO:0016887,GO:0005769,GO:0005815,GO:0005819,GO:0005871,GO:0051301,GO:0005874,GO:0072686,GO:0090307,GO:0007018,GO:0007080,GO:0003777,GO:0005515,GO:0007283,GO:0005524	microtubule binding|nucleus|ATPase activity|early endosome|microtubule organizing center|spindle|kinesin complex|cell division|microtubule|mitotic spindle|mitotic spindle assembly|microtubule-based movement|mitotic metaphase plate congression|microtubule motor activity|protein binding|spermatogenesis|ATP binding			Chr20	5509059	5526175	+
Kirrel3	11.7507	0.595081	-2.10404	0.419844	-1.25207	0.0353749	0.116797	Down	0.0967794	0.118505	0.083114	0.167554	0.174409	0.0328114	0.15524	0.022961	0.0456247	0.0243782	GeneID:315546,Genbank:NM_001048215.1,RGD:1311382	kin of IRRE like 3 (Drosophila)		GO:0005886,GO:0007156,GO:0007416,GO:0016021,GO:0021740,GO:0021766,GO:0030097,GO:0030424,GO:0030425,GO:0043198,GO:0048812,GO:0001764,GO:0072102,GO:0002121,GO:0005576	plasma membrane|homophilic cell adhesion via plasma membrane adhesion molecules|synapse assembly|integral component of membrane|principal sensory nucleus of trigeminal nerve development|hippocampus development|hemopoiesis|axon|dendrite|dendritic shaft|neuron projection morphogenesis|neuron migration|glomerulus morphogenesis|inter-male aggressive behavior|extracellular region			Chr8	35692525	36254755	+
Klf4	2151.86	0.344854	-3.32121	0.452085	-1.14533	0.000896268	0.00662504	Down	39.8343	23.768	49.5337	77.2745	36.7636	19.0245	18.4479	33.5006	21.5064	15.5471	GeneID:114505,Genbank:NM_053713.1,RGD:621445	Kruppel like factor 4	zf-C2H2	GO:0001190,GO:0001221,GO:0003690,GO:0003700,GO:0005634,GO:0010628,GO:0005654,GO:0010629,GO:0014067,GO:0005667,GO:0014740,GO:0016525,GO:0019827,GO:0030154,GO:0043565,GO:0030336,GO:0031077,GO:0044212,GO:0032088,GO:0044798,GO:0045415,GO:0045429,GO:0000122,GO:0051247,GO:0045444,GO:0000785,GO:0051898,GO:0045595,GO:0000790,GO:0051973,GO:0045892,GO:0000987,GO:0060070,GO:0001010,GO:0060761,GO:0001047,GO:…	transcriptional activator activity, RNA polymerase II transcription factor binding|transcription cofactor binding|double-stranded DNA binding|DNA binding transcription factor activity|nucleus|positive regulation of gene expression|nucleoplasm|negative regulation of gene expression|negative regulation of phosphatidylinositol 3-kinase signaling|transcription factor complex|negative regulation of mu…	rno04550	Signaling pathways regulating pluripotency of stem cells	Chr5	72283311	72287669	-
Klf8	11.461	0.463416	2.22073	2.04078	1.02912	0.0263693	0.0937709	Up	0.0630401	0.056607	0.0240617	0.0254085	0.0661201	0.11755	0.0941647	0.121866	0.0787001	0.0841022	GeneID:302582,Genbank:XM_017602265.1,RGD:1565831	Kruppel-like factor 8	zf-C2H2	GO:0005654,GO:0005829,GO:0016235,GO:0000122,GO:0000978,GO:0001078	nucleoplasm|cytosol|aggresome|negative regulation of transcription by RNA polymerase II|RNA polymerase II proximal promoter sequence-specific DNA binding|transcriptional repressor activity, RNA polymerase II proximal promoter sequence-specific DNA binding			ChrX	18836902	19032012	-
Klhl33	966.186	0.196651	6.82216	2.53429	1.34158	8.97e-12	9.09e-10	Up	5.55036	4.09132	3.49317	2.48668	4.54341	9.9712	7.70527	10.1035	11.6205	13.6117	GeneID:100362676,Genbank:XM_002728195.5,RGD:2324282	kelch-like family member 33		GO:0004842,GO:0016567,GO:0031463	ubiquitin-protein transferase activity|protein ubiquitination|Cul3-RING ubiquitin ligase complex			Chr15	27811226	27819808	-
Klhl34	185.136	0.30299	-3.8562	0.444917	-1.16839	0.000115163	0.0012892	Down	1.06026	1.84353	3.17036	2.5349	2.29286	1.10534	0.461622	1.30804	0.98301	1.21963	GeneID:302703,Genbank:XM_228962.9,RGD:1560439	kelch-like family member 34		GO:0016567,GO:0031463,GO:0004842	protein ubiquitination|Cul3-RING ubiquitin ligase complex|ubiquitin-protein transferase activity			ChrX	39952576	39956856	-
Klhl40	1040.34	0.221251	8.81877	3.86685	1.95116	1.16e-18	5.79e-16	Up	6.14883	7.72687	6.37164	5.39186	6.52387	21.4941	14.574	41.4657	22.2822	29.7724	GeneID:316088,Genbank:XM_006244106.3,RGD:1305368	kelch-like family member 40		GO:0032436,GO:0016567,GO:0048741,GO:0031397,GO:0031398,GO:0031463,GO:0098528,GO:0031672,GO:0031674,GO:0004842,GO:0032435,GO:0005737	positive regulation of proteasomal ubiquitin-dependent protein catabolic process|protein ubiquitination|skeletal muscle fiber development|negative regulation of protein ubiquitination|positive regulation of protein ubiquitination|Cul3-RING ubiquitin ligase complex|skeletal muscle fiber differentiation|A band|I band|ubiquitin-protein transferase activity|negative regulation of proteasomal ubiquiti…			Chr8	130416265	130421871	+
Klk10	57.5035	0.531851	-3.41486	0.283969	-1.8162	0.000638147	0.00502195	Down	1.14044	2.72308	0.979409	3.92539	1.41908	0.773294	1.28489	0.27057	0.112008	0.59848	GeneID:292850,Genbank:XM_006228987.3,RGD:1303242	kallikrein related-peptidase 10		GO:0004252,GO:0005575,GO:0006508,GO:0008150,GO:0030141,GO:0031638,GO:0002526,GO:0003073,GO:0003674	serine-type endopeptidase activity|cellular_component|proteolysis|biological_process|secretory granule|zymogen activation|acute inflammatory response|regulation of systemic arterial blood pressure|molecular_function			Chr1	99718275	99722743	+
Klk12	51.2276	0.428765	-4.65852	0.250448	-1.99741	3.18e-06	6.69e-05	Down	2.84428	3.96446	2.66141	3.84984	2.12389	0.593694	2.0688	0.517016	0.330215	0.509718	GeneID:308564,Genbank:XM_008759351.1,RGD:1308975	kallikrein related-peptidase 12		GO:0008236,GO:0004252,GO:0006508,GO:0008233	serine-type peptidase activity|serine-type endopeptidase activity|proteolysis|peptidase activity			Chr1	99706148	99711004	+
Klk14	51.8901	0.341311	-5.2888	0.286155	-1.80513	1.23e-07	4.06e-06	Down	2.04141	2.16365	1.98308	3.2777	2.43249	0.561626	1.26534	0.4658	0.347088	0.92728	GeneID:308562,Genbank:XM_218641.9,RGD:1308606	kallikrein related-peptidase 14		GO:0009566,GO:0030141,GO:0045744,GO:0045745,GO:0048730,GO:0070684,GO:0004252,GO:0005615,GO:0006508	fertilization|secretory granule|negative regulation of G-protein coupled receptor protein signaling pathway|positive regulation of G-protein coupled receptor protein signaling pathway|epidermis morphogenesis|seminal clot liquefaction|serine-type endopeptidase activity|extracellular space|proteolysis			Chr1	99616153	99621425	+
Klk1b3	7.87852	1.22487	-4.32465	0.0254335	-5.29713	1.53e-05	0.000248341	Down	0.189064	0.679083	1.5425	0.0857284	0.758503	0	0	0	0.0817028	0	GeneID:24594,Genbank:NM_031523.1,RGD:3175	kallikrein 1-related peptidase B3		GO:0004252,GO:0005057,GO:0005575,GO:0006508,GO:0007165,GO:0008150,GO:0030141,GO:0031638,GO:0002526,GO:0003073,GO:0003674	serine-type endopeptidase activity|signal transducer activity, downstream of receptor|cellular_component|proteolysis|signal transduction|biological_process|secretory granule|zymogen activation|acute inflammatory response|regulation of systemic arterial blood pressure|molecular_function	rno04614,rno04961	Renin-angiotensin system|Endocrine and other factor-regulated calcium reabsorption	Chr1	100199057	100203260	+
Knl1	20.0241	0.529232	-2.59784	0.38559	-1.37486	0.00938113	0.0423407	Down	0.0893245	0.160419	0.117086	0.106587	0.128699	0.0613648	0.00395012	0.106333	0.0446959	0.026053	GeneID:311327,Genbank:XM_008762097.2,RGD:1307498	kinetochore scaffold 1		GO:0008608,GO:0034501,GO:0003674,GO:0005575,GO:0008150	attachment of spindle microtubules to kinetochore|protein localization to kinetochore|molecular_function|cellular_component|biological_process			Chr3	110847304	110909807	+
Knstrn	21.6427	0.396516	-3.94143	0.338485	-1.56284	8.1e-05	0.000970724	Down	0.705354	0.904822	0.540855	0.776737	0.689615	0.0939472	0.359826	0.394458	0.283042	0.139602	GeneID:311325,Genbank:XM_006234757.3,RGD:1303240	kinetochore-localized astrin/SPAG5 binding protein		GO:0051301,GO:0000776,GO:0051988,GO:0000777,GO:0000922,GO:0005634,GO:0005829,GO:0007051,GO:0072686,GO:0007059,GO:0015630,GO:0000070,GO:0035371	cell division|kinetochore|regulation of attachment of spindle microtubules to kinetochore|condensed chromosome kinetochore|spindle pole|nucleus|cytosol|spindle organization|mitotic spindle|chromosome segregation|microtubule cytoskeleton|mitotic sister chromatid segregation|microtubule plus-end			Chr3	110618256	110638024	+
Kntc1	56.5167	0.267182	-4.79719	0.411303	-1.28173	1.61e-06	3.74e-05	Down	0.336748	0.453576	0.458729	0.515999	0.295958	0.211113	0.20489	0.212131	0.100361	0.155512	GeneID:304477,Genbank:XM_008769228.2,RGD:1307905	kinetochore associated 1		GO:0005829,GO:0005886,GO:0007093,GO:0015629,GO:1990423,GO:0000922,GO:0005828	cytosol|plasma membrane|mitotic cell cycle checkpoint|actin cytoskeleton|RZZ complex|spindle pole|kinetochore microtubule			Chr12	38200463	38274162	-
Krt4	6.89353	0.703262	-2.26079	0.332188	-1.58993	0.0237722	0.0865803	Down	0.0967258	0.312679	0.0664544	0.315784	0.0913065	0.0541088	0.0487627	0.117801	0.0334395	0.0536023	GeneID:315323,Genbank:XM_006242395.3,RGD:1359272	keratin 4		GO:0007010,GO:0008150,GO:0009986,GO:0030855,GO:0045095,GO:0045111,GO:0050680,GO:0003674,GO:0005198,GO:0005575	cytoskeleton organization|biological_process|cell surface|epithelial cell differentiation|keratin filament|intermediate filament cytoskeleton|negative regulation of epithelial cell proliferation|molecular_function|structural molecule activity|cellular_component			Chr7	143517562	143523522	-
Krt72	8.05103	0.949356	-2.71091	0.167983	-2.57362	0.00670995	0.0329436	Down	0.341371	0.402328	0.146584	0.0580462	0.362526	0.0795685	0	0	0.147521	0	GeneID:406227,Genbank:XM_017595032.1,RGD:1303216	keratin 72		GO:0005198,GO:0045095	structural molecule activity|keratin filament			Chr7	143382378	143392818	-
Krt76	24.3666	0.360675	-4.9787	0.288033	-1.79569	6.4e-07	1.73e-05	Down	0.719481	0.663522	0.450892	0.705381	0.715883	0.126908	0.130708	0.338319	0.184871	0.197561	GeneID:407757,Genbank:XM_017595033.1,RGD:1303078	keratin 76		GO:0008544,GO:0043473,GO:0045095,GO:0045103,GO:0048733,GO:0005200,GO:0005882,GO:0007010	epidermis development|pigmentation|keratin filament|intermediate filament-based process|sebaceous gland development|structural constituent of cytoskeleton|intermediate filament|cytoskeleton organization			Chr7	143488668	143496913	-
LOC100359692	28.4069	0.376809	-3.59996	0.39053	-1.35649	0.00031827	0.00288149	Down	3.44616	4.15313	2.57014	3.12522	3.16747	0.845525	2.05736	0.47335	2.0379	1.25641	GeneID:100359692,Genbank:XM_006254120.2,RGD:2325039	histone cluster 1, H2bc-like		GO:0005654,GO:0005829,GO:0006334,GO:0019899,GO:0032991,GO:0044389,GO:0046982,GO:0097677,GO:0000786,GO:0003677,GO:0005634	nucleoplasm|cytosol|nucleosome assembly|enzyme binding|protein-containing complex|ubiquitin-like protein ligase binding|protein heterodimerization activity|STAT family protein binding|nucleosome|DNA binding|nucleus			Chr17	44519815	44520269	-
LOC100360087	79.0253	0.270114	3.9787	2.10629	1.0747	6.93e-05	0.000855578	Up	1.22003	2.26932	1.79616	2.64749	1.85091	2.96559	6.40686	4.77598	3.8789	3.58173	GeneID:100360087,Genbank:XM_002729553.5,RGD:2322860	ferritin light chain 1-like		GO:0006880,GO:0008043,GO:0008199,GO:0005506,GO:0006826	intracellular sequestering of iron ion|intracellular ferritin complex|ferric iron binding|iron ion binding|iron ion transport			Chr5	152325852	152326798	+
LOC100360601	36.4541	0.30251	4.50589	2.57233	1.36308	6.61e-06	0.000121781	Up	1.07233	0.847353	0.626222	0.54458	0.8098	3.07931	1.87407	1.94031	1.89067	1.58467	GeneID:100360601,Genbank:XM_017598094.1,RGD:2321756	carbonyl reductase 2-like						Chr11	33886956	33893434	+
LOC100360754	235.457	0.188167	-6.26848	0.441499	-1.17952	3.65e-10	2.51e-08	Down	6.23519	12.5756	9.50401	10.5985	8.32031	4.77849	4.6355	3.83379	4.54255	3.94982	GeneID:100360754,Genbank:XM_002728479.5,RGD:2321504	histone cluster 1, H2ae-like		GO:0006342,GO:0046982,GO:0000786,GO:0000790,GO:0003677	chromatin silencing|protein heterodimerization activity|nucleosome|nuclear chromatin|DNA binding			Chr17	44758412	44759675	+
LOC100364016	16.3357	0.535344	-2.70645	0.366305	-1.44888	0.0068007	0.0332803	Down	0.272005	1.05027	0.490556	0.740022	0.333795	0.228241	0.365672	0.0473246	0.282109	0.175859	GeneID:100364016,Genbank:XM_008758651.2,RGD:2321841	cyclin B2-like						Chr1	21145363	21146879	-
LOC100364435	17.0392	0.410117	-3.349	0.385959	-1.37348	0.00081104	0.0061086	Down	3.18943	3.75894	6.16292	5.24248	3.38707	1.48682	2.34485	2.60114	1.206	1.10467	GeneID:100364435,Genbank:XM_017595395.1,RGD:2321025	thymosin, beta 10-like		GO:0007286,GO:0005737,GO:0005856,GO:0007015	spermatid development|cytoplasm|cytoskeleton|actin filament organization			Chr7	122433061	122433267	+
LOC100365043	172.293	0.262421	-5.32226	0.379804	-1.39667	1.02e-07	3.47e-06	Down	8.18779	21.9112	19.5633	21.026	18.6722	6.72682	9.94471	5.64176	7.35686	5.84023	GeneID:100365043,Genbank:XM_008771682.2,RGD:2319827	histone cluster 1, H2bd-like		GO:0046982,GO:0000786,GO:0003677,GO:0006334	protein heterodimerization activity|nucleosome|DNA binding|nucleosome assembly			Chr17	43808617	43817817	+
LOC100909595	17.5871	0.864567	2.69267	5.02106	2.32799	0.00708833	0.0342128	Up	0.0209618	0.0470567	0.0270029	0.152077	0.0197873	0.039087	0.0704501	0.911752	0.36234	0.0484013	GeneID:100909595,Genbank:XM_003749833.4,RGD:6502547	solute carrier family 2, facilitated glucose transporter member 3-like		GO:0005887,GO:0016021,GO:0033300,GO:0055056,GO:0070837,GO:1904659,GO:0005355,GO:0005737,GO:0005886	integral component of plasma membrane|integral component of membrane|dehydroascorbic acid transmembrane transporter activity|D-glucose transmembrane transporter activity|dehydroascorbic acid transport|glucose transmembrane transport|glucose transmembrane transporter activity|cytoplasm|plasma membrane			Chr4	155750318	155763826	-
LOC100909609	5.31715	1.36627	2.95457	16.4128	4.03675	0.00313103	0.0180438	Up	0	0.0112009	0.0107125	0.0113121	0	0.174447	0	0.0217023	0.35577	0.0230418	GeneID:100909609,Genbank:XM_003749001.4,RGD:6502607	dedicator of cytokinesis protein 1-like						Chr1	206528004	206572060	+
LOC100909795	19.5983	0.51587	2.41734	2.37353	1.24703	0.0156344	0.0627969	Up	0.0665341	0.0814698	0.0519449	0.0603379	0.051387	0.383473	0.0660676	0.110497	0.115009	0.0893843	GeneID:100909795,Genbank:XM_003751815.4,RGD:6501555	colorectal mutant cancer protein-like						Chr18	78550661	78577178	+
LOC100910056	5.49216	1.30341	2.74126	11.9008	3.57298	0.00612036	0.0306968	Up	0.0616099	0	0	0	0	0.043081	0.0129415	0.0535956	0.425989	0.184937	GeneID:100910056,Genbank:XM_003750307.4,RGD:6500440	UHRF1-binding protein 1-like						Chr7	30120938	30129324	+
LOC100910143	13.4529	0.478639	2.88272	2.60229	1.37978	0.00394258	0.0217122	Up	0.0610968	0.0480043	0.0524698	0.0415552	0.0504645	0.0854445	0.12192	0.0730802	0.151815	0.253934	GeneID:100910143,Genbank:XM_006250514.3,RGD:6499629	GPI ethanolamine phosphate transferase 2-like		GO:0006506,GO:0030176,GO:0051267	GPI anchor biosynthetic process|integral component of endoplasmic reticulum membrane|CP2 mannose-ethanolamine phosphotransferase activity			Chr14	1567713	1596004	-
LOC100910200	202.452	0.256036	-5.15912	0.40028	-1.32092	2.48e-07	7.3e-06	Down	5.23119	12.7153	11.425	16.0315	11.9621	4.45679	5.68365	3.92303	5.37872	4.66498	GeneID:100910200,Genbank:XM_008771772.2,RGD:6499934	histone H2B type 1-C/E/G-like		GO:0046982,GO:0000786,GO:0003677,GO:0006334	protein heterodimerization activity|nucleosome|DNA binding|nucleosome assembly			Chr17	44792982	44793896	-
LOC100910240	19.4442	0.731045	2.91682	4.38425	2.13233	0.00353615	0.0199124	Up	0.0475657	0.341694	0.245096	0.021568	0.112252	1.57433	0.13988	0.558607	0.98665	0.197695	GeneID:100910240,Genbank:XM_017599424.1,RGD:6499531	tyrosine-protein phosphatase non-receptor type 13-like						Chr14	7400426	7415706	-
LOC100910258	7.53216	0.809423	-3.26887	0.159773	-2.6459	0.00107976	0.00770948	Down	0.112434	0.336535	0.128744	0.0226585	0.12972	0.0232948	0.052483	0.0217352	0.0215945	0	GeneID:100910258,Genbank:XM_017590444.1,RGD:6499588	zinc finger protein 599-like						Chr1	89672308	89686143	+
LOC100910270	4.61895	1.53326	2.18526	10.2005	3.35057	0.0288696	0.100316	Up	0.164723	0.073957	0.0707321	0	0	2.68762	0	0	0.0711842	0.380351	GeneID:100910270,Genbank:XM_017599425.1,RGD:6499131	uncharacterized LOC100910270						Chr14	7505912	7514158	+
LOC100910275	17.289	0.71066	-2.60488	0.277165	-1.85118	0.00919067	0.0417959	Down	0.111852	0.0547843	0.200849	0.046107	0.777491	0.0853234	0.0768931	0.0530739	0.0703071	0.0657414	GeneID:100910275,Genbank:XM_003750241.2,RGD:6499160	integral membrane protein DGCR2/IDD-like		GO:0016021	integral component of membrane			Chr6	138351215	138401703	-
LOC100910308	55.9271	0.580474	-2.55801	0.357284	-1.48486	0.0105273	0.0463669	Down	0.470872	0.422821	0.787484	1.93283	5.14673	0.462119	0.916211	0.689887	0.68542	0.61802	GeneID:100910308,Genbank:XM_003751352.4,RGD:6499293	multifunctional protein ADE2-like		GO:0004639,GO:0006189	phosphoribosylaminoimidazolesuccinocarboxamide synthase activity|'de novo' IMP biosynthetic process			Chr14	33968258	33977367	-
LOC100910554	51.1308	0.419106	-5.14835	0.224112	-2.15771	2.63e-07	7.67e-06	Down	2.8833	5.06307	5.0624	6.33358	4.29433	0.836334	1.18439	0.891818	2.38124	0.236716	GeneID:100910554,Genbank:XM_003751711.4,RGD:6497956	histone H2A type 1-like		GO:0006325,GO:0006342,GO:0046982,GO:0000786,GO:0000790,GO:0003677	chromatin organization|chromatin silencing|protein heterodimerization activity|nucleosome|nuclear chromatin|DNA binding			Chr17	44738552	44739195	+
LOC100910754	7.28675	0.572823	-1.96324	0.458633	-1.12459	0.0496188	0.148692	Down	0.184108	0.371971	0.217404	0.125222	0.130345	0.107282	0.135355	0.0600597	0.0795611	0.106278	GeneID:100910754,Genbank:XM_008772553.2,RGD:6497212	septin-7-like						Chr19	36389777	36391569	+
LOC100910771	67.3747	0.533876	2.3003	2.34254	1.22807	0.0214315	0.0800867	Up	0.134627	0.8704	0.184988	0.647074	0.546463	0.778214	1.31215	0.23423	1.39628	2.15114	GeneID:100910771,Genbank:XM_003750753.4,RGD:6496502	mitogen-activated protein kinase kinase kinase 7-like		GO:0005886,GO:0006351,GO:0006355,GO:0007252,GO:0043507,GO:0000287,GO:0004709,GO:0005622	plasma membrane|transcription, DNA-templated|regulation of transcription, DNA-templated|I-kappaB phosphorylation|positive regulation of JUN kinase activity|magnesium ion binding|MAP kinase kinase kinase activity|intracellular			Chr9	114022058	114077887	+
LOC100910915	1.33171	1.82408	-2.14861	0.0660987	-3.91923	0.031665		Down	0.0351176	0.031534	0.120636	0.22293	0	0	0	0	0	0	GeneID:100910915,Genbank:XM_006245828.3,RGD:6495889	nmrA-like family domain-containing protein 1-like						Chr10	11358159	11362777	+
LOC100911130	25.6739	1.05753	-2.88615	0.120559	-3.05219	0.00389982	0.0215302	Down	0.0925184	3.57232	5.56183	0.251707	0.17467	0.258776	0.233208	0.402418	0.159925	0.128177	GeneID:100911130,Genbank:XM_003752008.3,RGD:6494590	mitochondrial import inner membrane translocase subunit Tim17-B-like		GO:0031305,GO:0005744,GO:0015450,GO:0030150	integral component of mitochondrial inner membrane|mitochondrial inner membrane presequence translocase complex|P-P-bond-hydrolysis-driven protein transmembrane transporter activity|protein import into mitochondrial matrix			ChrX	15340557	15347682	-
LOC100911168	1.80067	1.36259	2.62512	11.9337	3.57697	0.00866178		Up	0.0194089	0	0	0	0	0.0180957	0.0815387	0.101305	0.0503245	0.0537788	GeneID:100911168,Genbank:XM_017602188.1,RGD:6494769	kelch-like protein 15-like						ChrX	63392209	63397468	+
LOC100911326	16.827	0.488499	2.0493	2.00149	1.00108	0.0404333	0.12865	Up	0.412044	0.184998	0.379138	0.0800723	0.416741	0.658568	0.914978	0.409651	0.763123	0.299018	GeneID:100911326,Genbank:XM_008772063.2,RGD:6493437	uncharacterized LOC100911326						Chr18	29744716	29775571	+
LOC100911374	14.4967	0.755792	-2.85191	0.224463	-2.15545	0.00434572	0.0234005	Down	0.0474836	0.170552	1.18259	0.904291	0.179293	0.0885417	0.219432	0.0826138	0.0615592	0.131569	GeneID:100911374,Genbank:XM_003751074.4,RGD:6493076	UBX domain-containing protein 7-like						Chr11	72786517	72814674	-
LOC100911576	56.4535	0.454936	-2.93	0.396953	-1.33296	0.00338965	0.01922	Down	0.544165	2.862	0.948008	0.606284	0.675118	0.652303	0.627043	0.378703	0.241876	0.402078	GeneID:100911576,Genbank:NM_001271241.1,RGD:6491888	heterogeneous nuclear ribonucleoproteins C1/C2-like		GO:0003723	RNA binding			Chr14	88543630	88574207	+
LOC100911672	55.3593	0.383613	3.74483	2.70676	1.43657	0.000180515	0.00183569	Up	0.18376	0.21451	0.331406	0.233305	0.251523	0.41975	0.401437	0.431611	0.714695	1.4681	GeneID:100911672,Genbank:XM_008766913.2,RGD:6491795	atrophin-1-like						Chr9	20264414	20278263	+
LOC100911727	24.0436	0.667932	-2.46779	0.319012	-1.64832	0.013595	0.0564475	Down	0.242547	1.38845	0.663952	0.0962318	0.114479	0.226136	0.114633	0.184621	0.0524075	0.23802	GeneID:100911727,Genbank:XM_008759094.1,RGD:6491367	DNA ligase 1-like		GO:0005634,GO:0005737,GO:0005739,GO:0006273,GO:0006310,GO:0051103,GO:0071897,GO:1903461,GO:0003677,GO:0003910,GO:0005524	nucleus|cytoplasm|mitochondrion|lagging strand elongation|DNA recombination|DNA ligation involved in DNA repair|DNA biosynthetic process|Okazaki fragment processing involved in mitotic DNA replication|DNA binding|DNA ligase (ATP) activity|ATP binding			Chr1	75224143	75264441	+
LOC100911734	7.12155	0.795369	-2.50576	0.251215	-1.993	0.0122188	0.052172	Down	0.00728517	0.117751	0.087591	0.105707	0.048139	0.027169	0.0122423	0.0380251	0.0188894	0	GeneID:100911734,Genbank:XM_008768428.2,RGD:6491410	exocyst complex component 7-like		GO:0090543,GO:0000145,GO:0005829,GO:0015031	Flemming body|exocyst|cytosol|protein transport			Chr10	105160435	105182917	-
LOC100911813	8.17187	0.646288	2.28619	2.78473	1.47754	0.0222432	0.0823658	Up	0.361958	1.08341	0.310849	0.109416	0.455571	1.34987	0.912375	0.734707	1.14706	2.56304	GeneID:100911813,Genbank:XM_017599402.1,RGD:6490489	sperm motility kinase X-like						Chr14	107395	108437	-
LOC100911994	9.90845	0.980452	-2.83732	0.145405	-2.78185	0.00454942	0.0243284	Down	0.0297178	0.587075	0.0255216	0.0134751	0.476898	0.0415607	0.0249696	0.0387782	0.0128424	0.0548955	GeneID:100911994,Genbank:XM_003749697.4,RGD:6489220	coiled-coil domain-containing protein 132-like						Chr4	31332759	31352476	+
LOC100912195	1546.2	0.228479	14.8036	10.4274	3.38231	1.39e-49	2.15e-45	Up	6.84341	13.2005	8.70683	15.906	15.5518	105.347	145.07	171.276	116.366	123.791	GeneID:100912195,Genbank:XM_006229316.3,RGD:6488322	protein BEX1-like		GO:0005634,GO:0005737	nucleus|cytoplasm			Chr1	116565779	116567283	-
LOC100912218	11.5737	0.652297	3.20296	4.25536	2.08928	0.00136022	0.00931029	Up	0.0181158	0.0325343	0	0.00821434	0.0299264	0.0506702	0.136991	0.0354584	0.101772	0.0669278	GeneID:100912218,Genbank:XM_003749135.4,RGD:6488464	inositol 1,4,5-trisphosphate receptor-interacting protein-like		GO:0004860,GO:0006469,GO:1902042	protein kinase inhibitor activity|negative regulation of protein kinase activity|negative regulation of extrinsic apoptotic signaling pathway via death domain receptors			Chr1	267649385	271272169	-
LOC100912282	166.039	0.593943	3.15899	3.67123	1.87626	0.00158315	0.0106008	Up	0.740025	1.27979	0.941529	0.695963	0.685627	1.37991	0.898133	5.23354	1.50423	7.56908	GeneID:100912282,Genbank:XM_003750418.3,RGD:6488185	calcium-binding and coiled-coil domain-containing protein 1-like		GO:0016055,GO:0001047,GO:0003713,GO:0005737	Wnt signaling pathway|core promoter binding|transcription coactivator activity|cytoplasm			Chr7	145435584	145450365	-
LOC100912348	3.89837	1.5645	2.6357	17.4306	4.12355	0.00839646	0.0390816	Up	0	0	0.0219016	0	0.0240738	0.118886	0.707119	0	0.0220416	0.0235545	GeneID:100912348,Genbank:XM_006244682.3,RGD:6487168	myotilin-like						Chr9	37749031	37761022	+
LOC100912498	43.7798	0.65087	-2.50759	0.322615	-1.63211	0.0121559	0.0519321	Down	0.124625	0.727396	0.256866	0.327754	2.12933	0.522867	0.104712	0.271034	0.140025	0.184168	GeneID:100912498,Genbank:XM_008768818.2,RGD:6486684	protein FAM131A-like						Chr11	82876099	82886061	-
LOC100912538	64.5902	0.954961	-2.69102	0.168426	-2.56982	0.00712347	0.0343504	Down	0.682701	6.9417	0.362128	1.78453	0.208499	0.168488	0.28681	0.174675	0.173544	0.92728	GeneID:100912538,Genbank:XM_003749163.4,RGD:6486167	centrin-3-like		GO:0005509	calcium ion binding			Chr2	9682562	9696092	+
LOC100912573	16.7623	0.989661	2.47932	5.47812	2.45368	0.0131635	0.055112	Up	0.0290586	0.495772	0.099822	0.0263524	0.0274305	0.21674	0.0244157	1.4156	2.0092	0.161033	GeneID:100912573,Genbank:XM_006231109.3,RGD:6486317	membrane-spanning 4-domains subfamily A member 6B-like		GO:0016021	integral component of membrane			Chr1	227757444	227769336	+
LOC100912599	148.996	0.688947	-2.77019	0.266366	-1.90852	0.0056023	0.0285135	Down	5.69978	55.3624	5.72228	6.0426	11.9734	6.96077	4.11456	4.4695	3.19165	4.44878	GeneID:100912599,Genbank:XM_003748682.4,RGD:6485961	NADH dehydrogenase [ubiquinone] iron-sulfur protein 6, mitochondrial-like		GO:0005747,GO:0006120	mitochondrial respiratory chain complex I|mitochondrial electron transport, NADH to ubiquinone			Chr1	31264731	31273163	+
LOC102549061	218.699	0.245623	-5.67894	0.380277	-1.39488	1.36e-08	6.12e-07	Down	12.245	21.3037	16.6504	24.8698	14.2079	9.09756	5.73372	7.2679	8.87448	4.47674	GeneID:102549061,Genbank:XM_006253978.3,RGD:7729692	histone H2B type 1-N-like		GO:0005654,GO:0005829,GO:0006334,GO:0046982,GO:0000786,GO:0003677,GO:0005634	nucleoplasm|cytosol|nucleosome assembly|protein heterodimerization activity|nucleosome|DNA binding|nucleus			Chr17	43627872	43628518	+
LOC102549173	421.514	0.264216	-6.67881	0.294299	-1.76465	2.41e-11	2.25e-09	Down	26.6351	47.6823	44.8769	70.24	52.5205	16.713	19.9638	10.8864	17.7586	9.44971	GeneID:102549173,Genbank:XM_006253979.2,RGD:7709329	histone H3.2-like		GO:0031492,GO:0046982,GO:0000786,GO:0005634,GO:0006334	nucleosomal DNA binding|protein heterodimerization activity|nucleosome|nucleus|nucleosome assembly			Chr17	43626081	43626568	-
LOC102550438	3.57732	0.880178	-2.09543	0.278481	-1.84435	0.0361327	0.118637	Down	0.197621	0.283927	0.169716	0.143373	0.186549	0.11055	0.0664181	0	0	0.109515	GeneID:102550438,Genbank:XM_008771524.1,RGD:7538287	uncharacterized LOC102550438						Chr17	9826827	9830400	-
LOC102550577	1.04302	1.61089	2.14372	10.9534	3.4533	0.0320552		Up	0	0	0	0	0	0.0245666	0.0442787	0.0458438	0.0910939	0.0486733	GeneID:102550577,Genbank:XM_006245685.3,RGD:7531642	multidrug resistance-associated protein 1-like						Chr10	7	5324	-
LOC102552640	55.2986	0.393767	-3.27278	0.409316	-1.28871	0.00106495	0.0076318	Down	2.64993	1.22671	0.664352	0.656761	0.621482	0.368294	0.539346	0.515455	0.412539	0.608077	GeneID:102552640,Genbank:XM_008770611.1,RGD:7624435	REST corepressor 2-like		GO:0005634,GO:0005667,GO:0006351,GO:0008134,GO:0017053,GO:0044212,GO:0000122,GO:0003700,GO:0003714	nucleus|transcription factor complex|transcription, DNA-templated|transcription factor binding|transcriptional repressor complex|transcription regulatory region DNA binding|negative regulation of transcription by RNA polymerase II|DNA binding transcription factor activity|transcription corepressor activity			Chr15	19603294	19609393	+
LOC102553001	12.4473	0.433287	-2.57366	0.461648	-1.11513	0.0100629	0.0447663	Down	0.127184	0.0713783	0.143358	0.136966	0.120058	0.0592893	0.0734681	0.0345749	0.0549617	0.0660761	GeneID:102553001,Genbank:XM_017589913.1,RGD:7701944	zinc finger protein 431-like						Chr1	61699239	61719033	+
LOC102553715	185.749	0.753319	-3.85608	0.133521	-2.90486	0.00011522	0.0012892	Down	0.906331	22.2224	5.62146	4.33794	3.92128	1.92474	0.528832	0.569425	0.78333	1.25565	GeneID:102553715,Genbank:XM_006246560.3,RGD:7719175	microfibril-associated glycoprotein 4-like						Chr10	49000914	49003935	+
LOC102553868	2748.49	0.35161	-6.42671	0.208816	-2.2597	1.3e-10	1.02e-08	Down	165.14	169.052	133.639	227.179	181.429	33.4994	63.5376	17.3394	51.946	25.3537	GeneID:102553868,Genbank:XM_006241961.3,RGD:7560585	uncharacterized LOC102553868						Chr7	119118997	119156377	+
LOC102555503	34.0182	0.406098	-3.30062	0.394919	-1.34037	0.000964727	0.00703054	Down	1.60154	2.39685	0.674216	1.02522	1.12645	0.966176	0.316623	0.51904	0.379974	0.609083	GeneID:102555503,Genbank:XM_008771472.2,RGD:7511883	uncharacterized LOC102555503						Chr17	8429292	8445164	+
LOC102556288	7.43558	0.725395	-4.06542	0.129494	-2.94904	4.79e-05	0.000638228	Down	0.0716929	0.135907	0.136822	0.0577922	0.0676761	0.00742691	0.0200793	0	0.0275392	0.00735738	GeneID:102556288,Genbank:XM_008759948.2,RGD:7722862	putative ZP domain-containing protein LOC729800-like						Chr1	201824796	201876764	+
LOC102556347	205.991	0.284924	4.14306	2.26648	1.18046	3.43e-05	0.000487587	Up	6.62567	3.33836	2.02315	3.0377	5.55952	12.2861	11.6598	7.58901	9.06693	7.88742	GeneID:102556347,Genbank:XM_006248109.3,RGD:7631561	carbonyl reductase [NADPH] 1-like		GO:0016491,GO:0055114	oxidoreductase activity|oxidation-reduction process			Chr11	33863427	33865930	+
LOC103689934	5.01978	1.42596	2.76111	15.3188	3.93723	0.00576059	0.0291374	Up	0	0.0402744	0.0385183	0	0.0423384	0	0.188425	0.039017	0.116293	1.61558	GeneID:103689934,Genbank:XM_003750994.4,RGD:9437153	leucine-rich repeat-containing protein 45-like						Chr10	109901916	109903783	+
LOC103689965	346.573	0.264545	4.50434	2.28406	1.1916	6.66e-06	0.000122482	Up	1.30332	2.73856	2.08188	1.07163	1.01705	4.16388	5.23448	4.30083	2.69596	2.96126	GeneID:103689965,Genbank:XM_008772774.2,RGD:9245878	complement C4-like		GO:0006956,GO:0010951,GO:0004866,GO:0005615,GO:0006954	complement activation|negative regulation of endopeptidase activity|endopeptidase inhibitor activity|extracellular space|inflammatory response			Chr20	4495440	4508232	-
LOC103689968	999.886	0.248427	5.15898	2.43113	1.28163	2.48e-07	7.3e-06	Up	3.17573	6.85733	4.28708	6.73279	6.20615	13.2892	7.89786	19.8189	14.2102	14.3518	GeneID:103689968,Genbank:XM_008760821.2,RGD:9390936	protein FAM134B		GO:0008270,GO:0016604,GO:0019233,GO:0030176,GO:0043524,GO:0061709,GO:0003676,GO:0005730,GO:0005801	zinc ion binding|nuclear body|sensory perception of pain|integral component of endoplasmic reticulum membrane|negative regulation of neuron apoptotic process|reticulophagy|nucleic acid binding|nucleolus|cis-Golgi network			Chr2	78103358	78257109	+
LOC103689977	4.79518	1.01704	2.05105	4.24572	2.08601	0.0402619	0.128315	Up	0	0.113937	0.0217938	0.0690414	0	0.0946405	0.149257	0.463597	0.0219331	0.187509	GeneID:103689977,Genbank:XM_008761476.2,RGD:9205219	caspase-6		GO:0097200,GO:0004175,GO:0006508,GO:0097194	cysteine-type endopeptidase activity involved in execution phase of apoptosis|endopeptidase activity|proteolysis|execution phase of apoptosis			Chr2	230186170	230198555	+
LOC103689983	46.0849	0.642633	-3.40393	0.219535	-2.18748	0.000664232	0.00518784	Down	0.377695	0.876145	0.621698	6.90751	1.42614	0.586901	0.370239	0.328565	0.598468	0.523266	GeneID:103689983,Genbank:XM_008773659.2,RGD:9163824	hypoxanthine-guanine phosphoribosyltransferase		GO:0043103,GO:0046038,GO:0046040,GO:0052657,GO:0000166,GO:0006178,GO:0032264	hypoxanthine salvage|GMP catabolic process|IMP metabolic process|guanine phosphoribosyltransferase activity|nucleotide binding|guanine salvage|IMP salvage			ChrX	158623231	158655277	-
LOC103689986	70.2116	0.871643	-2.44152	0.228754	-2.12813	0.0146256	0.0598771	Down	0.992483	10.2083	0.490743	1.71829	1.98731	0.588848	0.505397	1.98839	0.259936	0.305556	GeneID:103689986,Genbank:XM_008759221.2,RGD:9097256	protein YIF1B		GO:0016021	integral component of membrane			Chr1	87180590	87190783	+
LOC103689996	115.815	0.363251	3.34693	2.32266	1.21578	0.000817118	0.00614543	Up	0.713228	1.78791	1.05915	0.269503	0.813532	2.20272	3.25853	2.05524	2.28594	1.31749	GeneID:103689996,Genbank:XM_008772777.2,RGD:9419934	antigen peptide transporter 2		GO:0019885,GO:0042287,GO:0042825,GO:0055085,GO:0005524,GO:0015440,GO:0015833	antigen processing and presentation of endogenous peptide antigen via MHC class I|MHC protein binding|TAP complex|transmembrane transport|ATP binding|peptide-transporting ATPase activity|peptide transport			Chr20	5197869	5212262	-
LOC103690018	56.7101	0.842796	2.82549	5.21009	2.38131	0.00472087	0.0249953	Up	0.291776	0.262001	0.316518	0.23675	0.144962	3.46486	0.296768	0.146949	2.45542	0.312038	GeneID:103690018,Genbank:XM_008761953.2,RGD:9411173	Golgi reassembly-stacking protein 2-like						Chr3	57286856	57302093	+
LOC103690028	8.85801	1.34961	-2.67504	0.0818846	-3.61026	0.00747203	0.0356652	Down	0	0	0.0126786	0.200825	0.808293	0.0137644	0	0.0385285	0.0255193	0.0136355	GeneID:103690028,Genbank:XM_008760822.2,RGD:9452233	zinc finger protein 622		GO:0061709,GO:0003676,GO:0008270,GO:0030176	reticulophagy|nucleic acid binding|zinc ion binding|integral component of endoplasmic reticulum membrane			Chr2	78261699	78276942	+
LOC103690074	4.52014	0.843525	-2.25161	0.268075	-1.89929	0.0243469	0.0881765	Down	0.208576	0.187291	0.388103	0.126101	0.19689	0	0	0.0604813	0.12018	0.128429	GeneID:103690074,Genbank:XM_008758667.2,RGD:9410421	brefeldin A-inhibited guanine nucleotide-exchange protein 3-like						Chr1	13985571	14078284	-
LOC103690082	96.2225	0.302786	4.17385	2.40125	1.26378	2.99e-05	0.000436926	Up	2.00307	1.51088	1.23857	0.896153	1.10929	1.94224	2.67039	5.15783	2.33139	4.71148	GeneID:103690082,Genbank:XM_008770645.1,RGD:9360488	calcium-dependent secretion activator 1-like						Chr15	12750001	12796464	+
LOC103690190	138.698	0.260108	-5.15249	0.394965	-1.3402	2.57e-07	7.54e-06	Down	8.49537	14.9163	11.986	17.8848	13.1747	7.07194	4.20632	3.82711	7.73578	4.62379	GeneID:103690190,Genbank:XM_008771771.2,RGD:9087157	histone H2A type 1-E		GO:0005634,GO:0006342,GO:0008285,GO:0046982,GO:0000786,GO:0000790,GO:0003677	nucleus|chromatin silencing|negative regulation of cell proliferation|protein heterodimerization activity|nucleosome|nuclear chromatin|DNA binding			Chr17	44747686	44748229	-
LOC103690354	31.8874	0.38642	6.28212	5.37975	2.42754	3.34e-10	2.33e-08	Up	0.359704	0.461425	0.264783	0.745613	0.436566	1.62892	2.72008	3.17384	3.59742	1.66114	GeneID:103690354,Genbank:XM_008770630.1,RGD:9117758	ribonuclease pancreatic beta-type		GO:0004540,GO:0090502,GO:0003676,GO:0004519,GO:0004522	ribonuclease activity|RNA phosphodiester bond hydrolysis, endonucleolytic|nucleic acid binding|endonuclease activity|ribonuclease A activity			Chr15	28073963	28075677	+
LOC103690566	3.44029	0.934205	-2.2158	0.238157	-2.07001	0.0267051	0.0946709	Down	0.501463	0.514617	0.246089	0.454762	0.0676239	0.0667906	0.120383	0.186957	0.0619154	0	GeneID:103690566,Genbank:XM_008767352.1,RGD:9197887	ice-structuring glycoprotein-like						Chr9	88538253	88538828	+
LOC103690914	5.69049	0.966932	-2.53912	0.182357	-2.45516	0.0111131	0.0483773	Down	0.197484	0.108369	0	0.0397984	0.12428	0.0306871	0	0.0190884	0.0189648	0.0202665	GeneID:103690914,Genbank:XM_017589811.1,RGD:9213653	zinc finger protein 431-like						Chr1	515557	521351	-
LOC103693620	14.564	0.441829	3.53224	2.94986	1.56064	0.000412061	0.00353592	Up	0.348703	0.574052	0.49911	0.263524	0.219444	1.57137	0.683639	1.26393	1.30598	1.01988	GeneID:103693620,Genbank:XM_008769033.1,RGD:9315648	AP-5 complex subunit zeta-1-like						Chr12	14217659	14218572	-
LOC103693780	461.52	0.29488	-3.53248	0.485769	-1.04166	0.000411684	0.0035351	Down	2.94131	5.76859	5.15229	8.65697	6.42507	2.9106	1.81113	3.5286	1.92725	4.62905	GeneID:103693780,Genbank:XM_008770414.1,RGD:9122992	2-oxoglutarate dehydrogenase, mitochondrial-like		GO:0005829,GO:0006091,GO:0006096,GO:0030976,GO:0031966,GO:0046872,GO:0106077,GO:0004591,GO:0005634,GO:0005759	cytosol|generation of precursor metabolites and energy|glycolytic process|thiamine pyrophosphate binding|mitochondrial membrane|metal ion binding|histone succinylation|oxoglutarate dehydrogenase (succinyl-transferring) activity|nucleus|mitochondrial matrix			Chr14	86599906	86614963	+
LOC103694380	2.56898	1.69085	2.43955	17.4472	4.12492	0.0147055	0.060077	Up	0	0	0.020555	0	0	0.0223152	0.462538	0	0.0206864	0.0442126	GeneID:103694380,Genbank:XM_008772775.2,RGD:9404643	tumor necrosis factor		GO:0034138,GO:0051092,GO:0097527,GO:0010469,GO:0010628,GO:0032496	toll-like receptor 3 signaling pathway|positive regulation of NF-kappaB transcription factor activity|necroptotic signaling pathway|regulation of signaling receptor activity|positive regulation of gene expression|response to lipopolysaccharide			Chr20	4855792	4858447	+
LOC103694506	9.88645	0.820485	-2.6239	0.224864	-2.15287	0.00869286	0.0400978	Down	0.892462	0.471405	0.09017	0.428478	0.0247782	0.0734186	0.0220549	0.114172	0.181492	0.0484876	GeneID:103694506,Genbank:XM_008773483.2,RGD:9288456	ubiquitin-conjugating enzyme E2 W		GO:0005634,GO:0005737,GO:0006281,GO:0006513,GO:0006515,GO:0031625,GO:0043161,GO:0061630,GO:0071218,GO:0000209,GO:0004842,GO:0005524	nucleus|cytoplasm|DNA repair|protein monoubiquitination|protein quality control for misfolded or incompletely synthesized proteins|ubiquitin protein ligase binding|proteasome-mediated ubiquitin-dependent protein catabolic process|ubiquitin protein ligase activity|cellular response to misfolded protein|protein polyubiquitination|ubiquitin-protein transferase activity|ATP binding			ChrX	119160964	119178031	-
LOC108348048	19.2963	1.27767	2.31412	7.76329	2.95667	0.0206614	0.0779412	Up	0	0.0653338	0.0546744	0.0577349	0	0.313741	0.0305667	0.0632941	0.982568	0.0420005	GeneID:108348048,Genbank:XM_017592278.1	von Willebrand factor A domain-containing protein 5A						Chr3	158997818	159021758	+
LOC108348065	40.094	0.408658	3.37515	2.60139	1.37928	0.000737744	0.00564984	Up	0.118829	0.0622431	0.289141	0.161643	0.336513	0.747824	0.499212	0.335957	0.581978	0.47559	GeneID:108348065,Genbank:XM_006256759.3	histone deacetylase 6		GO:0008270,GO:0032041,GO:0070932,GO:1904115,GO:0005654,GO:0006351,GO:0006355	zinc ion binding|NAD-dependent histone deacetylase activity (H3-K14 specific)|histone H3 deacetylation|axon cytoplasm|nucleoplasm|transcription, DNA-templated|regulation of transcription, DNA-templated			ChrX	15396185	15417486	+
LOC108348117	9.63016	0.873621	-3.15751	0.147781	-2.75847	0.0015912	0.0106318	Down	0.0973517	0.661874	0.0119436	0.0756733	0.196923	0.0259328	0.0467411	0.0362949	0.01202	0.0385351	GeneID:108348117,Genbank:XM_017602277.1	FYVE, RhoGEF and PH domain-containing protein 1-like						ChrX	20209973	20226746	+
LOC108348118	188.948	0.551053	-2.32069	0.412132	-1.27882	0.0203037	0.0770174	Down	2.38952	0.368583	0.701875	0.65475	0.307902	0.269939	0.360282	0.2965	0.383272	0.558518	GeneID:108348118,Genbank:XM_017589945.1	leucyl-cystinyl aminopeptidase		GO:0006508,GO:0007165,GO:0007267,GO:0008217,GO:0008237,GO:0008270,GO:0016021,GO:0038166,GO:0042277,GO:0004177,GO:0043171,GO:0005737,GO:0070006,GO:0005886	proteolysis|signal transduction|cell-cell signaling|regulation of blood pressure|metallopeptidase activity|zinc ion binding|integral component of membrane|angiotensin-activated signaling pathway|peptide binding|aminopeptidase activity|peptide catabolic process|cytoplasm|metalloaminopeptidase activity|plasma membrane			Chr1	68436830	68496330	+
LOC108348136	16.3565	0.823856	-2.18086	0.28783	-1.79671	0.029194	0.101171	Down	0.624665	0.486836	0.21256	0.0106885	0.0333773	0.0219774	0.0693207	0.0512649	0.0611196	0.195945	GeneID:108348136,Genbank:XM_017601138.1	HAUS augmin-like complex subunit 1		GO:0005874,GO:0007098,GO:0051225,GO:0051301,GO:0070652,GO:0000922,GO:0003674,GO:0005737	microtubule|centrosome cycle|spindle assembly|cell division|HAUS complex|spindle pole|molecular_function|cytoplasm			Chr18	74185281	74198416	-
LOC108348159	10.5164	0.539046	-3.88685	0.234037	-2.09519	0.000101553	0.00116831	Down	0.154767	0.235186	0.132914	0.140354	0.236001	0.0221993	0.0900266	0.0310695	0.0308684	0.0439829	GeneID:108348159,Genbank:XM_017598952.1	contactin-associated protein like 5-1-like						Chr13	6510425	6608862	-
LOC108349825	1.5529	1.41184	2.36643	10.1333	3.34104	0.0179603		Up	0.0251452	0	0	0	0	0.0937754	0.105638	0.0218743	0.0434653	0.0696732	GeneID:108349825,Genbank:XM_017590533.1	protein O-GlcNAcase-like						Chr1	262923241	262931894	+
LOC108350407	21.1072	0.417876	3.06825	2.43201	1.28215	0.00215314	0.0134858	Up	0.192166	0.172556	0.300058	0.158427	0.131927	0.732943	0.322924	0.699069	0.271778	0.387244	GeneID:108350407,Genbank:XM_017592165.1	protein argonaute 2-like						Chr3	65813005	65815426	-
LOC108351956	8.30163	0.956974	4.89407	25.6965	4.6835	9.88e-07	2.47e-05	Up	0.0248125	0	0.0106545	0	0	0.208203	0.145936	0.140302	0.225174	0.194796	GeneID:108351956,Genbank:XM_017596830.1	RING finger protein 223-like						Chr9	84123346	84127117	-
LOC298795	1.81104	1.51438	2.37064	12.0424	3.59005	0.0177571		Up	0	0.0288571	0	0	0	0.119849	0.189012	0	0.138876	0.0593633	GeneID:298795,Genbank:NM_001013941.1,RGD:1359510	similar to 14-3-3 protein sigma		GO:0019904	protein domain specific binding			Chr6	23757225	23758508	+
LOC367515	14.1156	0.578645	3.45791	4.00251	2.0009	0.000544382	0.00442004	Up	0.180662	0.0973357	0.155152	0.294907	0.17054	0.404253	0.758981	0.282891	0.655804	1.66862	GeneID:367515,Genbank:NM_001014271.1,RGD:1359286	similar to RIKEN cDNA 1700081O22						Chr19	27020708	27157712	-
LOC367515	14.1156	0.578645	3.45791	4.00251	2.0009	0.000544382	0.00442004	Up	0.180662	0.0973357	0.155152	0.294907	0.17054	0.404253	0.758981	0.282891	0.655804	1.66862	GeneID:367515,Genbank:NM_001014271.1,RGD:1359286	similar to RIKEN cDNA 1700081O22						Chr5	98717367	98812159	+
LOC367975	2.16899	1.24951	2.03479	5.82594	2.54249	0.0418724	0.131849	Up	0.0468634	0	0	0.0212495	0	0.065539	0.0590635	0.0611511	0.0405034	0.173134	GeneID:367975,Genbank:XM_006257480.3,RGD:1598239	similar to B-cell translocation gene 1		GO:0045930,GO:0005634,GO:0005737,GO:0008285	negative regulation of mitotic cell cycle|nucleus|cytoplasm|negative regulation of cell proliferation			ChrX	124156649	124162089	-
LOC498368	271.484	0.172584	-6.09822	0.482148	-1.05245	1.07e-09	6.65e-08	Down	8.17993	6.77391	6.88832	7.47997	7.57149	2.71164	4.16196	3.12308	5.18453	3.35782	GeneID:498368,Genbank:NM_001017500.1,RGD:1561612	similar to RIKEN cDNA 0610040J01		GO:0030054,GO:0005654	cell junction|nucleoplasm			Chr14	46050752	46134770	-
LOC499240	1.86493	1.29545	2.27751	7.72957	2.95039	0.0227561		Up	0	0	0	0.0127541	0.0132759	0.052449	0.0236334	0.0244688	0.0607759	0.051958	GeneID:499240,Genbank:NM_001024287.1,RGD:1565905	similar to predicted gene ICRFP703B1614Q5.5						Chr1	174338883	174350196	-
LOC680273	13.8509	0.524406	3.24709	3.25531	1.70279	0.00116591	0.00822234	Up	0.203017	0.159512	0.0435877	0.161097	0.167687	0.567843	0.874219	0.220761	0.460596	0.35158	GeneID:680273,Genbank:XM_017598633.1,RGD:1594158	similar to Forkhead box protein L1 (Forkhead-related protein FKHL11) (Forkhead-related transcription factor 7) (FREAC-7)	Forkhead	GO:0006357,GO:0009653,GO:0030154,GO:0043565,GO:0000981,GO:0005634,GO:0006351	regulation of transcription by RNA polymerase II|anatomical structure morphogenesis|cell differentiation|sequence-specific DNA binding|RNA polymerase II transcription factor activity, sequence-specific DNA binding|nucleus|transcription, DNA-templated			Chr12	17902045	17904348	-
LOC680322	27.9847	0.416447	-6.13005	0.170419	-2.55284	8.79e-10	5.54e-08	Down	2.32469	3.52259	2.86988	3.35993	3.29166	0.54185	1.03767	0.37918	0.690662	0.0670972	GeneID:680322,Genbank:XM_008771767.2,RGD:1593006	similar to Histone H2A type 1		GO:0006342,GO:0000790,GO:0003677,GO:0006325	chromatin silencing|nuclear chromatin|DNA binding|chromatin organization			Chr17	44527990	44528557	+
LOC680498	529.732	0.197302	-6.07921	0.435444	-1.19944	1.21e-09	7.32e-08	Down	14.8952	31.7443	27.6213	26.7692	25.9553	12.5458	12.8094	9.37145	13.4788	9.4829	GeneID:680498,Genbank:XM_001057443.5,RGD:1591702	similar to CG31613-PA		GO:0006334,GO:0031492,GO:0046982,GO:0000786,GO:0005634,GO:0005654	nucleosome assembly|nucleosomal DNA binding|protein heterodimerization activity|nucleosome|nucleus|nucleoplasm			Chr17	44760023	44764058	+
LOC680875	2.67498	1.33623	3.12736	18.1121	4.17888	0.00176384	0.011527	Up	0	0.0130054	0	0	0	0.0405104	0.0243385	0.176392	0.0250356	0.0802623	GeneID:680875,Genbank:XM_002729838.5,RGD:1587008	similar to dystonin isoform 1		GO:0005856,GO:0008017	cytoskeleton|microtubule binding			Chr7	117180653	117187739	-
LOC681458	1.61996	1.72204	2.373	16.9877	4.08642	0.0176441		Up	0	0	0	0	0	0.0432141	0.0097361	0.090722	0.0300449	0	GeneID:681458,Genbank:XM_008760487.2,RGD:1595370	similar to stearoyl-coenzyme A desaturase 3		GO:0016021,GO:0032896,GO:0055114,GO:1903966,GO:0004768,GO:0005506,GO:0005789	integral component of membrane|palmitoyl-CoA 9-desaturase activity|oxidation-reduction process|monounsaturated fatty acid biosynthetic process|stearoyl-CoA 9-desaturase activity|iron ion binding|endoplasmic reticulum membrane			Chr1	263968156	264003991	+
LOC683282	26.587	0.421104	-2.77649	0.444671	-1.16919	0.00549501	0.028115	Down	0.784991	0.98071	1.93451	0.866644	1.03097	0.254567	0.688243	0.564117	0.855447	0.22066	GeneID:683282,Genbank:XM_017598219.1,RGD:1589201	similar to developmental pluripotency-associated 2						Chr11	55212720	55226328	-
LOC683404	38.1762	0.554433	-3.00509	0.3151	-1.66612	0.00265506	0.0159778	Down	0.312206	0.275155	0.362461	0.21497	0.32746	0.0754658	0.0145735	0.0553247	0.299817	0.0427196	GeneID:683404,Genbank:XM_017599901.1,RGD:1586886	similar to Retinitis pigmentosa 1-like 1 protein (Retinitis pigmentosa 1-like protein 1)		GO:0032391,GO:0035082,GO:0035556,GO:0042461,GO:0045494,GO:0060041,GO:0001750,GO:0005930	photoreceptor connecting cilium|axoneme assembly|intracellular signal transduction|photoreceptor cell development|photoreceptor cell maintenance|retina development in camera-type eye|photoreceptor outer segment|axoneme			Chr15	47344380	47384461	+
LOC684773	69.7619	0.358331	-4.08436	0.362599	-1.46355	4.42e-05	0.000596031	Down	3.67173	9.42012	5.48069	11.02	9.65532	4.31988	2.27707	2.66176	4.08012	1.61488	GeneID:684773,Genbank:XM_008771679.2,RGD:1586722	similar to histone 2a		GO:0006342,GO:0046982,GO:0000786,GO:0000790,GO:0003677	chromatin silencing|protein heterodimerization activity|nucleosome|nuclear chromatin|DNA binding			Chr17	43777353	43777827	-
LOC685048	7.98752	1.10137	3.81796	18.4428	4.20499	0.000134558	0.00146437	Up	0	0	0.0544762	0.0287628	0.0299396	0.591412	0.0266489	0.689771	0.822366	0.0878814	GeneID:685048,Genbank:XM_006249035.3,RGD:1583253	similar to paired immunoglobin-like type 2 receptor beta		GO:0007169,GO:0016021,GO:0042288	transmembrane receptor protein tyrosine kinase signaling pathway|integral component of membrane|MHC class I protein binding			Chr12	19714178	19719922	+
LOC687532	118.672	0.249684	6.96221	3.33653	1.73835	3.35e-12	3.74e-10	Up	1.7618	0.957535	0.995416	1.15625	0.78778	4.02004	3.21382	5.48518	2.64469	4.19652	GeneID:687532,Genbank:XM_017591354.1,RGD:1584233	similar to guanylate binding protein family, member 6						Chr2	248603520	248615624	-
LOC688390	20.2454	0.379197	-3.00704	0.453678	-1.14026	0.00263809	0.0159003	Down	0.719093	0.569746	0.599392	0.287702	0.459191	0.216907	0.319869	0.12879	0.237633	0.332081	GeneID:688390,Genbank:NM_001109496.1,RGD:1589988	hypothetical protein LOC688390						Chr20	47911018	47912968	+
LOC688553	76.0362	0.409911	7.11836	7.55742	2.91789	1.09e-12	1.42e-10	Up	0.566803	0.81434	0.0730154	0.282709	0.508294	4.91461	2.30976	3.91993	4.11499	2.27725	GeneID:688553,Genbank:NM_001135915.1,RGD:1587626	hypothetical protein LOC688553						Chr14	89253102	89272283	+
LOC688708	170.213	0.233198	4.62924	2.11335	1.07953	3.67e-06	7.49e-05	Up	1.41712	0.989729	0.843165	0.663572	0.620774	1.92573	2.00006	2.77174	1.3849	1.8136	GeneID:688708,Genbank:XM_017597786.1,RGD:1585299	similar to ATP-binding cassette, sub-family C (CFTR/MRP), member 1						Chr10	1740383	1809530	-
LOC689412	1.73926	1.36844	2.09372	7.286	2.86513	0.0362851		Up	0	0	0.106898	0	0	0.232105	0.104586	0.216565	0.107582	0.229932	GeneID:689412,Genbank:NM_001109538.1,RGD:1592348	similar to CG4025-PA		GO:0010506,GO:0016021,GO:0005764,GO:0007601	regulation of autophagy|integral component of membrane|lysosome|visual perception			Chr13	65550673	65551379	+
LOC689757	15.4041	0.677187	2.38113	3.05775	1.61247	0.0172596	0.0678192	Up	0.172409	0.0774076	0.345484	0.260588	0.1085	1.76818	0.193149	0.24997	0.546373	0.291938	GeneID:689757,Genbank:XM_008763332.2,RGD:1588731	similar to osteoclast inhibitory lectin		GO:0005886,GO:0016021,GO:0030246	plasma membrane|integral component of membrane|carbohydrate binding			Chr4	162181798	162229435	-
LOC691215	2.05141	1.31399	-2.47498	0.10496	-3.25209	0.0133242	0.0556358	Down	0.049417	0.0665613	0.0848786	0.112037	0.0932967	0	0.0415213	0	0	0	GeneID:691215,Genbank:XM_017602156.1,RGD:1586289	hypothetical protein LOC691215		GO:0016021	integral component of membrane			ChrX	125021832	125319418	+
LOC691695	9.09045	0.891521	2.48895	4.65555	2.21895	0.0128121	0.0540845	Up	0.124788	0.261459	0.178613	0.0377222	0	0.891977	0.139799	1.51978	0.215705	0.115256	GeneID:691695,Genbank:XM_003751488.4,RGD:1597199	similar to granzyme C		GO:0016485,GO:0030141,GO:0004252,GO:0006508,GO:0008626	protein processing|secretory granule|serine-type endopeptidase activity|proteolysis|granzyme-mediated apoptotic signaling pathway			Chr15	36448970	36451721	-
LOC691970	8.18504	0.709186	-4.64634	0.101875	-3.29512	3.38e-06	7e-05	Down	0.128646	0.231036	0.234772	0.189581	0.273236	0	0.0540456	0.0279779	0.0138984	0.0148524	GeneID:691970,Genbank:XM_008759955.1,RGD:1593322	similar to deleted in malignant brain tumors 1 isoform c precursor		GO:0006952,GO:0016020,GO:0031012,GO:0042494,GO:0050840,GO:0005044,GO:0005615,GO:0006898	defense response|membrane|extracellular matrix|detection of bacterial lipoprotein|extracellular matrix binding|scavenger receptor activity|extracellular space|receptor-mediated endocytosis			Chr1	201741011	201816021	+
Lad1	151.6	0.260206	-4.62971	0.433866	-1.20468	3.66e-06	7.48e-05	Down	4.10765	3.15197	3.01453	3.20021	4.01851	1.00966	2.40025	0.844604	1.98488	1.67275	GeneID:313325,Genbank:NM_001107942.2,RGD:1310652	ladinin 1		GO:0015629,GO:0045296,GO:0005198,GO:0005604	actin cytoskeleton|cadherin binding|structural molecule activity|basement membrane			Chr13	52645257	52659619	+
Lctl	3.53517	1.01572	-2.07355	0.232267	-2.10614	0.0381216	0.123396	Down	0.195715	0.0439357	0.0280133	0.0887441	0.0615832	0	0	0.028376	0.0563846	0.0150637	GeneID:315750,Genbank:XM_017595658.1,RGD:1305177	lactase-like		GO:0005903,GO:0005975,GO:0008422,GO:1901657,GO:0004553,GO:0005783	brush border|carbohydrate metabolic process|beta-glucosidase activity|glycosyl compound metabolic process|hydrolase activity, hydrolyzing O-glycosyl compounds|endoplasmic reticulum			Chr8	69070340	69090405	+
Ldhal6b	4.96157	0.815078	2.17807	3.42308	1.7753	0.029401	0.101579	Up	0.057954	0	0.149312	0.0262784	0.054707	0.135082	0.219124	0.176453	0.100178	0.401452	GeneID:369018,Genbank:NM_183334.1,RGD:727955	lactate dehydrogenase A-like 6B				rno00010,rno00620,rno00640,rno00270,rno04922	Glycolysis / Gluconeogenesis|Pyruvate metabolism|Propanoate metabolism|Cysteine and methionine metabolism|Glucagon signaling pathway	Chr1	46307853	46309276	-
Lemd2	11.306	0.707446	2.28436	3.06537	1.61606	0.0223504	0.0826047	Up	0.0548713	0.147816	0.14137	0.199045	0.129493	0.153476	1.29091	0.405736	0.142274	0.177379	GeneID:361807,Genbank:NM_001039032.1,RGD:1305341	LEM domain containing 2		GO:0071168,GO:0005639,GO:0005783,GO:0006998,GO:0022008,GO:0030514,GO:0031490,GO:0031965,GO:0035914,GO:0043409,GO:0051898,GO:0000785,GO:0060914,GO:0005635,GO:0070197	protein localization to chromatin|integral component of nuclear inner membrane|endoplasmic reticulum|nuclear envelope organization|neurogenesis|negative regulation of BMP signaling pathway|chromatin DNA binding|nuclear membrane|skeletal muscle cell differentiation|negative regulation of MAPK cascade|negative regulation of protein kinase B signaling|chromatin|heart formation|nuclear envelope|meiot…			Chr20	5779742	5786213	-
Lep	2.93846	1.1738	-2.34464	0.148432	-2.75212	0.0190457	0.0731815	Down	0.0266501	0.0398842	0.00762902	0.0402803	0.0838565	0	0	0.0154556	0.0153556	0	GeneID:25608,Genbank:NM_013076.3,RGD:3000	leptin		GO:0045639,GO:0045765,GO:0045906,GO:0046325,GO:0046427,GO:0050999,GO:0051428,GO:0051726,GO:0051897,GO:0098868,GO:0060587,GO:1900015,GO:0060612,GO:1900180,GO:1900745,GO:1904651,GO:1990051,GO:0002021,GO:0003300,GO:0005102,GO:0005125,GO:0005179,GO:0006909,GO:0005615,GO:0007259,GO:0007260,GO:0007565,GO:0007584,GO:0010888,GO:0007623,GO:0014068,GO:0008083,GO:0008203,GO:0014823,GO:0019222,GO:0019933,GO:…	positive regulation of myeloid cell differentiation|regulation of angiogenesis|negative regulation of vasoconstriction|negative regulation of glucose import|positive regulation of JAK-STAT cascade|regulation of nitric-oxide synthase activity|peptide hormone receptor binding|regulation of cell cycle|positive regulation of protein kinase B signaling|bone growth|regulation of lipoprotein lipid oxida…	rno04630,rno04152,rno04080,rno04060,rno04920,rno04932	Jak-STAT signaling pathway|AMPK signaling pathway|Neuroactive ligand-receptor interaction|Cytokine-cytokine receptor interaction|Adipocytokine signaling pathway|Non-alcoholic fatty liver disease (NAFLD)	Chr4	56337695	56351818	+
Lepr	166.395	0.179474	6.05752	2.12457	1.08717	1.38e-09	8.21e-08	Up	1.06267	1.03544	1.03883	0.748409	1.45134	2.13964	2.33668	2.72414	2.55017	2.0674	GeneID:24536,Genbank:NM_012596.1,RGD:3001	leptin receptor		GO:0006909,GO:0007565,GO:0007568,GO:0007584,GO:0008203,GO:0008584,GO:0010507,GO:0033993,GO:0035094,GO:0016021,GO:0035774,GO:0016323,GO:0038021,GO:0042060,GO:0042593,GO:0060259,GO:0071310,GO:0042755,GO:0071548,GO:0042802,GO:0097009,GO:0098868,GO:0001525,GO:1903999,GO:1904060,GO:0001542,GO:0001666,GO:0005615,GO:0005886,GO:0006091,GO:0016500,GO:0017046,GO:0019953,GO:0030217,GO:0043235,GO:0043410,GO:…	phagocytosis|female pregnancy|aging|response to nutrient|cholesterol metabolic process|male gonad development|negative regulation of autophagy|response to lipid|response to nicotine|integral component of membrane|positive regulation of insulin secretion involved in cellular response to glucose stimulus|basolateral plasma membrane|leptin receptor activity|wound healing|glucose homeostasis|regulati…	rno04630,rno04152,rno04080,rno04060,rno04920,rno04932	Jak-STAT signaling pathway|AMPK signaling pathway|Neuroactive ligand-receptor interaction|Cytokine-cytokine receptor interaction|Adipocytokine signaling pathway|Non-alcoholic fatty liver disease (NAFLD)	Chr5	120503475	120682281	+
Lexm	5.5287	1.08374	2.99081	9.45615	3.24125	0.00278234	0.016532	Up	0	0	0	0.0767599	0.0199751	0.0197289	0.373372	0.128856	0.1646	0.293163	GeneID:500516,Genbank:NM_001109262.2,RGD:1559493	lymphocyte expansion molecule		GO:0008284,GO:1903862,GO:0005739,GO:0005761	positive regulation of cell proliferation|positive regulation of oxidative phosphorylation|mitochondrion|mitochondrial ribosome			Chr5	126196071	126221916	-
Lfng	1106.23	0.445873	-2.25711	0.497792	-1.00639	0.0240011	0.0871685	Down	11.9203	5.06907	7.85641	24.0734	5.51917	7.13506	5.30782	6.0362	5.33642	4.67856	GeneID:170905,Genbank:XM_017598250.1,RGD:620587	LFNG O-fucosylpeptide 3-beta-N-acetylglucosaminyltransferase		GO:0033829,GO:0002315,GO:0036066,GO:0003674,GO:0005575,GO:0007386,GO:0008150,GO:0008593,GO:0045747,GO:0046872,GO:0014807,GO:0051446,GO:0030173,GO:1902367,GO:0030217,GO:0001541,GO:0001756,GO:0032092	O-fucosylpeptide 3-beta-N-acetylglucosaminyltransferase activity|marginal zone B cell differentiation|protein O-linked fucosylation|molecular_function|cellular_component|compartment pattern specification|biological_process|regulation of Notch signaling pathway|positive regulation of Notch signaling pathway|metal ion binding|regulation of somitogenesis|positive regulation of meiotic cell cycle|int…	rno00514,rno04330,rno05165	Other types of O-glycan biosynthesis|Notch signaling pathway|Human papillomavirus infection	Chr12	16117767	16126211	-
Lhb	6.34958	0.708043	-2.16249	0.346005	-1.53114	0.0305804	0.104689	Down	0.0702353	0.204971	0.0452385	0.238854	0.16575	0.0491124	0.0295066	0.0305495	0.106231	0.0486526	GeneID:25329,Genbank:XM_017588822.1,RGD:3006	luteinizing hormone beta polypeptide		GO:0005179,GO:0005575,GO:0005576,GO:0005615,GO:0005737,GO:0007186,GO:0007267,GO:0008150,GO:0009755,GO:0010469,GO:0003674,GO:0030728,GO:0030823	hormone activity|cellular_component|extracellular region|extracellular space|cytoplasm|G-protein coupled receptor signaling pathway|cell-cell signaling|biological_process|hormone-mediated signaling pathway|regulation of signaling receptor activity|molecular_function|ovulation|regulation of cGMP metabolic process	rno04080,rno04912,rno04913,rno04917	Neuroactive ligand-receptor interaction|GnRH signaling pathway|Ovarian Steroidogenesis|Prolactin signaling pathway	Chr1	101409992	101413725	+
Lin7b	10.1934	0.532042	-4.00188	0.22859	-2.12917	6.28e-05	0.000789617	Down	1.05803	1.1282	0.738267	1.1394	0.811487	0.0616528	0.333368	0.172575	0.400069	0.183227	GeneID:60377,Genbank:NM_021758.1,RGD:620730	lin-7 homolog B, crumbs cell polarity complex component		GO:0043005,GO:0005911,GO:0045199,GO:0045202,GO:0005923,GO:0006887,GO:0007043,GO:0007269,GO:0014069,GO:0045211,GO:0015031,GO:0097016,GO:0016323,GO:0097025,GO:0019904,GO:0005515,GO:0098793,GO:0030165,GO:0005886,GO:1903361	neuron projection|cell-cell junction|maintenance of epithelial cell apical/basal polarity|synapse|bicellular tight junction|exocytosis|cell-cell junction assembly|neurotransmitter secretion|postsynaptic density|postsynaptic membrane|protein transport|L27 domain binding|basolateral plasma membrane|MPP7-DLG1-LIN7 complex|protein domain specific binding|protein binding|presynapse|PDZ domain binding|…			Chr1	101358396	101360971	-
Linc00514	58.1185	0.788746	-2.23542	0.294599	-1.76318	0.0253899	0.0910609	Down	0.990967	0.0875255	1.08822	1.90049	2.26961	0.0454386	0.46409	0.508758	0.43526	0.540159	GeneID:360486,Genbank:XM_017597584.1,RGD:1307032	long intergenic non-protein coding RNA 514						Chr10	13041074	13053416	-
Lmod2	2.02143	1.37637	-2.33611	0.107667	-3.21535	0.0194855	0.0744107	Down	0.055887	0.0334559	0.0159986	0.0337882	0.158267	0	0.0156525	0	0.0161008	0	GeneID:296935,Genbank:NM_001100964.1,RGD:1592092	leiomodin 2		GO:0045214,GO:0030041,GO:0005523,GO:0051694,GO:0030239,GO:0097512,GO:0030838,GO:0005856,GO:0005865,GO:0005884,GO:0006936,GO:0007015,GO:0031430,GO:0030016,GO:0045010,GO:0030017,GO:0003779,GO:0003785	sarcomere organization|actin filament polymerization|tropomyosin binding|pointed-end actin filament capping|myofibril assembly|cardiac myofibril|positive regulation of actin filament polymerization|cytoskeleton|striated muscle thin filament|actin filament|muscle contraction|actin filament organization|M band|myofibril|actin nucleation|sarcomere|actin binding|actin monomer binding			Chr4	51553439	51561135	+
Lonrf1	292.245	0.164461	-6.92484	0.454117	-1.13886	4.36e-12	4.73e-10	Down	4.64938	5.71376	5.14467	6.48675	4.51549	2.44527	2.47913	2.34638	2.0092	3.28948	GeneID:306505,Genbank:XM_017600372.1,RGD:1562583	LON peptidase N-terminal domain and ring finger 1		GO:0031624,GO:0032436,GO:0046872,GO:0061630,GO:0000209,GO:0004842,GO:0005622	ubiquitin conjugating enzyme binding|positive regulation of proteasomal ubiquitin-dependent protein catabolic process|metal ion binding|ubiquitin protein ligase activity|protein polyubiquitination|ubiquitin-protein transferase activity|intracellular			Chr16	59564548	59594252	+
Lox	548.537	0.192884	9.0901	3.37138	1.75334	9.89e-20	6.14e-17	Up	1.832	1.69447	2.13377	1.88243	1.23207	7.79984	4.13559	5.78654	7.65184	5.30129	GeneID:24914,Genbank:XM_006254714.3,RGD:3015	lysyl oxidase		GO:0048251,GO:0030199,GO:0004720,GO:0048514,GO:0005507,GO:0005576,GO:0005578,GO:0030324,GO:0005581,GO:0048545,GO:0035904,GO:0005615,GO:0055114,GO:0042060,GO:0005634,GO:0001568,GO:0007507,GO:0042493,GO:0009725	elastic fiber assembly|collagen fibril organization|protein-lysine 6-oxidase activity|blood vessel morphogenesis|copper ion binding|extracellular region|proteinaceous extracellular matrix|lung development|collagen trimer|response to steroid hormone|aorta development|extracellular space|oxidation-reduction process|wound healing|nucleus|blood vessel development|heart development|response to drug|re…			Chr18	47500320	47577819	-
Lrat	88.7983	0.205624	-5.36585	0.465436	-1.10335	8.06e-08	2.85e-06	Down	0.948137	0.72679	0.913558	0.950715	0.61123	0.359344	0.395084	0.321874	0.532984	0.398698	GeneID:64047,Genbank:NM_022280.2,RGD:68362	lecithin-retinol acyltransferase (phosphatidylcholine-retinol-O-acyltransferase)		GO:0043231,GO:0005791,GO:0047173,GO:0006776,GO:0007601,GO:0008374,GO:0016021,GO:0019841,GO:0048471,GO:0032370,GO:0102279,GO:0032526,GO:1990830,GO:0033189,GO:0042572,GO:0001972,GO:0005771,GO:0005789	intracellular membrane-bounded organelle|rough endoplasmic reticulum|phosphatidylcholine-retinol O-acyltransferase activity|vitamin A metabolic process|visual perception|O-acyltransferase activity|integral component of membrane|retinol binding|perinuclear region of cytoplasm|positive regulation of lipid transport|lecithin:11-cis retinol acyltransferase activity|response to retinoic acid|cellular …	rno00830,rno04977	Retinol metabolism|Vitamin digestion and absorption	Chr2	181896304	181905366	-
Lrrc43	4.71108	0.835657	-2.86202	0.190562	-2.39167	0.00420952	0.0228576	Down	0.188035	0.150086	0.0897134	0.208418	0.098611	0	0.0351091	0.0363501	0.0722294	0	GeneID:288751,Genbank:NM_001170396.2,RGD:1561461	leucine rich repeat containing 43						Chr12	38507102	38524715	-
Lrrc52	11.0561	0.469405	2.72025	2.42318	1.2769	0.00652317	0.032217	Up	0.203124	0.234509	0.0747612	0.131577	0.191744	0.405816	0.585152	0.40389	0.351115	0.348415	GeneID:289199,Genbank:NM_001077434.1,RGD:1312014	leucine rich repeat containing 52		GO:0008076,GO:0022414,GO:0044325,GO:0071805,GO:0099104,GO:1903818,GO:0005249,GO:0005267,GO:0006813	voltage-gated potassium channel complex|reproductive process|ion channel binding|potassium ion transmembrane transport|potassium channel activator activity|positive regulation of voltage-gated potassium channel activity|voltage-gated potassium channel activity|potassium channel activity|potassium ion transport			Chr13	85672013	85695421	-
Lrrd1	81.1242	0.32908	3.67059	2.31004	1.20792	0.00024199	0.00232803	Up	0.386057	0.548209	0.470332	0.154697	0.406803	0.560832	0.973121	1.52299	0.62853	1.02824	GeneID:296836,Genbank:XM_216085.8,RGD:1562785	leucine-rich repeats and death domain containing 1		GO:0045199,GO:0005737,GO:0007165,GO:0016323	maintenance of epithelial cell apical/basal polarity|cytoplasm|signal transduction|basolateral plasma membrane			Chr4	27403299	27432649	-
Lrrn2	20.1858	0.416146	-6.22176	0.166183	-2.58916	4.92e-10	3.27e-08	Down	0.515633	0.417842	0.345619	0.399182	0.261179	0.0351765	0.0422679	0.0656428	0.0760874	0.116157	GeneID:289020,Genbank:NM_001177368.1,RGD:1305482	leucine rich repeat neuronal 2		GO:0016021,GO:0005578,GO:0005615,GO:0007409	integral component of membrane|proteinaceous extracellular matrix|extracellular space|axonogenesis			Chr13	49660356	49730275	+
Lrrn3	17.53	0.475485	-2.79717	0.397765	-1.33001	0.00515529	0.0267207	Down	0.253969	0.144033	0.35586	0.242439	0.479479	0.112161	0.0898484	0.0581401	0.231055	0.123457	GeneID:81514,Genbank:NM_030856.1,RGD:71066	leucine rich repeat neuronal 3		GO:0005886,GO:0007409,GO:0016021,GO:0030131,GO:0044877,GO:0051965,GO:0001934,GO:0005578,GO:0005615	plasma membrane|axonogenesis|integral component of membrane|clathrin adaptor complex|protein-containing complex binding|positive regulation of synapse assembly|positive regulation of protein phosphorylation|proteinaceous extracellular matrix|extracellular space			Chr6	61374328	61405195	-
Lum	3765.08	0.190376	-6.22824	0.439609	-1.18571	4.72e-10	3.17e-08	Down	94.872	108.541	130.817	103.188	116.245	35.0873	55.1353	73.6609	55.9922	34.406	GeneID:81682,Genbank:NM_031050.1,RGD:620984	lumican		GO:0031012,GO:0005576,GO:0032914,GO:0005578,GO:0045944,GO:0005583,GO:0005615,GO:0051216,GO:0007409,GO:0070848,GO:0007601,GO:0014070,GO:0003674,GO:0030199,GO:0005518	extracellular matrix|extracellular region|positive regulation of transforming growth factor beta1 production|proteinaceous extracellular matrix|positive regulation of transcription by RNA polymerase II|fibrillar collagen trimer|extracellular space|cartilage development|axonogenesis|response to growth factor|visual perception|response to organic cyclic compound|molecular_function|collagen fibril o…	rno05205	Proteoglycans in cancer	Chr7	38820058	38826862	+
Ly6h	4.92501	0.781537	2.38407	3.63823	1.86324	0.0171225	0.0674831	Up	0.169808	0	0.0291661	0.0307987	0.0961762	0.221646	0.256817	0.177263	0.205467	0.34504	GeneID:300025,Genbank:XM_006241783.3,RGD:1311896	lymphocyte antigen 6 complex, locus H		GO:2000272,GO:0030550,GO:0033130,GO:0095500	negative regulation of signaling receptor activity|acetylcholine receptor inhibitor activity|acetylcholine receptor binding|acetylcholine receptor signaling pathway			Chr7	116605556	116608072	-
MAST1	2.73427	1.08117	2.29829	5.59773	2.48484	0.0215455	0.0804159	Up	0.00875891	0.0157302	0	0.00794321	0	0.0653303	0.0220783	0.0457173	0.0378511	0.0161797	GeneID:353118,Genbank:NM_181089.1,RGD:631372	microtubule associated serine/threonine kinase 1		GO:0035556,GO:0005524,GO:0005622,GO:0005634,GO:0005737,GO:0005856,GO:0005886,GO:0006468,GO:0007010,GO:0016020,GO:0000287,GO:0018105,GO:0004674	intracellular signal transduction|ATP binding|intracellular|nucleus|cytoplasm|cytoskeleton|plasma membrane|protein phosphorylation|cytoskeleton organization|membrane|magnesium ion binding|peptidyl-serine phosphorylation|protein serine/threonine kinase activity			Chr19	26026045	26053762	-
Magea11	16.0412	0.95673	5.90688	50.2584	5.65129	3.49e-09	1.85e-07	Up	0.07417	0	0	0	0	0.668466	0.353142	1.26893	0.619673	0.685043	GeneID:302845,Genbank:NM_001013962.1,RGD:1359246	melanoma antigen family A, 11						ChrX	141847092	141855448	+
Manf	1313.4	0.161416	-7.18969	0.447349	-1.16053	6.49e-13	8.99e-11	Down	50.0496	57.6617	84.9778	76.3675	60.7719	26.4515	33.1523	35.7171	33.2502	25.5592	GeneID:315989,Genbank:XM_006243775.2,RGD:1307252	mesencephalic astrocyte-derived neurotrophic factor		GO:0005615,GO:0005783,GO:0006986,GO:0008083,GO:0008150,GO:0010469,GO:0031175,GO:0048471,GO:0071542,GO:0002014,GO:0003674	extracellular space|endoplasmic reticulum|response to unfolded protein|growth factor activity|biological_process|regulation of signaling receptor activity|neuron projection development|perinuclear region of cytoplasm|dopaminergic neuron differentiation|vasoconstriction of artery involved in ischemic response to lowering of systemic arterial blood pressure|molecular_function			Chr8	115623175	115626408	-
Map7	181.461	0.170953	6.63774	2.19579	1.13474	3.19e-11	2.84e-09	Up	1.23579	1.01044	1.06992	0.72891	1.03377	2.36055	2.05979	2.80558	1.79749	2.55188	GeneID:293016,Genbank:NM_001198638.1,RGD:1308866	microtubule-associated protein 7		GO:0015630,GO:0005102,GO:0005198,GO:0032526,GO:0005829,GO:0005886,GO:0006687,GO:0006970,GO:0033327,GO:0006997,GO:0035265,GO:0007281,GO:0048872,GO:0007283,GO:0060009,GO:0008283,GO:0000226,GO:0072659,GO:0009566,GO:0000902,GO:0001578	microtubule cytoskeleton|signaling receptor binding|structural molecule activity|response to retinoic acid|cytosol|plasma membrane|glycosphingolipid metabolic process|response to osmotic stress|Leydig cell differentiation|nucleus organization|organ growth|germ cell development|homeostasis of number of cells|spermatogenesis|Sertoli cell development|cell proliferation|microtubule cytoskeleton organ…			Chr1	15620665	15748203	+
Mastl	18.6855	0.417303	-2.66025	0.463252	-1.11013	0.00780827	0.0369743	Down	0.158218	0.127865	0.285342	0.236747	0.089612	0.0811321	0.0731159	0.0757002	0.129908	0.073066	GeneID:307169,Genbank:XM_006254340.3,RGD:1309186	microtubule associated serine/threonine kinase-like		GO:0035556,GO:0004674,GO:0051726,GO:0005575,GO:0005634,GO:0005654,GO:0005813,GO:0007147,GO:0008150,GO:0016301,GO:0018105,GO:0000086,GO:0032154,GO:0000278,GO:0032515,GO:0003674	intracellular signal transduction|protein serine/threonine kinase activity|regulation of cell cycle|cellular_component|nucleus|nucleoplasm|centrosome|female meiosis II|biological_process|kinase activity|peptidyl-serine phosphorylation|G2/M transition of mitotic cell cycle|cleavage furrow|mitotic cell cycle|negative regulation of phosphoprotein phosphatase activity|molecular_function			Chr17	89839562	89875855	+
Mat1a	80.8571	0.361368	7.882	7.20151	2.8483	3.22e-15	7.46e-13	Up	0.436504	0.110239	0.128861	0.111334	0.412047	1.80593	1.50142	2.17154	1.53264	1.92761	GeneID:25331,Genbank:NM_012860.2,RGD:3050	methionine adenosyltransferase 1A		GO:0046872,GO:0009087,GO:0004478,GO:0046983,GO:0051260,GO:0016363,GO:0051262,GO:0005524,GO:0005829,GO:0016597,GO:0006556,GO:0051289,GO:0042802,GO:0000287,GO:0042803,GO:0006730,GO:0043531	metal ion binding|methionine catabolic process|methionine adenosyltransferase activity|protein dimerization activity|protein homooligomerization|nuclear matrix|protein tetramerization|ATP binding|cytosol|amino acid binding|S-adenosylmethionine biosynthetic process|protein homotetramerization|identical protein binding|magnesium ion binding|protein homodimerization activity|one-carbon metabolic pro…	rno00270	Cysteine and methionine metabolism	Chr16	18690649	18709135	+
Mchr1	3.22471	1.10214	2.18121	5.29272	2.40401	0.0291678	0.101148	Up	0.0339895	0.030521	0.0583802	0	0.0320851	0.158449	0.199911	0.118272	0	0.376717	GeneID:83567,Genbank:NM_031758.1,RGD:619841	melanin-concentrating hormone receptor 1		GO:0051928,GO:0005886,GO:0060170,GO:0097730,GO:0007166,GO:0007204,GO:0007218,GO:0007268,GO:0007631,GO:0008022,GO:0008188,GO:0016021,GO:0030273,GO:0005102,GO:0005515,GO:0042562	positive regulation of calcium ion transport|plasma membrane|ciliary membrane|non-motile cilium|cell surface receptor signaling pathway|positive regulation of cytosolic calcium ion concentration|neuropeptide signaling pathway|chemical synaptic transmission|feeding behavior|protein C-terminus binding|neuropeptide receptor activity|integral component of membrane|melanin-concentrating hormone recept…	rno04080	Neuroactive ligand-receptor interaction	Chr7	122456846	122459324	+
Mcpt8l2	7.62705	0.640436	-2.60997	0.313923	-1.67152	0.00905507	0.0413139	Down	0.293688	0.615343	0.714621	0.621454	0.277234	0.136909	0.0411272	0.0851618	0.338442	0.226045	GeneID:408240,Genbank:NM_001135010.1,RGD:1302938	mast cell protease 8-like 2		GO:0006955,GO:0008626,GO:0016485,GO:0030141,GO:0043231,GO:0004252,GO:0005737,GO:0006508	immune response|granzyme-mediated apoptotic signaling pathway|protein processing|secretory granule|intracellular membrane-bounded organelle|serine-type endopeptidase activity|cytoplasm|proteolysis	rno04080,rno04142,rno04614,rno05322,rno05146	Neuroactive ligand-receptor interaction|Lysosome|Renin-angiotensin system|Systemic lupus erythematosus|Amoebiasis	Chr15	34622126	34625079	-
Melk	24.3412	0.426419	-4.83643	0.239426	-2.06235	1.32e-06	3.17e-05	Down	0.370329	0.588337	0.831792	0.42626	0.282354	0.0929581	0.119676	0.0991251	0.0738625	0.236797	GeneID:362510,Genbank:XM_006238082.3,RGD:1308974	maternal embryonic leucine zipper kinase		GO:0008631,GO:0004679,GO:0018108,GO:0004715,GO:0035174,GO:0005509,GO:0005524,GO:0005634,GO:0005737,GO:0035556,GO:0043065,GO:0005886,GO:0046777,GO:0005938,GO:0061351,GO:0006468,GO:0004672,GO:0006915,GO:0004674,GO:0008283	intrinsic apoptotic signaling pathway in response to oxidative stress|AMP-activated protein kinase activity|peptidyl-tyrosine phosphorylation|non-membrane spanning protein tyrosine kinase activity|histone serine kinase activity|calcium ion binding|ATP binding|nucleus|cytoplasm|intracellular signal transduction|positive regulation of apoptotic process|plasma membrane|protein autophosphorylation|ce…			Chr5	59783835	59844356	+
Mep1a	7.79307	0.826144	-4.14679	0.0930502	-3.42585	3.37e-05	0.000482355	Down	0.127094	0.139486	0.145531	0.192097	0.279938	0	0.0593262	0	0	0.0260857	GeneID:25684,Genbank:NM_013143.1,RGD:3080	meprin 1 subunit alpha		GO:0016020,GO:0017090,GO:0004222,GO:0006508,GO:0008270	membrane|meprin A complex|metalloendopeptidase activity|proteolysis|zinc ion binding	rno04974	Protein digestion and absorption	Chr9	20048163	20077678	+
Mest	36.6291	0.425884	-3.83416	0.322438	-1.63291	0.000125993	0.00138183	Down	1.48473	1.5832	1.62042	2.10385	0.81757	0.201874	0.675732	0.16145	0.828757	0.685659	GeneID:58827,Genbank:NM_001009617.1,RGD:1594589	mesoderm specific transcript		GO:0005789,GO:0010883,GO:0016021,GO:0016787,GO:0032526,GO:0003824,GO:0005783	endoplasmic reticulum membrane|regulation of lipid storage|integral component of membrane|hydrolase activity|response to retinoic acid|catalytic activity|endoplasmic reticulum			Chr4	58052786	58063227	+
Met	45.0273	0.250959	4.12901	2.05083	1.03621	3.64e-05	0.000513181	Up	0.179127	0.183826	0.236245	0.127636	0.11474	0.322086	0.419268	0.306087	0.337281	0.407701	GeneID:24553,Genbank:XM_006236129.3,RGD:3082	MET proto-oncogene, receptor tyrosine kinase		GO:0055013,GO:0060048,GO:0060076,GO:0060079,GO:0060665,GO:0061436,GO:0072593,GO:0070374,GO:1900407,GO:0070495,GO:1900745,GO:1901299,GO:1905098,GO:2001028,GO:0001890,GO:0004672,GO:0004709,GO:0004713,GO:0004714,GO:0007275,GO:0004871,GO:0007420,GO:0004888,GO:0005008,GO:0007517,GO:0007519,GO:0007569,GO:0007595,GO:0010976,GO:0008013,GO:0014003,GO:0008584,GO:0014069,GO:0009611,GO:0014070,GO:0014812,GO:…	cardiac muscle cell development|cardiac muscle contraction|excitatory synapse|excitatory postsynaptic potential|regulation of branching involved in salivary gland morphogenesis by mesenchymal-epithelial signaling|establishment of skin barrier|reactive oxygen species metabolic process|positive regulation of ERK1 and ERK2 cascade|regulation of cellular response to oxidative stress|negative regulati…	rno04014,rno04015,rno04010,rno04151,rno04060,rno04510,rno04520,rno04360,rno05200,rno05230,rno05202,rno05206,rno05205,rno05225,rno05226,rno05218,rno05211,rno05100,rno05144,rno01521	Ras signaling pathway|Rap1 signaling pathway|MAPK signaling pathway|PI3K-Akt signaling pathway|Cytokine-cytokine receptor interaction|Focal adhesion|Adherens junction|Axon guidance|Pathways in cancer|Central carbon metabolism in cancer|Transcriptional misregulation in cancers|MicroRNAs in cancer|Proteoglycans in cancer|Hepatocellular carcinoma|Gastric cancer|Melanoma|Renal cell carcinoma|Bacteria…	Chr4	44747467	44854628	+
Mff	192.513	0.651607	-2.13665	0.380969	-1.39226	0.0326266	0.110144	Down	1.13309	7.46136	2.01106	1.30158	11.1239	1.56703	2.20557	1.80711	2.12184	1.5698	GeneID:301563,Genbank:NM_001276401.1,RGD:1310230	mitochondrial fission factor		GO:0090314,GO:0051020,GO:0016559,GO:0005515,GO:1900063,GO:0051260,GO:0030054,GO:0005739,GO:1900244,GO:0070301,GO:0030672,GO:0005741,GO:0070584,GO:0005777,GO:0006626,GO:0031966,GO:0008021,GO:0090141,GO:0032592,GO:0008053,GO:0042803,GO:0010666,GO:0000266,GO:0090200,GO:0043653,GO:0010821,GO:0044877,GO:0016021,GO:0001836	positive regulation of protein targeting to membrane|GTPase binding|peroxisome fission|protein binding|regulation of peroxisome organization|protein homooligomerization|cell junction|mitochondrion|positive regulation of synaptic vesicle endocytosis|cellular response to hydrogen peroxide|synaptic vesicle membrane|mitochondrial outer membrane|mitochondrion morphogenesis|peroxisome|protein targeting…			Chr9	88490280	88518517	+
Mgat2	34444.3	1.32301	-4.84032	0.0118106	-6.40377	1.3e-06	3.12e-05	Down	10.4235	2190.89	13.5628	14.1867	2697.33	12.2521	12.8377	12.2247	12.4177	11.816	GeneID:94273,Genbank:NM_053604.2,RGD:620098	mannosyl (alpha-1,6-)-glycoprotein beta-1,2-N-acetylglucosaminyltransferase		GO:0006487,GO:0008455,GO:0009312,GO:0016021,GO:0018279,GO:0030246,GO:0000139,GO:0005794,GO:0005795	protein N-linked glycosylation|alpha-1,6-mannosylglycoprotein 2-beta-N-acetylglucosaminyltransferase activity|oligosaccharide biosynthetic process|integral component of membrane|protein N-linked glycosylation via asparagine|carbohydrate binding|Golgi membrane|Golgi apparatus|Golgi stack	rno00510	N-Glycan biosynthesis	Chr6	91476698	91479187	+
Mgst1	943.145	0.177832	6.54716	2.24124	1.1643	5.86e-11	4.97e-09	Up	23.1276	18.7935	19.8226	21.2644	34.4553	57.1733	56.3343	48.5249	63.7268	49.9549	GeneID:171341,Genbank:NM_134349.3,RGD:70927	microsomal glutathione S-transferase 1		GO:0045177,GO:0006749,GO:0004364,GO:0050220,GO:0010243,GO:0016021,GO:0055114,GO:0004602,GO:0005634,GO:0005739,GO:0032496,GO:0033327,GO:0005741,GO:0070207,GO:0042493,GO:0005778,GO:0071449,GO:0042802,GO:0005783,GO:0001516,GO:0098869,GO:0042803,GO:0005789,GO:0043295	apical part of cell|glutathione metabolic process|glutathione transferase activity|prostaglandin-E synthase activity|response to organonitrogen compound|integral component of membrane|oxidation-reduction process|glutathione peroxidase activity|nucleus|mitochondrion|response to lipopolysaccharide|Leydig cell differentiation|mitochondrial outer membrane|protein homotrimerization|response to drug|pe…	rno00480,rno00980,rno00982,rno00983,rno05200,rno05204,rno05225,rno05418,rno01524	Glutathione metabolism|Metabolism of xenobiotics by cytochrome P450|Drug metabolism - cytochrome P450|Drug metabolism - other enzymes|Pathways in cancer|Chemical carcinogenesis|Hepatocellular carcinoma|Fluid shear stress and atherosclerosis|Platinum drug resistance	Chr4	172119382	172134609	+
Milr1	41.9481	0.489047	-2.22046	0.471095	-1.08591	0.0263872	0.0937917	Down	0.98369	0.480396	1.64512	0.626022	0.667924	0.112631	0.797517	0.165141	0.656288	0.414426	GeneID:59105,Genbank:XM_017597497.1,RGD:620488	mast cell immunoglobulin-like receptor 1		GO:0016021,GO:0033004,GO:0042629,GO:0043303,GO:0005622,GO:0005623,GO:0005887	integral component of membrane|negative regulation of mast cell activation|mast cell granule|mast cell degranulation|intracellular|cell|integral component of plasma membrane			Chr10	94944243	94961795	+
Mki67	206.834	0.226091	-7.69964	0.2992	-1.74082	1.36e-14	2.61e-12	Down	0.69418	1.0389	1.00602	0.831507	0.532421	0.17259	0.216294	0.223939	0.362482	0.299205	GeneID:291234,Genbank:NM_001271366.1,RGD:1305476	marker of proliferation Ki-67		GO:0016604,GO:0003674,GO:0030212,GO:0005575,GO:0031100,GO:0005634,GO:0005730,GO:0005737,GO:0006259,GO:0034605,GO:0007088,GO:0051321,GO:0008022,GO:0051983,GO:0008283,GO:0072574,GO:0000775,GO:1902275,GO:0000793,GO:1990705,GO:0014070	nuclear body|molecular_function|hyaluronan metabolic process|cellular_component|animal organ regeneration|nucleus|nucleolus|cytoplasm|DNA metabolic process|cellular response to heat|regulation of mitotic nuclear division|meiotic cell cycle|protein C-terminus binding|regulation of chromosome segregation|cell proliferation|hepatocyte proliferation|chromosome, centromeric region|regulation of chroma…			Chr1	207993895	208020454	-
Mmp14	892.137	0.245708	4.55618	2.1727	1.11949	5.21e-06	9.97e-05	Up	9.57415	9.50529	8.25121	6.58832	8.25807	21.5459	11.6417	25.3528	26.7037	9.85474	GeneID:81707,Genbank:NM_031056.1,RGD:620198	matrix metallopeptidase 14		GO:0005178,GO:0005615,GO:0005634,GO:0005737,GO:0005829,GO:0016504,GO:0005886,GO:0030307,GO:0006508,GO:0030324,GO:0006979,GO:0030335,GO:0030574,GO:0031012,GO:0031410,GO:0048701,GO:0031638,GO:0048754,GO:0035987,GO:0048771,GO:0035988,GO:0051895,GO:0060322,GO:0060348,GO:0001503,GO:0070006,GO:0097094,GO:0001525,GO:1905523,GO:0001541,GO:0001666,GO:0001935,GO:0001958,GO:0004222,GO:0008270,GO:0008584,GO:…	integrin binding|extracellular space|nucleus|cytoplasm|cytosol|peptidase activator activity|plasma membrane|positive regulation of cell growth|proteolysis|lung development|response to oxidative stress|positive regulation of cell migration|collagen catabolic process|extracellular matrix|cytoplasmic vesicle|embryonic cranial skeleton morphogenesis|zymogen activation|branching morphogenesis of an ep…	rno04668,rno04912	TNF signaling pathway|GnRH signaling pathway	Chr15	33074441	33083666	+
Mos	3.3167	1.07287	2.28228	5.4588	2.44858	0.0224729	0.0828997	Up	0	0	0.0541847	0.0572178	0.0297793	0.0882371	0.291569	0.109773	0.29992	0.029137	GeneID:24559,Genbank:NM_020102.4,RGD:3103	Moloney sarcoma oncogene		GO:0051296,GO:0006325,GO:0000187,GO:1902103,GO:0006468,GO:0000212,GO:0004672,GO:0004674,GO:0004709,GO:0007283,GO:0004871,GO:0035556,GO:0005524,GO:0040020,GO:0005737,GO:0043410,GO:0000165,GO:0046777,GO:0005829,GO:0000186	establishment of meiotic spindle orientation|chromatin organization|activation of MAPK activity|negative regulation of metaphase/anaphase transition of meiotic cell cycle|protein phosphorylation|meiotic spindle organization|protein kinase activity|protein serine/threonine kinase activity|MAP kinase kinase kinase activity|spermatogenesis|signal transducer activity|intracellular signal transduction…	rno04114,rno04810,rno04914	Oocyte meiosis|Regulation of actin cytoskeleton|Progesterone-mediated oocyte maturation	Chr5	16746085	16747392	-
Mpc1	9551.54	0.187293	-5.54071	0.48709	-1.03774	3.01e-08	1.2e-06	Down	409.43	432.751	467.734	685.101	626.42	211.181	351.616	233.423	258.509	288.085	GeneID:171087,Genbank:NM_133561.1,RGD:620902	mitochondrial pyruvate carrier 1		GO:0050833,GO:0061732,GO:1990830,GO:0005739,GO:0006850,GO:0031305	pyruvate transmembrane transporter activity|mitochondrial acetyl-CoA biosynthetic process from pyruvate|cellular response to leukemia inhibitory factor|mitochondrion|mitochondrial pyruvate transmembrane transport|integral component of mitochondrial inner membrane			Chr1	53026608	53038229	-
Mpz	96.0139	0.372481	-3.09256	0.450026	-1.15192	0.00198441	0.0126487	Down	2.05176	2.7915	3.4885	1.0901	2.81718	0.521711	0.766193	2.30771	1.25386	0.88052	GeneID:24564,Genbank:NM_017027.2,RGD:3109	myelin protein zero		GO:0005886,GO:0005887,GO:0016323,GO:0042552,GO:0043066,GO:0043209,GO:0045217,GO:0098742,GO:0003674,GO:0098743,GO:0005764,GO:0005791	plasma membrane|integral component of plasma membrane|basolateral plasma membrane|myelination|negative regulation of apoptotic process|myelin sheath|cell-cell junction maintenance|cell-cell adhesion via plasma-membrane adhesion molecules|molecular_function|cell aggregation|lysosome|rough endoplasmic reticulum	rno04514	Cell adhesion molecules (CAMs)	Chr13	89524204	89530070	+
Mt1	994.557	0.38755	3.87177	2.82942	1.50051	0.000108049	0.00122487	Up	42.0058	62.0081	25.6894	53.4853	59.6787	56.8664	205.793	108.61	150.721	200.157	GeneID:24567,Genbank:NM_138826.4,RGD:3117	metallothionein 1		GO:0071276,GO:0010273,GO:0005634,GO:0043524,GO:0071280,GO:0045926,GO:0005737,GO:0071294,GO:0005764,GO:0005829,GO:0006875,GO:0046686,GO:0006882,GO:0046872,GO:0007263,GO:0048471,GO:0008270,GO:0003674,GO:0050794,GO:0010043,GO:0005507,GO:0071247,GO:0005575	cellular response to cadmium ion|detoxification of copper ion|nucleus|negative regulation of neuron apoptotic process|cellular response to copper ion|negative regulation of growth|cytoplasm|cellular response to zinc ion|lysosome|cytosol|cellular metal ion homeostasis|response to cadmium ion|cellular zinc ion homeostasis|metal ion binding|nitric oxide mediated signal transduction|perinuclear regio…	rno04978	Mineral absorption	Chr19	11301991	11303007	-
Mt2A	550.042	0.286265	6.27107	3.4706	1.79519	3.59e-10	2.48e-08	Up	26.0723	31.9251	14.7114	19.443	25.5269	40.4803	122.839	58.2953	77.5653	126.772	GeneID:689415,Genbank:NM_001137564.1,RGD:1592345	metallothionein 2A		GO:0045926,GO:0006882,GO:0046870,GO:0048143,GO:0007263,GO:0008144,GO:0008270,GO:0048471,GO:0071294,GO:0010273,GO:0035690,GO:0005575,GO:0036016,GO:0005634,GO:0036018,GO:0005737	negative regulation of growth|cellular zinc ion homeostasis|cadmium ion binding|astrocyte activation|nitric oxide mediated signal transduction|drug binding|zinc ion binding|perinuclear region of cytoplasm|cellular response to zinc ion|detoxification of copper ion|cellular response to drug|cellular_component|cellular response to interleukin-3|nucleus|cellular response to erythropoietin|cytoplasm	rno04978	Mineral absorption	Chr19	11307966	11308740	-
Mtfp1	983.31	0.276815	-5.64318	0.338654	-1.56212	1.67e-08	7.24e-07	Down	43.9755	34.2612	36.8501	48.8069	34.3198	7.10328	21.4064	6.86631	18.3848	16.3816	GeneID:289745,Genbank:NM_001006960.1,RGD:1359705	mitochondrial fission process 1		GO:0005739,GO:0005743,GO:0014850,GO:0000266,GO:0003674	mitochondrion|mitochondrial inner membrane|response to muscle activity|mitochondrial fission|molecular_function			Chr14	84330223	84334063	-
Mxd3	8.54189	0.736884	-4.28869	0.111857	-3.16027	1.8e-05	0.000284704	Down	0.249828	0.411279	0.536379	1.20833	0.393051	0.0388208	0.0699702	0.108665	0.0359872	0.0769147	GeneID:252915,Genbank:NM_145773.1,RGD:628624	Max dimerization protein 3	bHLH	GO:0003677,GO:0006351,GO:0045892,GO:0046983,GO:0090575,GO:0000122,GO:0000977,GO:0001227	DNA binding|transcription, DNA-templated|negative regulation of transcription, DNA-templated|protein dimerization activity|RNA polymerase II transcription factor complex|negative regulation of transcription by RNA polymerase II|RNA polymerase II regulatory region sequence-specific DNA binding|transcriptional repressor activity, RNA polymerase II transcription regulatory region sequence-specific D…			Chr17	9830326	9834052	+
Mybl2	18.6388	0.594915	-3.30844	0.255565	-1.96824	0.000938189	0.00688567	Down	0.242271	0.286768	0.245892	0.439418	0.228698	0.0718707	0.203562	0	0.0380713	0.0711979	GeneID:296344,Genbank:XM_006235525.3,RGD:1308474	myeloblastosis oncogene-like 2	MYB	GO:0045893,GO:0001077,GO:0045944,GO:0001135,GO:0090307,GO:0005634,GO:0005654,GO:0006357,GO:0006366,GO:1990830,GO:0030154,GO:0031523,GO:0043525,GO:0000278,GO:0043565,GO:0000978,GO:0044212,GO:0000981	positive regulation of transcription, DNA-templated|transcriptional activator activity, RNA polymerase II proximal promoter sequence-specific DNA binding|positive regulation of transcription by RNA polymerase II|transcription factor activity, RNA polymerase II transcription factor recruiting|mitotic spindle assembly|nucleus|nucleoplasm|regulation of transcription by RNA polymerase II|transcriptio…	rno04218,rno05166	Cellular senescence|HTLV-I infection	Chr3	159421638	159450087	+
Myh6	214728	0.516296	-5.84666	0.123398	-3.01861	5.02e-09	2.53e-07	Down	2845.47	2002.02	2505.03	1911.47	2303.4	146.176	166.203	110.724	664.044	396.77	GeneID:29556,Genbank:XM_017599641.1,RGD:62029	myosin heavy chain 6		GO:0002027,GO:0003777,GO:0005515,GO:0005516,GO:0005524,GO:0008016,GO:0008017,GO:0005737,GO:0008217,GO:0005739,GO:0009408,GO:0014898,GO:0030509,GO:0016459,GO:0030898,GO:0016887,GO:0030899,GO:0032982,GO:0042802,GO:0000146,GO:0055010,GO:0042803,GO:0043462,GO:0060048,GO:0001701,GO:0060070,GO:0001725,GO:0060420,GO:0002026,GO:1905243,GO:0005859,GO:0006936,GO:0006941,GO:0007018,GO:0007512,GO:0019901,GO:…	regulation of heart rate|microtubule motor activity|protein binding|calmodulin binding|ATP binding|regulation of heart contraction|microtubule binding|cytoplasm|regulation of blood pressure|mitochondrion|response to heat|cardiac muscle hypertrophy in response to stress|BMP signaling pathway|myosin complex|actin-dependent ATPase activity|ATPase activity|calcium-dependent ATPase activity|myosin fil…	rno04919,rno04260,rno04261,rno05410,rno05414,rno05416	Thyroid hormone signaling pathway|Cardiac muscle contraction|Adrenergic signaling in cardiomyocytes|Hypertrophic cardiomyopathy (HCM)|Dilated cardiomyopathy (DCM)|Viral myocarditis	Chr15	33605653	33629730	-
Myh7	415640	0.142278	8.94154	2.41527	1.27218	3.84e-19	2.05e-16	Up	1634.52	1663.38	1016.91	1089.33	1199.97	3697.14	2912.28	3327.93	3137.27	3463.33	GeneID:29557,Genbank:XM_017599642.1,RGD:62030	myosin, heavy chain 7, cardiac muscle, beta		GO:0003009,GO:0003777,GO:0005516,GO:0005524,GO:0005737,GO:0014898,GO:0005859,GO:0006936,GO:0016459,GO:0016887,GO:0030016,GO:0046034,GO:0030017,GO:0030018,GO:0046982,GO:0051015,GO:0055010,GO:0060048,GO:0000146,GO:1904385,GO:1905243,GO:0001725,GO:0002026,GO:0002027,GO:0006941,GO:0007018,GO:0007512,GO:0007568,GO:0008017,GO:0014728,GO:0030049,GO:0014883,GO:0030898,GO:0031449,GO:0032982,GO:0042803	skeletal muscle contraction|microtubule motor activity|calmodulin binding|ATP binding|cytoplasm|cardiac muscle hypertrophy in response to stress|muscle myosin complex|muscle contraction|myosin complex|ATPase activity|myofibril|ATP metabolic process|sarcomere|Z disc|protein heterodimerization activity|actin filament binding|ventricular cardiac muscle tissue morphogenesis|cardiac muscle contraction…	rno04022,rno04260,rno04261,rno05410,rno05414,rno05416	cGMP - PKG signaling pathway|Cardiac muscle contraction|Adrenergic signaling in cardiomyocytes|Hypertrophic cardiomyopathy (HCM)|Dilated cardiomyopathy (DCM)|Viral myocarditis	Chr15	33605769	33657761	-
Myo16	94.9023	0.424568	-6.8824	0.13194	-2.92205	5.89e-12	6.17e-10	Down	1.06341	0.422355	1.18986	0.616642	0.540522	0.0333663	0.146052	0.111187	0.0353495	0.198324	GeneID:192253,Genbank:XM_017599990.1,RGD:621561	myosin XVI		GO:0021549,GO:0005524,GO:0044877,GO:0005654,GO:0048471,GO:0005737,GO:0005829,GO:0005886,GO:0007018,GO:0008017,GO:0048812,GO:0008285,GO:0051015,GO:0014065,GO:2000134,GO:0016020,GO:0003777,GO:0016459,GO:0003779,GO:0019903,GO:0005515	cerebellum development|ATP binding|protein-containing complex binding|nucleoplasm|perinuclear region of cytoplasm|cytoplasm|cytosol|plasma membrane|microtubule-based movement|microtubule binding|neuron projection morphogenesis|negative regulation of cell proliferation|actin filament binding|phosphatidylinositol 3-kinase signaling|negative regulation of G1/S transition of mitotic cell cycle|membra…			Chr16	84575149	85177834	-
Myom3	658.918	0.398677	-4.64252	0.277227	-1.85086	3.44e-06	7.09e-05	Down	10.0157	3.0415	9.63981	8.663	7.81941	2.12664	4.02757	1.34273	1.52673	2.30473	GeneID:313625,Genbank:XM_003750060.4,RGD:1310060	myomesin 3		GO:0031430,GO:0042803	M band|protein homodimerization activity			Chr5	154109293	154159943	+
NEWGENE_1590969	1.87005	1.51618	-2.48421	0.0734802	-3.7665	0.012984		Down	0.0344004	0.0617798	0.132943	0.046795	0	0	0	0	0.0148659	0	GeneID:103690125,Genbank:XM_008772936.2,RGD:9206894	protocadherin-related 15						Chr20	15732967	16823095	+
Nalcn	31.3213	0.31943	-4.77886	0.347116	-1.52651	1.76e-06	4.04e-05	Down	0.259176	0.265202	0.310577	0.202243	0.210517	0.0842931	0.065836	0.0471898	0.125025	0.128039	GeneID:266760,Genbank:NM_153630.1,RGD:628710	sodium leak channel, non-selective		GO:0071805,GO:0034765,GO:0005261,GO:0086010,GO:0035725,GO:0098655,GO:0005272,GO:0005575,GO:0005886,GO:0060075,GO:0006816,GO:0008150,GO:0070509,GO:0016021,GO:0070588,GO:0022840,GO:0003674,GO:0005244,GO:0034220,GO:0005245	potassium ion transmembrane transport|regulation of ion transmembrane transport|cation channel activity|membrane depolarization during action potential|sodium ion transmembrane transport|cation transmembrane transport|sodium channel activity|cellular_component|plasma membrane|regulation of resting membrane potential|calcium ion transport|biological_process|calcium ion import|integral component of…			Chr15	109734092	110046729	-
Napb	156.984	0.205268	5.05512	2.05289	1.03765	4.3e-07	1.21e-05	Up	1.0684	1.35989	0.917544	0.583225	0.832294	2.32105	1.62108	2.3371	1.7751	2.05981	GeneID:499903,Genbank:XM_017591990.1,RGD:1589649	NSF attachment protein beta		GO:0043209,GO:0031201,GO:0005483,GO:0032984,GO:0005575,GO:0043462,GO:0035249,GO:0005774,GO:0043679,GO:0006886,GO:0008150,GO:0010807,GO:0061025,GO:0070044,GO:0035494,GO:0019905,GO:0000149,GO:0002090,GO:0043195,GO:0003674	myelin sheath|SNARE complex|soluble NSF attachment protein activity|protein-containing complex disassembly|cellular_component|regulation of ATPase activity|synaptic transmission, glutamatergic|vacuolar membrane|axon terminus|intracellular protein transport|biological_process|regulation of synaptic vesicle priming|membrane fusion|synaptobrevin 2-SNAP-25-syntaxin-1a complex|SNARE complex disassembl…			Chr3	143017571	143063904	-
Ncapg	23.0967	0.443743	-2.48765	0.465263	-1.10388	0.0128589	0.0541868	Down	0.158819	0.365444	0.409181	0.261052	0.196771	0.231365	0.183485	0.077715	0.0514745	0.128351	GeneID:305392,Genbank:XM_008770223.2,RGD:1562646	non-SMC condensin I complex, subunit G		GO:0000796,GO:0005737,GO:0007076,GO:0000779,GO:0000793	condensin complex|cytoplasm|mitotic chromosome condensation|condensed chromosome, centromeric region|condensed chromosome			Chr14	69898268	69927885	-
Ndc80	32.6309	0.316337	-4.38853	0.382028	-1.38825	1.14e-05	0.000195342	Down	0.23067	0.477993	0.312386	0.458604	0.368493	0.165433	0.17145	0.100332	0.138022	0.163884	GeneID:301701,Genbank:XM_008767423.1,RGD:1310154	NDC80 kinetochore complex component		GO:0051310,GO:0000778,GO:0051315,GO:0000942,GO:0005200,GO:0005654,GO:0005813,GO:0051383,GO:0007052,GO:0090267,GO:0007059,GO:1905342,GO:0008608,GO:0031262,GO:0000132,GO:0000776,GO:0042802,GO:0000777	metaphase plate congression|condensed nuclear chromosome kinetochore|attachment of mitotic spindle microtubules to kinetochore|condensed nuclear chromosome outer kinetochore|structural constituent of cytoskeleton|nucleoplasm|centrosome|kinetochore organization|mitotic spindle organization|positive regulation of mitotic cell cycle spindle assembly checkpoint|chromosome segregation|positive regulat…			Chr9	119837857	119871435	-
Ndn	74.8954	0.216861	-6.69133	0.365745	-1.45109	2.21e-11	2.1e-09	Down	2.68211	2.10736	2.96783	2.22184	2.58053	0.913695	0.823418	1.00957	1.33737	0.690766	GeneID:308690,Genbank:NM_001008558.1,RGD:1310526	necdin, MAGE family member		GO:0048011,GO:0007417,GO:0003016,GO:0007585,GO:0005515,GO:0048666,GO:0008285,GO:0005634,GO:0048675,GO:0005654,GO:0005737,GO:0008347,GO:0005813,GO:0048871,GO:0009791,GO:0005829,GO:0071514,GO:0019233,GO:0006355,GO:0042995,GO:0006366,GO:0000978,GO:0043015,GO:0007409,GO:0001077,GO:0045944,GO:0007413,GO:0001764	neurotrophin TRK receptor signaling pathway|central nervous system development|respiratory system process|respiratory gaseous exchange|protein binding|neuron development|negative regulation of cell proliferation|nucleus|axon extension|nucleoplasm|cytoplasm|glial cell migration|centrosome|multicellular organismal homeostasis|post-embryonic development|cytosol|genetic imprinting|sensory perception …			Chr1	122981755	122983354	+
Ndrg1	4150.44	0.479398	2.69284	2.44687	1.29094	0.00708471	0.034206	Up	17.6473	27.712	31.6541	50.4838	24.5004	122.464	41.4934	133.124	32.836	59.9099	GeneID:299923,Genbank:NM_001011991.1,RGD:1307303	N-myc downstream regulated 1		GO:0071456,GO:0032287,GO:0005813,GO:0042127,GO:0005829,GO:0043015,GO:0005874,GO:0005886,GO:0005913,GO:0007165,GO:0043209,GO:0008017,GO:0045296,GO:0008285,GO:0045576,GO:0015630,GO:0017137,GO:0005634,GO:0048471,GO:0030330,GO:0005737,GO:0055038	cellular response to hypoxia|peripheral nervous system myelin maintenance|centrosome|regulation of cell proliferation|cytosol|gamma-tubulin binding|microtubule|plasma membrane|cell-cell adherens junction|signal transduction|myelin sheath|microtubule binding|cadherin binding|negative regulation of cell proliferation|mast cell activation|microtubule cytoskeleton|Rab GTPase binding|nucleus|perinucle…			Chr7	107734326	107775701	-
Ndufa10l1	1345.8	0.52835	-2.02969	0.475532	-1.07239	0.0423883	0.133015	Down	50.2122	20.7742	17.7184	87.21	53.0217	17.0626	19.6561	15.2694	19.8461	43.5063	GeneID:316632,Genbank:NM_182671.2,RGD:1589745	NADH dehydrogenase (ubiquinone) 1 alpha subcomplex 10-like 1		GO:0006120,GO:0032981,GO:0005747,GO:0005759	mitochondrial electron transport, NADH to ubiquinone|mitochondrial respiratory chain complex I assembly|mitochondrial respiratory chain complex I|mitochondrial matrix	rno00190,rno04723,rno04714,rno05010,rno05012,rno05016,rno04932	Oxidative phosphorylation|Retrograde endocannabinoid signaling|Thermogenesis|Alzheimer's disease|Parkinson's disease|Huntington's disease|Non-alcoholic fatty liver disease (NAFLD)	Chr6	62796951	62798384	-
Neil2	93.4608	0.187815	5.39325	2.01801	1.01293	6.92e-08	2.49e-06	Up	1.0629	1.10782	1.05952	0.912274	1.07501	2.2828	1.89777	2.88949	1.78808	2.10366	GeneID:305957,Genbank:XM_017599694.1,RGD:1312033	nei-like DNA glycosylase 2		GO:0019104,GO:0005634,GO:0043231,GO:0005654,GO:0005737,GO:0005876,GO:0006284,GO:0006289,GO:0008017,GO:0008270,GO:0003684,GO:0015630,GO:0003906,GO:0016799	DNA N-glycosylase activity|nucleus|intracellular membrane-bounded organelle|nucleoplasm|cytoplasm|spindle microtubule|base-excision repair|nucleotide-excision repair|microtubule binding|zinc ion binding|damaged DNA binding|microtubule cytoskeleton|DNA-(apurinic or apyrimidinic site) endonuclease activity|hydrolase activity, hydrolyzing N-glycosyl compounds	rno03410	Base excision repair	Chr15	46371780	46382730	-
Nek2	13.7288	0.474768	-4.72733	0.211044	-2.24438	2.27e-06	5.04e-05	Down	0.224688	0.39165	0.249715	0.191777	0.274481	0.036968	0.0444206	0.034493	0.0913857	0.0854512	GeneID:114482,Genbank:NM_053691.2,RGD:619792	NIMA-related kinase 2		GO:0046602,GO:0000794,GO:0046777,GO:0000922,GO:0051299,GO:0001824,GO:0004672,GO:0005654,GO:0005813,GO:0006468,GO:0051973,GO:0007059,GO:0051988,GO:0019903,GO:0090307,GO:0030496,GO:1903126,GO:0032212,GO:0000070,GO:1904355,GO:0032991,GO:0000776,GO:0043392	regulation of mitotic centrosome separation|condensed nuclear chromosome|protein autophosphorylation|spindle pole|centrosome separation|blastocyst development|protein kinase activity|nucleoplasm|centrosome|protein phosphorylation|positive regulation of telomerase activity|chromosome segregation|regulation of attachment of spindle microtubules to kinetochore|protein phosphatase binding|mitotic spi…			Chr13	110511546	110524750	+
Nek2l1	1.15772	1.49797	-2.0006	0.125274	-2.99684	0.0454354		Down	0.0748426	0.0448035	0.0214249	0.0452484	0.0470996	0.0232596	0	0	0	0	GeneID:690209,Genbank:XM_345900.8,RGD:1582899	NIMA (never in mitosis gene a)-related kinase 2-like 1		GO:0005737,GO:0005813,GO:0007059,GO:0005524,GO:0005634,GO:0005654	cytoplasm|centrosome|chromosome segregation|ATP binding|nucleus|nucleoplasm			Chr8	15940934	15942589	+
Nfasc	13.9111	0.548833	-4.13358	0.207525	-2.26864	3.57e-05	0.000503987	Down	0.0820731	0.0631696	0.077197	0.038987	0.136503	0.0182191	0.00985137	0.0373984	0.0135114	0.0072194	GeneID:116690,Genbank:XM_017598639.1,RGD:620911	neurofascin		GO:0045162,GO:0033010,GO:0005886,GO:0050808,GO:0033268,GO:0007411,GO:0033270,GO:0071205,GO:0007422,GO:0016021,GO:0019226,GO:0034113,GO:0072659,GO:0042552,GO:0019904,GO:0086080,GO:0030424,GO:0097454,GO:0043194,GO:0002175,GO:0030425,GO:0005622,GO:0043209,GO:0030913	clustering of voltage-gated sodium channels|paranodal junction|plasma membrane|synapse organization|node of Ranvier|axon guidance|paranode region of axon|protein localization to juxtaparanode region of axon|peripheral nervous system development|integral component of membrane|transmission of nerve impulse|heterotypic cell-cell adhesion|protein localization to plasma membrane|myelination|protein do…	rno04514	Cell adhesion molecules (CAMs)	Chr13	49335407	49522474	-
Nhp2	106.252	1.06001	4.78705	33.6914	5.07431	1.69e-06	3.9e-05	Up	0.214633	0.289096	0.0460817	0.632595	0.25326	14.9583	0.405764	16.1507	0.556514	18.9813	GeneID:287273,Genbank:XM_003750818.4,RGD:1309435	NHP2 ribonucleoprotein		GO:0034513,GO:0003723,GO:0070034,GO:0003730,GO:0005697,GO:0006412,GO:0022625,GO:0090661,GO:0031118,GO:1904874,GO:0031120,GO:0031429,GO:0000454,GO:0000469,GO:0034511,GO:0000470	box H/ACA snoRNA binding|RNA binding|telomerase RNA binding|mRNA 3'-UTR binding|telomerase holoenzyme complex|translation|cytosolic large ribosomal subunit|box H/ACA telomerase RNP complex|rRNA pseudouridine synthesis|positive regulation of telomerase RNA localization to Cajal body|snRNA pseudouridine synthesis|box H/ACA snoRNP complex|snoRNA guided rRNA pseudouridine synthesis|cleavage involved …	rno03008	Ribosome biogenesis in eukaryotes	Chr10	34975701	34979082	+
Ninl	17.1937	0.375662	3.06369	2.22054	1.15091	0.00218629	0.0136164	Up	0.0977802	0.0804852	0.0349889	0.0812845	0.0923018	0.159538	0.1917	0.205564	0.183105	0.150518	GeneID:311529,Genbank:XM_008762394.2,RGD:1306152	ninein-like		GO:0005829,GO:0045171,GO:0000226,GO:0005509	cytosol|intercellular bridge|microtubule cytoskeleton organization|calcium ion binding			Chr3	146719210	146785450	-
Nmb	5.77791	0.70819	-3.04973	0.223789	-2.15979	0.00229049	0.0141227	Down	0.41295	0.171143	0.21824	0.259264	0.269871	0.0592323	0.10676	0	0.0549088	0.0880167	GeneID:499194,Genbank:NM_001109149.1,RGD:1562710	neuromedin B		GO:0031710,GO:0042593,GO:0043005,GO:0046887,GO:0046888,GO:0050482,GO:0007204,GO:0007218,GO:0008284	neuromedin B receptor binding|glucose homeostasis|neuron projection|positive regulation of hormone secretion|negative regulation of hormone secretion|arachidonic acid secretion|positive regulation of cytosolic calcium ion concentration|neuropeptide signaling pathway|positive regulation of cell proliferation	rno04080	Neuroactive ligand-receptor interaction	Chr1	142721263	142724646	-
Nnat	11.1014	0.575062	-3.54861	0.243051	-2.04067	0.000387273	0.00336461	Down	0.488322	0.328868	0.550424	0.442845	0.605014	0.0853655	0.230793	0.0796502	0.211025	0	GeneID:94270,Genbank:NM_053601.2,RGD:620155	neuronatin		GO:0007420,GO:0009749,GO:0030182,GO:0032024,GO:0032880,GO:0005737	brain development|response to glucose|neuron differentiation|positive regulation of insulin secretion|regulation of protein localization|cytoplasm			Chr3	154043873	154046334	+
Npas2	111.504	0.298883	5.3363	3.0208	1.59493	9.49e-08	3.26e-06	Up	0.49582	0.340101	0.218819	0.287273	0.357531	0.783296	0.867913	0.976468	1.94624	0.756882	GeneID:316351,Genbank:XM_008767031.2,RGD:1309681	neuronal PAS domain protein 2	bHLH	GO:0045944,GO:0005654,GO:0046983,GO:0051775,GO:0005667,GO:0005829,GO:0006351,GO:0007623,GO:0051879,GO:0032922,GO:0060548,GO:0042745,GO:2001020,GO:0042752,GO:0045475,GO:0003677,GO:0045739,GO:0003700,GO:0045893,GO:0005634	positive regulation of transcription by RNA polymerase II|nucleoplasm|protein dimerization activity|response to redox state|transcription factor complex|cytosol|transcription, DNA-templated|circadian rhythm|Hsp90 protein binding|circadian regulation of gene expression|negative regulation of cell death|circadian sleep/wake cycle|regulation of response to DNA damage stimulus|regulation of circadian…	rno04710	Circadian rhythm	Chr9	45901262	46081880	+
Npffr1	23.2258	0.462391	2.63229	2.32487	1.21715	0.00848108	0.0393786	Up	0.199515	0.114008	0.0856714	0.0740184	0.0941681	0.295934	0.365752	0.0631133	0.305685	0.326668	GeneID:64107,Genbank:NM_022291.2,RGD:621570	neuropeptide FF receptor 1		GO:0007218,GO:0008188,GO:0016021,GO:0032870,GO:0042277,GO:1901652,GO:0004930,GO:0005887,GO:0007186	neuropeptide signaling pathway|neuropeptide receptor activity|integral component of membrane|cellular response to hormone stimulus|peptide binding|response to peptide|G-protein coupled receptor activity|integral component of plasma membrane|G-protein coupled receptor signaling pathway	rno04080	Neuroactive ligand-receptor interaction	Chr20	31214950	31248710	+
Nppa	9271.3	0.496238	2.99105	2.79777	1.48428	0.00278015	0.0165254	Up	76.8997	346.582	221.328	139.844	309.793	1129.38	230.383	839.536	582.091	404.663	GeneID:24602,Genbank:NM_012612.2,RGD:3193	natriuretic peptide A		GO:0005737,GO:0006182,GO:0006457,GO:0007168,GO:0032868,GO:0032991,GO:0007218,GO:0007507,GO:0042629,GO:0048471,GO:0050878,GO:0050880,GO:1903766,GO:0050891,GO:0051427,GO:1903815,GO:0051428,GO:0001666,GO:0003085,GO:0005102,GO:0005179,GO:0005184,GO:0005615,GO:0005634,GO:0007565,GO:0008217,GO:0010460,GO:0010469,GO:0060372,GO:0014898,GO:0060452,GO:0030308,GO:0061049,GO:0031012,GO:0071260,GO:0071855,GO:…	cytoplasm|cGMP biosynthetic process|protein folding|receptor guanylyl cyclase signaling pathway|response to insulin|protein-containing complex|neuropeptide signaling pathway|heart development|mast cell granule|perinuclear region of cytoplasm|regulation of body fluid levels|regulation of blood vessel size|positive regulation of potassium ion export across plasma membrane|multicellular organismal w…	rno04066,rno04270	HIF-1 signaling pathway|Vascular smooth muscle contraction	Chr5	164808407	164809716	+
Nr1d1	1949.08	0.369812	2.80466	2.05224	1.0372	0.00503696	0.0262919	Up	37.2972	13.2424	20.4641	11.5682	10.4064	33.3097	25.1764	48.3303	49.4865	39.8605	GeneID:252917,Genbank:NM_001113422.1,RGD:628827	nuclear receptor subfamily 1, group D, member 1	THR-like	GO:0061178,GO:0061469,GO:0070859,GO:0071222,GO:0000978,GO:0001046,GO:0001076,GO:0001078,GO:0005634,GO:0001133,GO:0005737,GO:0009755,GO:0010498,GO:0005978,GO:0010871,GO:0016604,GO:0000122,GO:0032922,GO:0033993,GO:0019216,GO:0034144,GO:0000790,GO:0035947,GO:0000976,GO:0000977,GO:0043401,GO:0042632,GO:0043565,GO:0044212,GO:0044321,GO:0045892,GO:0045598,GO:0045893,GO:0045944,GO:0060086,GO:0090575,GO:…	regulation of insulin secretion involved in cellular response to glucose stimulus|regulation of type B pancreatic cell proliferation|positive regulation of bile acid biosynthetic process|cellular response to lipopolysaccharide|RNA polymerase II proximal promoter sequence-specific DNA binding|core promoter sequence-specific DNA binding|transcription factor activity, RNA polymerase II transcription…	rno04710	Circadian rhythm	Chr10	86683875	86690815	-
Nr4a1	1617.63	0.797945	-2.35175	0.272332	-1.87656	0.0186855	0.0721014	Down	10.2175	1.93337	7.80595	37.514	13.4422	2.92697	2.08531	11.6306	2.16732	1.91717	GeneID:79240,Genbank:XM_017595130.1,RGD:620029	nuclear receptor subfamily 4, group A, member 1	NGFIB-like	GO:0003707,GO:0004879,GO:0005515,GO:0005634,GO:0035259,GO:0005667,GO:0035767,GO:0035914,GO:0005829,GO:0035924,GO:0042803,GO:0043065,GO:0043154,GO:0061469,GO:0043401,GO:0071310,GO:0043565,GO:0071376,GO:0000977,GO:0000978,GO:0001077,GO:0001938,GO:0002042,GO:0003677,GO:0006355,GO:0006366,GO:0006915,GO:0008134,GO:0008270,GO:0030522,GO:0044344,GO:0031965,GO:0045444,GO:0045786,GO:0045893,GO:0045944,GO:…	steroid hormone receptor activity|nuclear receptor activity|protein binding|nucleus|glucocorticoid receptor binding|transcription factor complex|endothelial cell chemotaxis|skeletal muscle cell differentiation|cytosol|cellular response to vascular endothelial growth factor stimulus|protein homodimerization activity|positive regulation of apoptotic process|negative regulation of cysteine-type endo…	rno04010,rno04151,rno04925,rno04927,rno04934	MAPK signaling pathway|PI3K-Akt signaling pathway|Aldosterone synthesis and secretion|Cortisol synthesis and secretion|Cushing's syndrome	Chr7	142899358	142920216	+
Nr4a2	254.291	0.578106	-2.55486	0.35924	-1.47698	0.0106231	0.0466431	Down	1.20384	0.845714	1.45956	5.66412	2.3062	0.871498	0.440295	1.5647	0.832367	0.693288	GeneID:54278,Genbank:XM_017591997.1,RGD:3202	nuclear receptor subfamily 4, group A, member 2	NGFIB-like	GO:0001077,GO:0001228,GO:0001666,GO:0001764,GO:0005667,GO:0005737,GO:0001975,GO:0006351,GO:0006355,GO:0017085,GO:0006357,GO:0021952,GO:0006366,GO:0007399,GO:0021953,GO:0021986,GO:0000122,GO:0042417,GO:0030182,GO:0042551,GO:0030522,GO:0000977,GO:0031668,GO:0043085,GO:0000978,GO:0043401,GO:0043524,GO:0045944,GO:0046982,GO:0043565,GO:0051866,GO:0071376,GO:0071542,GO:2001234,GO:0003677,GO:0003700,GO:…	transcriptional activator activity, RNA polymerase II proximal promoter sequence-specific DNA binding|transcriptional activator activity, RNA polymerase II transcription regulatory region sequence-specific DNA binding|response to hypoxia|neuron migration|transcription factor complex|cytoplasm|response to amphetamine|transcription, DNA-templated|regulation of transcription, DNA-templated|response …	rno04925	Aldosterone synthesis and secretion	Chr3	43111933	43128391	-
Nr4a3	396.913	0.788631	-2.39881	0.269475	-1.89177	0.0164485	0.0653054	Down	1.7604	1.01488	2.39422	10.8335	2.52175	0.54284	0.535248	2.72316	0.30785	1.25266	GeneID:58853,Genbank:NM_031628.1,RGD:61882	nuclear receptor subfamily 4, group A, member 3	NGFIB-like	GO:0001077,GO:0001223,GO:0001707,GO:0003677,GO:0003707,GO:0004879,GO:0005515,GO:0010828,GO:0005575,GO:0005634,GO:0019901,GO:0021766,GO:0030522,GO:0030534,GO:0031100,GO:0043066,GO:0032765,GO:0043303,GO:0035035,GO:0043401,GO:0043434,GO:0043524,GO:0043565,GO:0000122,GO:0048660,GO:0044320,GO:0000977,GO:0048661,GO:0000978,GO:0048752,GO:0001046,GO:0050679,GO:1903208,GO:0050885,GO:0060005,GO:2000108,GO:…	transcriptional activator activity, RNA polymerase II proximal promoter sequence-specific DNA binding|transcription coactivator binding|mesoderm formation|DNA binding|steroid hormone receptor activity|nuclear receptor activity|protein binding|positive regulation of glucose transmembrane transport|cellular_component|nucleus|protein kinase binding|hippocampus development|intracellular receptor sign…	rno05202	Transcriptional misregulation in cancers	Chr5	63781801	63822890	+
Nrep	1170.7	0.260224	-7.35421	0.265403	-1.91374	1.92e-13	3.07e-11	Down	35.9278	36.1963	36.2556	30.227	28.4379	4.02871	13.3465	5.92967	13.8164	8.9938	GeneID:338475,Genbank:XM_006254595.2,RGD:631411	neuronal regeneration related protein		GO:0005737,GO:0017015,GO:0031103,GO:0045664,GO:0005634	cytoplasm|regulation of transforming growth factor beta receptor signaling pathway|axon regeneration|regulation of neuron differentiation|nucleus			Chr18	26183753	26212796	-
Nrip3	55.2246	0.294357	4.01546	2.26888	1.18198	5.93e-05	0.00075602	Up	0.224547	0.451274	0.394865	0.261817	0.272528	0.468555	0.718741	0.604618	0.87795	1.12586	GeneID:361625,Genbank:NM_001108498.1,RGD:1304777	nuclear receptor interacting protein 3		GO:0004190,GO:0006508	aspartic-type endopeptidase activity|proteolysis			Chr1	174385424	174411141	-
[truncated: 267 more rows]

## Sheet: diff-pval-0.05-FC-2.lncRNA
lncRNA_id	BaseMean	lfcSE	stat	FoldChange	log2FoldChange	pValue	qValue	Regulation	Control_1	Control_2	Control_3	Control_4	Control_5	Model_1	Model_2	Model_3	Model_4	Model_5	Chrom	Start	End	Strand	lncRNA_symbol	partnerRNA_transcript	distance	direction	type	location	subtype	partnerRNA_gene	Dbxref	product	GO_id	GO_term	pathway	pathway_description
ENSRNOT00000064894	5.57761	0.948777	-2.20846	0.234014	-2.09533	0.0272124	0.258633	Down	0.258236	0.692789	0.696856	0.189251	0.331434	0.0670842	0	0.194085	0.295949	0	Chr15	32136645	32137490	+	AABR07017874.1
ENSRNOT00000071923	2.66858	2.17227	2.22679	28.5853	4.8372	0.025961		Up	1.46448e-16	2.11971e-06	1.69717e-24	1.05984e-24	1.31381e-28	0.394506	1.05277e-16	8.80346e-32	0.134224	0.415583	Chr19	36277710	36364934	-	AABR07043720.1	XM_017601474.1	0	sense	genic	exonic	nested	LOC108353203	GeneID:108353203,Genbank:XM_017601474.1	uncharacterized LOC108353203
[truncated: 407 more rows]
